# Supplementary material for: Sex differences in gene regulatory networks during mid-gestational brain development
Source: Front Hum Neurosci. 2022 Aug 17;16:955607. doi: 10.3389/fnhum.2022.955607 (PMC9428411; doi:10.3389/fnhum.2022.955607)
Supplement: Supplementary Table S1 — Covariates and principal components associated with samples as described by O'Brien and Bray (2018). [file Table_1.XLSX]

## Sheet: covariates
Supplementary Table 1: Covariates and principal components associated with samples as described by O'Brien (2018).
Sample	Sex	PCW	RIN	ReadLength	PC1	PC2	PC3
12545	Female	19	7.7	2x76bp	-0.221321	0.0417796	0.0572728
12994	Female	15	8.3	2x76bp	0.0502516	0.0104975	-0.0146091
15240	Female	13	5.5	2x125bp	0.0544032	0.0382152	0.00833885
15296	Female	12	7.2	2x76bp	0.0407361	-0.10921	0.0155906
15533	Female	13	8.3	2x100bp	0.049375	0.00507573	0.0431231
15768	Female	12	8.9	2x125bp	0.0520027	0.0262288	-0.00965416
16286	Female	13	8	2x125bp	0.0519588	0.0366317	0.0057747
16548	Female	18	6	2x100bp	-0.181133	0.0405346	0.0311251
16840	Female	13	8.2	2x100bp	0.0559077	0.0375211	-0.00450483
17068	Female	17	8.3	2x100bp	-0.0169683	0.0157999	-0.244798
17081	Female	13	9.1	2x125bp	0.0574372	0.0341552	0.0121112
17109	Female	13	9	2x100bp	0.0491545	0.00700855	-0.0157436
17111	Female	12	8	2x76bp	0.0502327	-0.0380439	0.023596
17130	Female	13	7.7	2x125bp	-0.0136782	0.040582	0.0305973
17160	Female	17	3.3	2x125bp	0.0567434	0.0351245	0.0272967
17221	Female	14	9.2	2x76bp	-0.227141	0.0443089	0.0408552
17229	Female	16	4.7	2x125bp	0.0546463	0.0384394	0.0260647
17486	Female	18	2.9	2x76bp	-0.215114	0.0383468	-0.0100869
17543	Female	13	2	2x125bp	0.00768493	-0.143799	-0.114883
17666	Female	13	8.6	2x76bp	-0.220184	0.0456936	-0.00130802
17753	Female	12	7	2x76bp	-0.198519	0.0578172	0.0871722
17812	Female	14	8.6	2x125bp	-0.0170627	0.0143016	0.00790844
17835	Female	13	1.8	2x125bp	0.0553534	0.0436402	0.0256406
17921	Female	14	2.4	2x100bp	0.0558962	0.0451668	0.00018904
17923	Female	15	1.9	2x125bp	0.0564265	0.0386633	0.0144989
18015	Female	14	9.1	2x76bp	-0.206784	0.0497247	0.0406107
18139	Female	12	6	2x76bp	-0.0223274	0.0194135	0.0314979
18241	Female	16	5.9	2x125bp	0.055543	0.0372749	0.0324003
18266	Female	16	5.4	2x125bp	0.0554266	0.0373543	-0.00503808
18282	Female	14	4.6	2x125bp	0.0529014	0.0228665	-0.00122641
18294	Female	17	8.3	2x125bp	0.0529498	0.0335505	-0.00492824
18349	Female	14	8	2x125bp	0.0265277	-0.23909	0.00641543
18355	Female	14	4.6	2x125bp	-0.0661848	0.0404265	0.0311366
18372	Female	13	7.2	2x125bp	0.000486164	0.0394724	0.00577288
18559	Female	13	3.4	2x125bp	0.0530135	0.0414924	-0.00040848
18611	Female	12	6	2x76bp	0.0561196	0.0337609	0.0115189
18655	Female	13	8.4	2x125bp	-0.0113238	-0.514346	0.108691
18687	Female	14	8.3	2x125bp	0.0559896	0.0287624	0.00202901
18694	Female	13	7.4	2x125bp	0.0547188	0.0229864	0.0274669
18983	Female	18	4.7	2x125bp	0.0544077	0.0306687	0.0210887
19031	Female	14	6.2	2x76bp	0.0553299	0.029825	0.0148322
19043	Female	14	4.4	2x125bp	0.0535838	0.0352841	0.00590142
19052	Female	15	4.7	2x125bp	0.0564093	0.049398	0.0293556
11396	Female	12	8.4	2x76bp	0.0446174	0.011828	0.0307165
11654	Female	13	8	2x76bp	0.0550332	0.0308211	0.0240221
11907	Female	16	9.3	2x76bp	0.0554011	0.0419498	0.0205764
12116	Female	14	8.3	2x76bp	0.0263598	-0.197703	0.0490793
12153	Female	14	8	2x76bp	-0.183428	0.0487214	0.117569
12972	Female	14	9.4	2x76bp	0.0553952	0.0336727	-0.00524426
13117	Female	15	7.5	2x76bp	0.0546175	0.0409999	0.0039422
11875	Male	19	5.7	2x76bp	0.0434357	0.0340086	-0.061354
12107	Male	19	8.2	2x76bp	0.0545094	0.0326814	0.0133647
12546	Male	19	6.1	2x76bp	0.0539086	0.0193707	-0.00228028
12993	Male	19	8.5	2x76bp	0.0559902	0.0355933	0.0130014
13142	Male	19	7.8	2x76bp	-0.19403	0.0386503	0.0396067
15329	Male	12	7.6	2x76bp	-0.0888057	-0.0339643	-0.0362608
15468	Male	12	8.8	2x125bp	0.053728	0.0342978	0.0250535
15655	Male	13	7.2	2x125bp	0.0557577	0.0251371	0.00873257
16117	Male	12	8.3	2x76bp	-0.204373	0.0407966	0.0641699
16428	Male	14	5.5	2x100bp	-0.166039	-0.0228349	0.0916218
16483	Male	13	8.6	2x125bp	0.0572309	0.0278927	0.0218251
16488	Male	14	8.1	2x125bp	0.0547949	0.0468796	0.0063381
16640	Male	14	4	2x125bp	-0.0375183	0.0205566	-0.107094
16649	Male	13	6.1	2x125bp	0.0563166	0.0399474	0.0252257
16810	Male	17	6.3	2x100bp	0.0551769	0.0376012	0.014273
16826	Male	16	2	2x100bp	0.0545926	0.0434465	0.024065
16859	Male	12	6	2x76bp	-0.225231	0.04092	0.0126068
16929	Male	14	9	2x100bp	-0.209092	0.0194476	0.0506723
17013	Male	13	6	2x125bp	0.0547425	0.0388087	0.02145
17049	Male	12	8	2x125bp	0.0541165	0.0304098	0.0282124
17053	Male	14	2.1	2x100bp	0.0556361	0.0409639	0.00177986
17054	Male	15	9.1	2x125bp	0.0548168	0.0445698	0.00588014
17071	Male	14	3.9	2x100bp	0.0569492	0.0491368	0.0283871
17072	Male	15	7	2x125bp	0.0551469	0.0393449	0.0106314
17087	Male	13	7.8	2x125bp	0.0250699	-0.21539	-0.000283576
17115	Male	15	7.5	2x125bp	0.0559463	0.0384518	0.0238662
17162	Male	17	9	2x76bp	-0.183748	0.0390443	0.056823
17167	Male	13	4.3	2x125bp	0.0299019	-0.204725	0.017358
17175	Male	15	3.4	2x125bp	0.0132027	-0.340167	0.031223
17193	Male	13	9	2x76bp	0.00879482	-0.354604	-0.001582
17264	Male	17	8.4	2x76bp	0.0544491	0.037083	0.0149264
17333	Male	17	5.6	2x125bp	0.0546291	0.0335785	-0.0116468
17369	Male	15	7	2x125bp	0.0538543	0.037372	0.0147215
17372	Male	13	9	2x76bp	-0.099055	-0.0322218	-0.600585
17475	Male	13	5.5	2x125bp	0.0409512	-0.0916202	0.00889894
17521	Male	12	9	2x76bp	0.019655	-0.278385	0.00633885
17629	Male	15	7.3	2x125bp	0.049778	0.00745663	-0.0216723
17671	Male	16	5.7	2x125bp	0.0144641	-0.0719075	0.0452304
17701	Male	13	7.6	2x125bp	0.0554789	0.0401489	0.0266837
17754	Male	13	10	2x76bp	-0.172205	0.0351025	0.0741309
17922	Male	15	4.3	2x125bp	0.05737	0.0456032	0.0291371
17932	Male	12	4.2	2x76bp	0.054519	0.0391919	-0.00402236
18055	Male	13	6.5	2x125bp	0.0567968	0.02925	0.0213599
18134	Male	16	7.2	2x125bp	0.0468941	0.0201236	0.0101059
18153	Male	16	7.1	2x125bp	0.0215004	0.0202912	-0.0908749
18208	Male	16	6.1	2x125bp	0.0563901	0.0432644	0.0121211
18249	Male	13	6.1	2x125bp	0.0546094	0.0416784	0.00871295
18382	Male	15	9	2x76bp	-0.166138	-0.144396	0.0897028
18528	Male	12	7.2	2x76bp	0.055211	0.0410056	0.0114855
18529	Male	14	8.1	2x76bp	-0.0905766	-0.0162093	-0.612034
18540	Male	12	6	2x76bp	0.0545878	0.0427312	-0.0015356
18596	Male	13	7.9	2x125bp	0.0557152	0.0435909	0.00750378
18653	Male	13	6	2x76bp	0.0488686	0.0116239	-0.0534345
18666	Male	15	2.7	2x125bp	0.0558955	0.0445796	-0.00350332
18856	Male	14	5.5	2x76bp	-0.0573013	-0.0172896	0.0389608
1117	Male	15	8	2x76bp	0.0547536	0.0440597	0.0177623
11511	Male	14	8	2x76bp	0.0548251	0.0408018	0.0137684
11834	Male	12	8.5	2x76bp	0.0522921	0.033074	0.0153585
11844	Male	13	9	2x76bp	-0.209337	0.0568656	0.0673261
11885	Male	12	9	2x76bp	0.0541738	0.0435663	0.0236411
11892	Male	13	8.5	2x76bp	-0.0756049	-0.0365325	-0.0532554
11900	Male	14	8.5	2x76bp	0.054762	0.0411919	0.0274566
11921	Male	17	8	2x76bp	0.0556395	0.0294275	0.00850217
11928	Male	13	8.6	2x76bp	-0.194457	0.0404037	0.000532483
11952	Male	17	9.4	2x76bp	0.056589	0.0351261	-0.00868436
11971	Male	17	8.9	2x76bp	0.0408613	-0.112169	0.0189413
12134	Male	14	8.5	2x76bp	0.0554355	0.0285836	0.0123669
12152	Male	12	8.5	2x76bp	0.0501218	0.00455985	-0.0221359
12680	Male	13	2.3	2x76bp	-0.10501	-0.131764	0.00940311
13144	Male	12	7.8	2x76bp	-0.0441863	-0.0187086	-0.218353
