# Supplementary material for: Sex differences in gene regulatory networks during mid-gestational brain development
Source: Front Hum Neurosci. 2022 Aug 17;16:955607. doi: 10.3389/fnhum.2022.955607 (PMC9428411; doi:10.3389/fnhum.2022.955607)
Supplement: Supplementary Table S2 — (A) CEMiTool module enrichment by over-representation analysis using Reactome pathways as background. (B) CEMiTool module enrichment by over-representation analysis using GO terms as background. (C) CEMiTool module enrichment by over-representation analysis using KEGG pathways as background. [file Table_2.XLSX]

## Sheet: reactome-enrichment
Supplementary Table 2A: CEMiTool module enrichment by over-representation analysis using Reactome pathways as background.
Module	Module NES	Description	Count	Gene Ratio	Background Ratio	p-value	Adjusted p-value	qvalue	Gene IDs
M1	2.34	REACTOME_GPCR_LIGAND_BINDING	151	151/1956	463/10968	2.93970988619321e-15	3.5805666e-12	3.37293029047432e-12	ADCYAP1/ADM/ADORA2B/ADRA1A/ADRA1B/ADRA1D/ADRA2A/ADRA2C/ADRB1/APLNR/BDKRB2/CALCR/CALCRL/CASR/CCK/CCKAR/CCL16/CCL25/CCL3/CCL3L1/CCL3L3/CCL4/CCL5/CCR10/CD55/CHRM2/CHRM3/CHRM4/CHRM5/CORT/CRH/CRHBP/CRHR2/CX3CL1/CXCL16/CXCL5/CXCL8/DRD1/DRD2/DRD3/DRD5/ECE2/EDN1/EDN3/EDNRA/EDNRB/F2R/FFAR2/FZD1/FZD10/FZD2/FZD4/FZD5/FZD6/GAL/GALR1/GCG/GHRHR/GNG5/GNRH1/GPR132/GPR17/GPR39/GRM1/GRM2/GRM4/GRM6/GRM8/HCRTR2/HRH1…
M1	2.34	REACTOME_NEURONAL_SYSTEM	133	133/1956	410/10968	2.29055175726672e-13	1.39494602e-10	1.31405337653723e-10	ABAT/ABCC8/ACHE/ADCY2/ADCY5/ADCY8/ALDH5A1/AP2B1/APBA1/BCHE/CACNA1A/CACNA1E/CACNA2D2/CACNA2D3/CALM1/CAMK2A/CAMK2D/CAMKK2/CHAT/CHRNA2/CHRNA3/CHRNA5/CHRNA6/CHRNA7/CHRNB3/CHRND/DLGAP3/ERBB4/GABRA1/GABRA6/GABRG2/GABRG3/GABRR1/GAD1/GAD2/GJC1/GJD2/GLRA1/GLRA3/GLS2/GNAT3/GNG5/GRIA2/GRIA4/GRIK1/GRIK2/GRIK3/GRIK4/GRIN2A/GRIN2D/GRIN3A/GRIP2/GRM1/HOMER3/KCNA1/KCNA2/KCNA5/KCNAB1/KCNAB2/KCNC2/KCNC4/KCND2/KCND3…
M1	2.34	REACTOME_CLASS_A_1_RHODOPSIN_LIKE_RECEPTORS	113	113/1956	331/10968	3.65083395768336e-13	1.482238587e-10	1.3962838645175e-10	ADORA2B/ADRA1A/ADRA1B/ADRA1D/ADRA2A/ADRA2C/ADRB1/APLNR/BDKRB2/CCK/CCKAR/CCL16/CCL25/CCL3/CCL3L1/CCL3L3/CCL4/CCL5/CCR10/CHRM2/CHRM3/CHRM4/CHRM5/CORT/CX3CL1/CXCL16/CXCL5/CXCL8/DRD1/DRD2/DRD3/DRD5/ECE2/EDN1/EDN3/EDNRA/EDNRB/F2R/FFAR2/GAL/GALR1/GNRH1/GPR132/GPR17/GPR39/HCRTR2/HRH1/HRH3/HTR1A/HTR1B/HTR1D/HTR1E/HTR1F/HTR2A/HTR2B/HTR4/HTR5A/HTR6/HTR7/INSL3/LHCGR/LPAR1/LPAR2/LTB4R/MC4R/MCHR1/MLN/MTNR1A/M…
M1	2.34	REACTOME_AMINE_LIGAND_BINDING_RECEPTORS	27	27/1956	42/10968	3.17092491372387e-11	9.6554663623e-09	9.09554777883951e-09	ADRA1A/ADRA1B/ADRA1D/ADRA2A/ADRA2C/ADRB1/CHRM2/CHRM3/CHRM4/CHRM5/DRD1/DRD2/DRD3/DRD5/HRH1/HRH3/HTR1A/HTR1B/HTR1D/HTR1E/HTR1F/HTR2A/HTR2B/HTR4/HTR5A/HTR6/HTR7
M1	2.34	REACTOME_G_ALPHA_I_SIGNALLING_EVENTS	97	97/1956	314/10968	7.90142035879281e-09	1.9247859994019e-06	1.81316804022824e-06	ADCY2/ADCY5/ADCY8/ADRA2A/ADRA2C/APLNR/BDKRB2/CALM1/CAMK2A/CAMK2D/CAMKK2/CASR/CCL16/CCL25/CCL4/CCL4L2/CCL5/CCR10/CHRM2/CHRM4/CORT/CX3CL1/CXCL16/CXCL5/CXCL8/DRD3/GAL/GALR1/GNAT3/GNG5/GPR17/GPSM2/GRM2/GRM4/GRM6/GRM8/HTR1B/HTR1D/HTR1E/HTR1F/HTR5A/ITPR3/LPAR1/LPAR2/MCHR1/MTNR1A/MTNR1B/NBEA/NMS/NMUR1/NPY2R/NPY4R/OPN3/OPN5/OPRK1/OPRM1/OXGR1/PDE1A/PDE1B/PDE1C/PDE4C/PDYN/PLA2G4A/PLCB1/PLCB4/PMCH/PNOC/POMC…
M1	2.34	REACTOME_TRANSMISSION_ACROSS_CHEMICAL_SYNAPSES	85	85/1956	269/10968	2.13278085688357e-08	4.3295451394737e-06	4.07847567368964e-06	ABAT/ACHE/ADCY2/ADCY5/ADCY8/ALDH5A1/AP2B1/APBA1/BCHE/CACNA1A/CACNA1E/CACNA2D2/CACNA2D3/CALM1/CAMK2A/CAMK2D/CAMKK2/CHAT/CHRNA2/CHRNA3/CHRNA5/CHRNA6/CHRNA7/CHRNB3/CHRND/ERBB4/GABRA1/GABRA6/GABRG2/GABRG3/GABRR1/GAD1/GAD2/GLRA1/GLRA3/GLS2/GNAT3/GNG5/GRIA2/GRIA4/GRIK1/GRIK2/GRIK3/GRIK4/GRIN2A/GRIN2D/GRIN3A/GRIP2/KCNJ16/KCNJ2/KCNJ6/KIF17/NAAA/NBEA/NEFL/NRG1/NSF/PLCB1/PRKACA/PRKAG2/RASGRF1/RPS6KA1/SLC17…
M1	2.34	REACTOME_SEROTONIN_RECEPTORS	11	11/1956	12/10968	5.69708365689709e-08	9.9129255630009e-06	9.33807697145537e-06	HTR1A/HTR1B/HTR1D/HTR1E/HTR1F/HTR2A/HTR2B/HTR4/HTR5A/HTR6/HTR7
M1	2.34	REACTOME_G_ALPHA_Q_SIGNALLING_EVENTS	69	69/1956	216/10968	2.85748565065896e-07	4.35052190312826e-05	4.0982359989714e-05	ABHD6/ADRA1A/ADRA1B/ADRA1D/ARHGEF25/BDKRB2/CASR/CCK/CCKAR/CHRM3/CHRM5/DGKB/DGKG/EDN1/EDN3/EDNRA/EDNRB/EGFR/F2R/FFAR2/GCG/GNG5/GNRH1/GPR132/GPR17/GPR39/GRB2/GRM1/HCRTR2/HRH1/HTR2A/HTR2B/ITPR3/LPAR1/LPAR2/LTB4R/MCHR1/MGLL/MLN/NMBR/NMS/NMUR1/NPFFR2/NPSR1/NTS/NTSR2/P2RY1/PIK3R3/PLCB1/PLCB4/PMCH/PRKCD/PRKCE/PRKCQ/PROK2/QRFPR/RGS1/RGS13/RGS2/RGS21/RGS4/RGS5/RPS6KA1/TAC1/TAC3/TACR1/TACR3/TRH/UTS2B
M1	2.34	REACTOME_NEUROTRANSMITTER_RELEASE_CYCLE	25	25/1956	51/10968	3.37470234489157e-07	4.56709717341992e-05	4.30225211220095e-05	ABAT/ALDH5A1/APBA1/CHAT/GAD1/GAD2/GLS2/NAAA/SLC17A7/SLC18A2/SLC18A3/SLC22A1/SLC22A2/SLC32A1/SLC38A2/SLC5A7/SLC6A1/SLC6A11/SLC6A12/SLC6A13/SYN2/SYN3/TSPOAP1/UNC13B/VAMP2
M3	1.46	REACTOME_RESPIRATORY_ELECTRON_TRANSPORT_ATP_SYNTHESIS_BY_CHEMIOSMOTIC_COUPLING_AND_HEAT_PRODUCTION_BY_UNCOUPLING_PROTEINS	27	27/536	127/10968	6.38618195307129e-11	5.84335648706e-08	5.84335648706023e-08	ATP5F1A/ATP5F1B/ATP5MC1/ATP5MC3/ATP5ME/ATP5PO/COX14/COX4I1/COX5B/COX6A1/COX6B1/COX8A/ETFDH/NDUFA2/NDUFB2/NDUFB8/NDUFB9/NDUFC1/NDUFS3/NDUFS6/SDHC/SLC25A27/SURF1/TMEM186/UQCR11/UQCRC1/UQCRQ
M3	1.46	REACTOME_THE_CITRIC_ACID_TCA_CYCLE_AND_RESPIRATORY_ELECTRON_TRANSPORT	31	31/536	178/10968	5.10199580310527e-10	2.334163079921e-07	2.33416307992066e-07	ADHFE1/ATP5F1A/ATP5F1B/ATP5MC1/ATP5MC3/ATP5ME/ATP5PO/COX14/COX4I1/COX5B/COX6A1/COX6B1/COX8A/ETFDH/NDUFA2/NDUFB2/NDUFB8/NDUFB9/NDUFC1/NDUFS3/NDUFS6/PDHB/SDHC/SLC16A3/SLC16A8/SLC25A27/SURF1/TMEM186/UQCR11/UQCRC1/UQCRQ
M3	1.46	REACTOME_RESPIRATORY_ELECTRON_TRANSPORT	20	20/536	103/10968	9.83601596507498e-08	2.99998486934787e-05	2.99998486934787e-05	COX14/COX4I1/COX5B/COX6A1/COX6B1/COX8A/ETFDH/NDUFA2/NDUFB2/NDUFB8/NDUFB9/NDUFC1/NDUFS3/NDUFS6/SDHC/SURF1/TMEM186/UQCR11/UQCRC1/UQCRQ
M4	0.37	REACTOME_EUKARYOTIC_TRANSLATION_INITIATION	41	41/345	120/10968	5.81571693808662e-32	0	3.64859715273645e-29	EIF3F/EIF3L/EIF4A1/EIF4A2/EIF4H/FAU/RPL10A/RPL13/RPL13A/RPL15/RPL18/RPL18A/RPL19/RPL21/RPL23A/RPL29/RPL31/RPL35/RPL35A/RPL36/RPL39L/RPL4/RPL41/RPL7A/RPL8/RPL9/RPLP0/RPS10/RPS13/RPS15/RPS18/RPS27L/RPS29/RPS3/RPS5/RPS6/RPS7/RPS8/RPS9/RPSA/UBA52
M4	0.37	REACTOME_EUKARYOTIC_TRANSLATION_ELONGATION	37	37/345	94/10968	1.48346684972072e-31	0	4.65340127596605e-29	EEF1G/FAU/RPL10A/RPL13/RPL13A/RPL15/RPL18/RPL18A/RPL19/RPL21/RPL23A/RPL29/RPL31/RPL35/RPL35A/RPL36/RPL39L/RPL4/RPL41/RPL7A/RPL8/RPL9/RPLP0/RPS10/RPS13/RPS15/RPS18/RPS27L/RPS29/RPS3/RPS5/RPS6/RPS7/RPS8/RPS9/RPSA/UBA52
M4	0.37	REACTOME_SELENOAMINO_ACID_METABOLISM	40	40/345	118/10968	4.83193794547102e-31	0	1.01046842649148e-28	AHCY/FAU/KARS1/QARS1/RPL10A/RPL13/RPL13A/RPL15/RPL18/RPL18A/RPL19/RPL21/RPL23A/RPL29/RPL31/RPL35/RPL35A/RPL36/RPL39L/RPL4/RPL41/RPL7A/RPL8/RPL9/RPLP0/RPS10/RPS13/RPS15/RPS18/RPS27L/RPS29/RPS3/RPS5/RPS6/RPS7/RPS8/RPS9/RPSA/TXNRD1/UBA52
M4	0.37	REACTOME_TRANSLATION	58	58/345	295/10968	1.86398276088623e-30	0	2.92350980391629e-28	AURKAIP1/EEF1G/EIF3F/EIF3L/EIF4A1/EIF4A2/EIF4H/FAU/KARS1/MRPL11/MRPL15/MRPL16/MRPL24/MRPL27/MRPL40/MRPL55/MRPS21/MRPS24/MRPS7/PARS2/QARS1/RPL10A/RPL13/RPL13A/RPL15/RPL18/RPL18A/RPL19/RPL21/RPL23A/RPL29/RPL31/RPL35/RPL35A/RPL36/RPL39L/RPL4/RPL41/RPL7A/RPL8/RPL9/RPLP0/RPS10/RPS13/RPS15/RPS18/RPS27L/RPS29/RPS3/RPS5/RPS6/RPS7/RPS8/RPS9/RPSA/SSR2/TUFM/UBA52
M4	0.37	REACTOME_RESPONSE_OF_EIF2AK4_GCN2_TO_AMINO_ACID_DEFICIENCY	37	37/345	102/10968	5.1544286374537e-30	0	6.46745151141559e-28	ATF4/FAU/RPL10A/RPL13/RPL13A/RPL15/RPL18/RPL18A/RPL19/RPL21/RPL23A/RPL29/RPL31/RPL35/RPL35A/RPL36/RPL39L/RPL4/RPL41/RPL7A/RPL8/RPL9/RPLP0/RPS10/RPS13/RPS15/RPS18/RPS27L/RPS29/RPS3/RPS5/RPS6/RPS7/RPS8/RPS9/RPSA/UBA52
M4	0.37	REACTOME_NONSENSE_MEDIATED_DECAY_NMD	38	38/345	116/10968	6.86692269161384e-29	0	7.18015074421377e-27	FAU/PPP2R1A/RPL10A/RPL13/RPL13A/RPL15/RPL18/RPL18A/RPL19/RPL21/RPL23A/RPL29/RPL31/RPL35/RPL35A/RPL36/RPL39L/RPL4/RPL41/RPL7A/RPL8/RPL9/RPLP0/RPS10/RPS13/RPS15/RPS18/RPS27L/RPS29/RPS3/RPS5/RPS6/RPS7/RPS8/RPS9/RPSA/SMG8/UBA52
M4	0.37	REACTOME_REGULATION_OF_EXPRESSION_OF_SLITS_AND_ROBOS	44	44/345	172/10968	3.05190985718096e-28	0	2.73524552613512e-26	FAU/PSMA6/PSMB3/PSMB4/PSMB6/PSMB7/PSMC3/PSMD4/RPL10A/RPL13/RPL13A/RPL15/RPL18/RPL18A/RPL19/RPL21/RPL23A/RPL29/RPL31/RPL35/RPL35A/RPL36/RPL39L/RPL4/RPL41/RPL7A/RPL8/RPL9/RPLP0/RPS10/RPS13/RPS15/RPS18/RPS27L/RPS29/RPS3/RPS5/RPS6/RPS7/RPS8/RPS9/RPSA/UBA52/UBB
M4	0.37	REACTOME_SRP_DEPENDENT_COTRANSLATIONAL_PROTEIN_TARGETING_TO_MEMBRANE	37	37/345	113/10968	3.84727102145431e-28	0	3.01707043261417e-26	FAU/RPL10A/RPL13/RPL13A/RPL15/RPL18/RPL18A/RPL19/RPL21/RPL23A/RPL29/RPL31/RPL35/RPL35A/RPL36/RPL39L/RPL4/RPL41/RPL7A/RPL8/RPL9/RPLP0/RPS10/RPS13/RPS15/RPS18/RPS27L/RPS29/RPS3/RPS5/RPS6/RPS7/RPS8/RPS9/RPSA/SSR2/UBA52
M4	0.37	REACTOME_CELLULAR_RESPONSE_TO_STARVATION	42	42/345	157/10968	7.67668823600961e-28	0	4.81611177753866e-26	ATF4/ATP6V0E1/ATP6V1F/FAU/LAMTOR1/LAMTOR2/RPL10A/RPL13/RPL13A/RPL15/RPL18/RPL18A/RPL19/RPL21/RPL23A/RPL29/RPL31/RPL35/RPL35A/RPL36/RPL39L/RPL4/RPL41/RPL7A/RPL8/RPL9/RPLP0/RPS10/RPS13/RPS15/RPS18/RPS27L/RPS29/RPS3/RPS5/RPS6/RPS7/RPS8/RPS9/RPSA/SEC13/UBA52
M4	0.37	REACTOME_INFLUENZA_INFECTION	42	42/345	157/10968	7.67668823600961e-28	0	4.81611177753866e-26	CLTA/FAU/POLR2D/POLR2F/POLR2L/RAN/RPL10A/RPL13/RPL13A/RPL15/RPL18/RPL18A/RPL19/RPL21/RPL23A/RPL29/RPL31/RPL35/RPL35A/RPL36/RPL39L/RPL4/RPL41/RPL7A/RPL8/RPL9/RPLP0/RPS10/RPS13/RPS15/RPS18/RPS27L/RPS29/RPS3/RPS5/RPS6/RPS7/RPS8/RPS9/RPSA/SEC13/UBA52
M4	0.37	REACTOME_SIGNALING_BY_ROBO_RECEPTORS	45	45/345	218/10968	1.2664731369814e-24	0	7.22313865685087e-23	ABL1/FAU/PSMA6/PSMB3/PSMB4/PSMB6/PSMB7/PSMC3/PSMD4/RPL10A/RPL13/RPL13A/RPL15/RPL18/RPL18A/RPL19/RPL21/RPL23A/RPL29/RPL31/RPL35/RPL35A/RPL36/RPL39L/RPL4/RPL41/RPL7A/RPL8/RPL9/RPLP0/RPS10/RPS13/RPS15/RPS18/RPS27L/RPS29/RPS3/RPS5/RPS6/RPS7/RPS8/RPS9/RPSA/UBA52/UBB
M4	0.37	REACTOME_RRNA_PROCESSING	40	40/345	205/10968	5.19071257567632e-21	4e-19	2.71374096061674e-19	EMG1/EXOSC2/EXOSC5/FAU/IMP3/RPL10A/RPL13/RPL13A/RPL15/RPL18/RPL18A/RPL19/RPL21/RPL23A/RPL29/RPL31/RPL35/RPL35A/RPL36/RPL39L/RPL4/RPL41/RPL7A/RPL8/RPL9/RPLP0/RPS10/RPS13/RPS15/RPS18/RPS27L/RPS29/RPS3/RPS5/RPS6/RPS7/RPS8/RPS9/RPSA/UBA52
M4	0.37	REACTOME_METABOLISM_OF_AMINO_ACIDS_AND_DERIVATIVES	52	52/345	374/10968	4.56657532984258e-20	2.9e-18	2.20378858023172e-18	AHCY/ALDH9A1/ETHE1/FAU/GLUL/KARS1/LIPT2/PSMA6/PSMB3/PSMB4/PSMB6/PSMB7/PSMC3/PSMD4/PXMP2/QARS1/RPL10A/RPL13/RPL13A/RPL15/RPL18/RPL18A/RPL19/RPL21/RPL23A/RPL29/RPL31/RPL35/RPL35A/RPL36/RPL39L/RPL4/RPL41/RPL7A/RPL8/RPL9/RPLP0/RPS10/RPS13/RPS15/RPS18/RPS27L/RPS29/RPS3/RPS5/RPS6/RPS7/RPS8/RPS9/RPSA/TXNRD1/UBA52
M4	0.37	REACTOME_RUNX1_REGULATES_TRANSCRIPTION_OF_GENES_INVOLVED_IN_DIFFERENTIATION_OF_HSCS	29	29/345	130/10968	3.69385181387029e-17	2.1899e-15	1.65528998576443e-15	ABL1/H2AC19/H2AC4/H2AX/H2AZ2/H3-3B/H3C1/H3C10/H3C13/H3C14/H3C15/H3C4/H3C6/H3C7/H4C1/H4C14/H4C15/H4C2/H4C3/H4C9/PSMA6/PSMB3/PSMB4/PSMB6/PSMB7/PSMC3/PSMD4/UBA52/UBB
M4	0.37	REACTOME_B_WICH_COMPLEX_POSITIVELY_REGULATES_RRNA_EXPRESSION	24	24/345	91/10968	3.50012552599208e-16	1.81569e-14	1.37241764045479e-14	ACTB/H2AC19/H2AC4/H2AX/H2AZ2/H3-3B/H3C1/H3C10/H3C13/H3C14/H3C15/H3C4/H3C6/H3C7/H4C1/H4C14/H4C15/H4C2/H4C3/H4C9/POLR1D/POLR1E/POLR2F/POLR2L
M4	0.37	REACTOME_RNA_POLYMERASE_I_PROMOTER_ESCAPE	24	24/345	91/10968	3.50012552599208e-16	1.81569e-14	1.37241764045479e-14	GTF2H3/H2AC19/H2AC4/H2AX/H2AZ2/H3-3B/H3C1/H3C10/H3C13/H3C14/H3C15/H3C4/H3C6/H3C7/H4C1/H4C14/H4C15/H4C2/H4C3/H4C9/POLR1D/POLR1E/POLR2F/POLR2L
M4	0.37	REACTOME_NEGATIVE_EPIGENETIC_REGULATION_OF_RRNA_EXPRESSION	25	25/345	109/10968	2.97473814571038e-15	1.452372e-13	1.09779810207021e-13	GTF2H3/H2AC19/H2AC4/H2AX/H2AZ2/H3-3B/H3C1/H3C10/H3C13/H3C14/H3C15/H3C4/H3C6/H3C7/H4C1/H4C14/H4C15/H4C2/H4C3/H4C9/POLR1D/POLR1E/POLR2F/POLR2L/SAP18
M4	0.37	REACTOME_ACTIVATION_OF_THE_MRNA_UPON_BINDING_OF_THE_CAP_BINDING_COMPLEX_AND_EIFS_AND_SUBSEQUENT_BINDING_TO_43S	19	19/345	60/10968	1.10489612460923e-14	5.094799e-13	3.85098298401814e-13	EIF3F/EIF3L/EIF4A1/EIF4A2/EIF4H/FAU/RPS10/RPS13/RPS15/RPS18/RPS27L/RPS29/RPS3/RPS5/RPS6/RPS7/RPS8/RPS9/RPSA
M4	0.37	REACTOME_POSITIVE_EPIGENETIC_REGULATION_OF_RRNA_EXPRESSION	24	24/345	106/10968	1.48161816874609e-14	6.472332e-13	4.8922129006796e-13	ACTB/H2AC19/H2AC4/H2AX/H2AZ2/H3-3B/H3C1/H3C10/H3C13/H3C14/H3C15/H3C4/H3C6/H3C7/H4C1/H4C14/H4C15/H4C2/H4C3/H4C9/POLR1D/POLR1E/POLR2F/POLR2L
M4	0.37	REACTOME_TRANSCRIPTIONAL_REGULATION_BY_SMALL_RNAS	24	24/345	107/10968	1.85609345862423e-14	7.335988e-13	5.54502105934859e-13	H2AC19/H2AC4/H2AX/H2AZ2/H3-3B/H3C1/H3C10/H3C13/H3C14/H3C15/H3C4/H3C6/H3C7/H4C1/H4C14/H4C15/H4C2/H4C3/H4C9/POLR2D/POLR2F/POLR2L/RAN/SEC13
M4	0.37	REACTOME_TRANSCRIPTIONAL_REGULATION_BY_RUNX1	35	35/345	239/10968	1.84808860428392e-14	7.335988e-13	5.54502105934859e-13	ABL1/BLK/CBX2/CBX8/CCND3/H2AC19/H2AC4/H2AX/H2AZ2/H3-3B/H3C1/H3C10/H3C13/H3C14/H3C15/H3C4/H3C6/H3C7/H4C1/H4C14/H4C15/H4C2/H4C3/H4C9/LIFR/PSMA6/PSMB3/PSMB4/PSMB6/PSMB7/PSMC3/PSMD4/UBA52/UBB/WDR5
M4	0.37	REACTOME_RNA_POLYMERASE_I_TRANSCRIPTION	24	24/345	111/10968	4.45325274529734e-14	1.6800908e-12	1.26992279243886e-12	GTF2H3/H2AC19/H2AC4/H2AX/H2AZ2/H3-3B/H3C1/H3C10/H3C13/H3C14/H3C15/H3C4/H3C6/H3C7/H4C1/H4C14/H4C15/H4C2/H4C3/H4C9/POLR1D/POLR1E/POLR2F/POLR2L
M4	0.37	REACTOME_DNA_METHYLATION	19	19/345	65/10968	5.76771298208623e-14	2.0813921e-12	1.573252602894e-12	H2AC19/H2AC4/H2AX/H2AZ2/H3-3B/H3C1/H3C10/H3C13/H3C14/H3C15/H3C4/H3C6/H3C7/H4C1/H4C14/H4C15/H4C2/H4C3/H4C9
M4	0.37	REACTOME_ACTIVATED_PKN1_STIMULATES_TRANSCRIPTION_OF_AR_ANDROGEN_RECEPTOR_REGULATED_GENES_KLK2_AND_KLK3	19	19/345	67/10968	1.0674559018798e-13	3.6916183e-12	2.79036718210683e-12	H2AC19/H2AC4/H2AX/H2AZ2/H3-3B/H3C1/H3C10/H3C13/H3C14/H3C15/H3C4/H3C6/H3C7/H4C1/H4C14/H4C15/H4C2/H4C3/H4C9
M4	0.37	REACTOME_SIRT1_NEGATIVELY_REGULATES_RRNA_EXPRESSION	19	19/345	68/10968	1.43944819618504e-13	4.778968e-12	3.61225736811066e-12	H2AC19/H2AC4/H2AX/H2AZ2/H3-3B/H3C1/H3C10/H3C13/H3C14/H3C15/H3C4/H3C6/H3C7/H4C1/H4C14/H4C15/H4C2/H4C3/H4C9
M4	0.37	REACTOME_TCF_DEPENDENT_SIGNALING_IN_RESPONSE_TO_WNT	33	33/345	234/10968	3.22179015929048e-13	1.02849455e-11	7.77403617383451e-12	CTNNBIP1/FRAT2/H2AC19/H2AC4/H2AX/H2AZ2/H3-3B/H3C1/H3C10/H3C13/H3C14/H3C15/H3C4/H3C6/H3C7/H4C1/H4C14/H4C15/H4C2/H4C3/H4C9/PPP2R1A/PSMA6/PSMB3/PSMB4/PSMB6/PSMB7/PSMC3/PSMD4/RUNX3/RUVBL1/UBA52/UBB
M4	0.37	REACTOME_PRC2_METHYLATES_HISTONES_AND_DNA	19	19/345	73/10968	5.92256064947636e-13	1.75561619e-11	1.3270098297323e-11	H2AC19/H2AC4/H2AX/H2AZ2/H3-3B/H3C1/H3C10/H3C13/H3C14/H3C15/H3C4/H3C6/H3C7/H4C1/H4C14/H4C15/H4C2/H4C3/H4C9
M4	0.37	REACTOME_FORMATION_OF_THE_BETA_CATENIN_TCF_TRANSACTIVATING_COMPLEX	21	21/345	92/10968	5.78678110762167e-13	1.75561619e-11	1.3270098297323e-11	H2AC19/H2AC4/H2AX/H2AZ2/H3-3B/H3C1/H3C10/H3C13/H3C14/H3C15/H3C4/H3C6/H3C7/H4C1/H4C14/H4C15/H4C2/H4C3/H4C9/RUNX3/RUVBL1
M4	0.37	REACTOME_EPIGENETIC_REGULATION_OF_GENE_EXPRESSION	26	26/345	148/10968	6.72731415201007e-13	1.92540371e-11	1.45534636464537e-11	ACTB/GTF2H3/H2AC19/H2AC4/H2AX/H2AZ2/H3-3B/H3C1/H3C10/H3C13/H3C14/H3C15/H3C4/H3C6/H3C7/H4C1/H4C14/H4C15/H4C2/H4C3/H4C9/POLR1D/POLR1E/POLR2F/POLR2L/SAP18
M4	0.37	REACTOME_CONDENSATION_OF_PROPHASE_CHROMOSOMES	19	19/345	74/10968	7.74304213336613e-13	2.14224166e-11	1.61924670578464e-11	H2AC19/H2AC4/H2AX/H2AZ2/H3-3B/H3C1/H3C10/H3C13/H3C14/H3C15/H3C4/H3C6/H3C7/H4C1/H4C14/H4C15/H4C2/H4C3/H4C9
M4	0.37	REACTOME_ERCC6_CSB_AND_EHMT2_G9A_POSITIVELY_REGULATE_RRNA_EXPRESSION	19	19/345	76/10968	1.30553851442839e-12	3.49547409e-11	2.64210850458173e-11	H2AC19/H2AC4/H2AX/H2AZ2/H3-3B/H3C1/H3C10/H3C13/H3C14/H3C15/H3C4/H3C6/H3C7/H4C1/H4C14/H4C15/H4C2/H4C3/H4C9
M4	0.37	REACTOME_MEIOTIC_RECOMBINATION	20	20/345	87/10968	1.81264594166179e-12	4.70155041e-11	3.55374006983693e-11	H2AC19/H2AC4/H2AX/H2AZ2/H3-3B/H3C1/H3C10/H3C13/H3C14/H3C15/H3C4/H3C6/H3C7/H4C1/H4C14/H4C15/H4C2/H4C3/H4C9/RPA2
M4	0.37	REACTOME_RMTS_METHYLATE_HISTONE_ARGININES	19	19/345	79/10968	2.76802427620247e-12	6.84212506e-11	5.17172674274816e-11	H2AC19/H2AC4/H2AX/H2AZ2/H3C1/H3C10/H3C13/H3C14/H3C15/H3C4/H3C6/H3C7/H4C1/H4C14/H4C15/H4C2/H4C3/H4C9/WDR5
M4	0.37	REACTOME_AMYLOID_FIBER_FORMATION	22	22/345	110/10968	2.80279821796587e-12	6.84212506e-11	5.17172674274816e-11	H2AC19/H2AC4/H2AX/H3-3B/H3C1/H3C10/H3C13/H3C14/H3C15/H3C4/H3C6/H3C7/H4C1/H4C14/H4C15/H4C2/H4C3/H4C9/IAPP/LTF/UBA52/UBB
M4	0.37	REACTOME_ACTIVATION_OF_ANTERIOR_HOX_GENES_IN_HINDBRAIN_DEVELOPMENT_DURING_EARLY_EMBRYOGENESIS	23	23/345	122/10968	3.24859467224156e-12	7.70381022e-11	5.82304488618337e-11	H2AC19/H2AC4/H2AX/H2AZ2/H3-3B/H3C1/H3C10/H3C13/H3C14/H3C15/H3C4/H3C6/H3C7/H4C1/H4C14/H4C15/H4C2/H4C3/H4C9/POLR2D/POLR2F/POLR2L/WDR5
M4	0.37	REACTOME_SIGNALING_BY_WNT	38	38/345	331/10968	3.38994762398491e-12	7.81571258e-11	5.90762802308481e-11	AP2S1/CLTA/CTNNBIP1/FRAT2/FZD7/GNB2/H2AC19/H2AC4/H2AX/H2AZ2/H3-3B/H3C1/H3C10/H3C13/H3C14/H3C15/H3C4/H3C6/H3C7/H4C1/H4C14/H4C15/H4C2/H4C3/H4C9/PARD6A/PPP2R1A/PSMA6/PSMB3/PSMB4/PSMB6/PSMB7/PSMC3/PSMD4/RUNX3/RUVBL1/UBA52/UBB
M4	0.37	REACTOME_DISEASES_OF_PROGRAMMED_CELL_DEATH	21	21/345	102/10968	4.92478759152451e-12	1.104749649e-10	8.35042220355222e-11	CDK5R1/H2AC19/H2AC4/H2AX/H2AZ2/H3-3B/H3C1/H3C10/H3C13/H3C14/H3C15/H3C4/H3C6/H3C7/H4C1/H4C14/H4C15/H4C2/H4C3/H4C9/PRDX1
M4	0.37	REACTOME_OXIDATIVE_STRESS_INDUCED_SENESCENCE	23	23/345	126/10968	6.55704184533492e-12	1.432195982e-10	1.0825476287589e-10	CBX2/CBX8/H2AC19/H2AC4/H2AX/H2AZ2/H3-3B/H3C1/H3C10/H3C13/H3C14/H3C15/H3C4/H3C6/H3C7/H4C1/H4C14/H4C15/H4C2/H4C3/H4C9/UBA52/UBB
M4	0.37	REACTOME_RHO_GTPASES_ACTIVATE_PKNS	20	20/345	94/10968	8.43317184134395e-12	1.794751956e-10	1.35659120578704e-10	H2AC19/H2AC4/H2AX/H2AZ2/H3-3B/H3C1/H3C10/H3C13/H3C14/H3C15/H3C4/H3C6/H3C7/H4C1/H4C14/H4C15/H4C2/H4C3/H4C9/RHOB
M4	0.37	REACTOME_GENE_SILENCING_BY_RNA	24	24/345	140/10968	9.19899545715033e-12	1.908791557e-10	1.44278981380568e-10	H2AC19/H2AC4/H2AX/H2AZ2/H3-3B/H3C1/H3C10/H3C13/H3C14/H3C15/H3C4/H3C6/H3C7/H4C1/H4C14/H4C15/H4C2/H4C3/H4C9/POLR2D/POLR2F/POLR2L/RAN/SEC13
M4	0.37	REACTOME_HATS_ACETYLATE_HISTONES	24	24/345	142/10968	1.25970990615893e-11	2.550144444e-10	1.92756637758851e-10	ACTB/ATXN7L3/H2AC19/H2AC4/H3C1/H3C10/H3C13/H3C14/H3C15/H3C4/H3C6/H3C7/H4C1/H4C14/H4C15/H4C2/H4C3/H4C9/ING4/KAT8/MCRS1/MRGBP/RUVBL1/WDR5
M4	0.37	REACTOME_HDMS_DEMETHYLATE_HISTONES	15	15/345	50/10968	1.78867008037841e-11	3.534752778e-10	2.67179791455021e-10	H3C1/H3C10/H3C13/H3C14/H3C15/H3C4/H3C6/H3C7/H4C1/H4C14/H4C15/H4C2/H4C3/H4C9/JMJD6
M4	0.37	REACTOME_RUNX1_REGULATES_GENES_INVOLVED_IN_MEGAKARYOCYTE_DIFFERENTIATION_AND_PLATELET_FUNCTION	20	20/345	98/10968	1.90392486483509e-11	3.675017762e-10	2.77781938663822e-10	H2AC19/H2AC4/H2AX/H2AZ2/H3-3B/H3C1/H3C10/H3C13/H3C14/H3C15/H3C4/H3C6/H3C7/H4C1/H4C14/H4C15/H4C2/H4C3/H4C9/WDR5
M4	0.37	REACTOME_TRANSCRIPTIONAL_REGULATION_OF_GRANULOPOIESIS	19	19/345	90/10968	3.27976647651801e-11	6.049347057e-10	4.5724931462099e-10	H2AC19/H2AC4/H2AX/H2AZ2/H3-3B/H3C1/H3C10/H3C13/H3C14/H3C15/H3C4/H3C6/H3C7/H4C1/H4C14/H4C15/H4C2/H4C3/H4C9
M4	0.37	REACTOME_SENESCENCE_ASSOCIATED_SECRETORY_PHENOTYPE_SASP	21	21/345	112/10968	3.25446891650343e-11	6.049347057e-10	4.5724931462099e-10	H2AC19/H2AC4/H2AX/H2AZ2/H3-3B/H3C1/H3C10/H3C13/H3C14/H3C15/H3C4/H3C6/H3C7/H4C1/H4C14/H4C15/H4C2/H4C3/H4C9/UBA52/UBB
M4	0.37	REACTOME_MEIOSIS	21	21/345	119/10968	1.07785727511367e-10	1.9448294312e-09	1.47002960175685e-09	H2AC19/H2AC4/H2AX/H2AZ2/H3-3B/H3C1/H3C10/H3C13/H3C14/H3C15/H3C4/H3C6/H3C7/H4C1/H4C14/H4C15/H4C2/H4C3/H4C9/RPA2/TINF2
M4	0.37	REACTOME_SIGNALING_BY_NOTCH	29	29/345	247/10968	8.42235932700328e-10	1.48735281732e-08	1.12423878138722e-08	H2AC19/H2AC4/H2AX/H2AZ2/H3-3B/H3C1/H3C10/H3C13/H3C14/H3C15/H3C4/H3C6/H3C7/H4C1/H4C14/H4C15/H4C2/H4C3/H4C9/NEURL1B/PSMA6/PSMB3/PSMB4/PSMB6/PSMB7/PSMC3/PSMD4/UBA52/UBB
M4	0.37	REACTOME_M_PHASE	39	39/345	417/10968	8.81989146082719e-10	1.52510623177e-08	1.1527752874239e-08	ACTR1A/BUB3/CENPJ/DCTN3/DYNLL1/H2AC19/H2AC4/H2AX/H2AZ2/H3-3B/H3C1/H3C10/H3C13/H3C14/H3C15/H3C4/H3C6/H3C7/H4C1/H4C14/H4C15/H4C2/H4C3/H4C9/PMF1/PPP2R1A/PSMA6/PSMB3/PSMB4/PSMB6/PSMB7/PSMC3/PSMD4/RAN/RCC1/SEC13/TUBB3/UBA52/UBB
M4	0.37	REACTOME_ESTROGEN_DEPENDENT_GENE_EXPRESSION	22	22/345	150/10968	1.53823912942251e-09	2.60558872943e-08	1.96947480372893e-08	H2AC19/H2AC4/H2AX/H2AZ2/H3-3B/H3C1/H3C10/H3C13/H3C14/H3C15/H3C4/H3C6/H3C7/H4C1/H4C14/H4C15/H4C2/H4C3/H4C9/POLR2D/POLR2F/POLR2L
M4	0.37	REACTOME_INHIBITION_OF_DNA_RECOMBINATION_AT_TELOMERE	15	15/345	68/10968	2.10670878528378e-09	3.49713658357e-08	2.64336512848238e-08	H2AC19/H2AC4/H2AX/H2AZ2/H3-3B/H4C1/H4C14/H4C15/H4C2/H4C3/H4C9/POLR2D/POLR2F/POLR2L/TINF2
M4	0.37	REACTOME_MITOTIC_PROPHASE	21	21/345	143/10968	3.57144814496574e-09	5.81235678494e-08	4.39336035995785e-08	H2AC19/H2AC4/H2AX/H2AZ2/H3-3B/H3C1/H3C10/H3C13/H3C14/H3C15/H3C4/H3C6/H3C7/H4C1/H4C14/H4C15/H4C2/H4C3/H4C9/PPP2R1A/SEC13
M4	0.37	REACTOME_PKMTS_METHYLATE_HISTONE_LYSINES	15	15/345	71/10968	3.98671491325327e-09	6.36341034231e-08	4.80988276983593e-08	H3C1/H3C10/H3C13/H3C14/H3C15/H3C4/H3C6/H3C7/H4C1/H4C14/H4C15/H4C2/H4C3/H4C9/WDR5
M4	0.37	REACTOME_HDACS_DEACETYLATE_HISTONES	17	17/345	94/10968	4.53275404398285e-09	7.09561578792e-08	5.3633316545357e-08	H2AC19/H2AC4/H3C1/H3C10/H3C13/H3C14/H3C15/H3C4/H3C6/H3C7/H4C1/H4C14/H4C15/H4C2/H4C3/H4C9/SAP18
M4	0.37	REACTOME_REPRODUCTION	21	21/345	145/10968	4.6164247294913e-09	7.09561578792e-08	5.3633316545357e-08	H2AC19/H2AC4/H2AX/H2AZ2/H3-3B/H3C1/H3C10/H3C13/H3C14/H3C15/H3C4/H3C6/H3C7/H4C1/H4C14/H4C15/H4C2/H4C3/H4C9/RPA2/TINF2
M4	0.37	REACTOME_PRE_NOTCH_EXPRESSION_AND_PROCESSING	19	19/345	120/10968	5.6320236957347e-09	8.49923575902e-08	6.42427966058925e-08	H2AC19/H2AC4/H2AX/H2AZ2/H3-3B/H3C1/H3C10/H3C13/H3C14/H3C15/H3C4/H3C6/H3C7/H4C1/H4C14/H4C15/H4C2/H4C3/H4C9
M4	0.37	REACTOME_CELLULAR_SENESCENCE	24	24/345	198/10968	1.35357990986929e-08	2.006198794985e-07	1.51641659075582e-07	CBX2/CBX8/H2AC19/H2AC4/H2AX/H2AZ2/H3-3B/H3C1/H3C10/H3C13/H3C14/H3C15/H3C4/H3C6/H3C7/H4C1/H4C14/H4C15/H4C2/H4C3/H4C9/TINF2/UBA52/UBB
M4	0.37	REACTOME_RHO_GTPASE_EFFECTORS	31	31/345	324/10968	3.11187215325392e-08	4.531322609124e-07	3.42507073562204e-07	ABL1/ACTB/BRK1/BUB3/CFL1/DYNLL1/H2AC19/H2AC4/H2AX/H2AZ2/H3-3B/H3C1/H3C10/H3C13/H3C14/H3C15/H3C4/H3C6/H3C7/H4C1/H4C14/H4C15/H4C2/H4C3/H4C9/PMF1/PPP2R1A/RHOB/SEC13/TAX1BP3/TUBB3
M4	0.37	REACTOME_CHROMATIN_MODIFYING_ENZYMES	28	28/345	274/10968	3.66842130575382e-08	5.24963738582e-07	3.9680201419769e-07	ACTB/ATXN7L3/H2AC19/H2AC4/H2AX/H2AZ2/H3C1/H3C10/H3C13/H3C14/H3C15/H3C4/H3C6/H3C7/H4C1/H4C14/H4C15/H4C2/H4C3/H4C9/ING4/JMJD6/KAT8/MCRS1/MRGBP/RUVBL1/SAP18/WDR5
M4	0.37	REACTOME_HCMV_EARLY_EVENTS	19	19/345	138/10968	5.87516469921667e-08	8.265062203983e-07	6.24727593351139e-07	DYNLL1/H2AC19/H2AC4/H3C1/H3C10/H3C13/H3C14/H3C15/H3C4/H3C6/H3C7/H4C1/H4C14/H4C15/H4C2/H4C3/H4C9/SEC13/TUBB3
M4	0.37	REACTOME_TELOMERE_MAINTENANCE	17	17/345	113/10968	7.90021569192217e-08	1.0928631707159e-06	8.26057640769406e-07	H2AC19/H2AC4/H2AX/H2AZ2/H3-3B/H4C1/H4C14/H4C15/H4C2/H4C3/H4C9/POLR2D/POLR2F/POLR2L/RPA2/RUVBL1/TINF2
M4	0.37	REACTOME_UCH_PROTEINASES	16	16/345	102/10968	1.0529432339845e-07	1.4326932527986e-06	1.08292349862772e-06	ACTB/BAP1/H2AC19/H2AC4/INO80B/MCRS1/PSMA6/PSMB3/PSMB4/PSMB6/PSMB7/PSMC3/PSMD4/RUVBL1/UBA52/UBB
M4	0.37	REACTOME_ESR_MEDIATED_SIGNALING	24	24/345	221/10968	1.14350703738816e-07	1.5308239371487e-06	1.15709710404643e-06	GNB2/H2AC19/H2AC4/H2AX/H2AZ2/H3-3B/H3C1/H3C10/H3C13/H3C14/H3C15/H3C4/H3C6/H3C7/H4C1/H4C14/H4C15/H4C2/H4C3/H4C9/NOS3/POLR2D/POLR2F/POLR2L
M4	0.37	REACTOME_HCMV_LATE_EVENTS	17	17/345	116/10968	1.17152000327707e-07	1.5434311154285e-06	1.16662643601192e-06	H2AC19/H2AC4/H3C1/H3C10/H3C13/H3C14/H3C15/H3C4/H3C6/H3C7/H4C1/H4C14/H4C15/H4C2/H4C3/H4C9/SEC13
M4	0.37	REACTOME_DNA_REPAIR	30	30/345	332/10968	1.86748938653406e-07	2.4219002981614e-06	1.83063104337878e-06	ABL1/ACTB/ADPRS/ALKBH2/ALKBH5/APBB1/ATRIP/BAP1/GTF2H3/H2AC19/H2AC4/H2AX/H2AZ2/H4C1/H4C14/H4C15/H4C2/H4C3/H4C9/INO80B/MAD2L2/MCRS1/POLR2D/POLR2F/POLR2L/RPA2/RUVBL1/TINF2/UBA52/UBB
M4	0.37	REACTOME_CHROMOSOME_MAINTENANCE	18	18/345	140/10968	3.77286670476608e-07	4.8176605614705e-06	3.64150373447868e-06	H2AC19/H2AC4/H2AX/H2AZ2/H3-3B/H4C1/H4C14/H4C15/H4C2/H4C3/H4C9/OIP5/POLR2D/POLR2F/POLR2L/RPA2/RUVBL1/TINF2
M4	0.37	REACTOME_HCMV_INFECTION	19	19/345	162/10968	7.58777187858711e-07	9.5421979685262e-06	7.21261888299508e-06	DYNLL1/H2AC19/H2AC4/H3C1/H3C10/H3C13/H3C14/H3C15/H3C4/H3C6/H3C7/H4C1/H4C14/H4C15/H4C2/H4C3/H4C9/SEC13/TUBB3
M4	0.37	REACTOME_RECOGNITION_AND_ASSOCIATION_OF_DNA_GLYCOSYLASE_WITH_SITE_CONTAINING_AN_AFFECTED_PURINE	11	11/345	56/10968	1.06531190047136e-06	1.31971474237497e-05	9.97526932727308e-06	H2AC19/H2AC4/H2AX/H2AZ2/H4C1/H4C14/H4C15/H4C2/H4C3/H4C9/TINF2
M4	0.37	REACTOME_DEPOSITION_OF_NEW_CENPA_CONTAINING_NUCLEOSOMES_AT_THE_CENTROMERE	12	12/345	73/10968	2.53399757130524e-06	3.04814200606282e-05	2.30398558733474e-05	H2AC19/H2AC4/H2AX/H2AZ2/H4C1/H4C14/H4C15/H4C2/H4C3/H4C9/OIP5/RUVBL1
M4	0.37	REACTOME_CELLULAR_RESPONSE_TO_CHEMICAL_STRESS	18	18/345	160/10968	2.72954907240224e-06	3.23646532870551e-05	2.44633270248381e-05	ATOX1/BLVRA/GPX7/GSTP1/NOX5/PRDX1/PRDX5/PRDX6/PSMA6/PSMB3/PSMB4/PSMB6/PSMB7/PSMC3/PSMD4/TXNRD1/UBA52/UBB
M4	0.37	REACTOME_BASE_EXCISION_REPAIR_AP_SITE_FORMATION	11	11/345	63/10968	3.61768861618852e-06	4.22912894568517e-05	3.19665295070179e-05	H2AC19/H2AC4/H2AX/H2AZ2/H4C1/H4C14/H4C15/H4C2/H4C3/H4C9/TINF2
M4	0.37	REACTOME_ASYMMETRIC_LOCALIZATION_OF_PCP_PROTEINS	11	11/345	64/10968	4.24735048552535e-06	4.89625125414728e-05	3.70090773300162e-05	FZD7/PARD6A/PSMA6/PSMB3/PSMB4/PSMB6/PSMB7/PSMC3/PSMD4/UBA52/UBB
M4	0.37	REACTOME_BASE_EXCISION_REPAIR	13	13/345	91/10968	4.92490662660579e-06	5.59955136997644e-05	4.23250807419906e-05	ADPRS/H2AC19/H2AC4/H2AX/H2AZ2/H4C1/H4C14/H4C15/H4C2/H4C3/H4C9/RPA2/TINF2
M4	0.37	REACTOME_DNA_DOUBLE_STRAND_BREAK_RESPONSE	12	12/345	78/10968	5.19720578255415e-06	5.82929837772966e-05	4.40616592660352e-05	ABL1/APBB1/BAP1/H2AX/H4C1/H4C14/H4C15/H4C2/H4C3/H4C9/UBA52/UBB
M4	0.37	REACTOME_G2_M_CHECKPOINTS	18	18/345	168/10968	5.4868016106656e-06	6.0720604491366e-05	4.58966141748308e-05	ATRIP/H2AX/H4C1/H4C14/H4C15/H4C2/H4C3/H4C9/PSMA6/PSMB3/PSMB4/PSMB6/PSMB7/PSMC3/PSMD4/RPA2/UBA52/UBB
M4	0.37	REACTOME_PCP_CE_PATHWAY	13	13/345	92/10968	5.57503758198956e-06	6.08852788559386e-05	4.60210858568667e-05	AP2S1/CLTA/FZD7/PARD6A/PSMA6/PSMB3/PSMB4/PSMB6/PSMB7/PSMC3/PSMD4/UBA52/UBB
M4	0.37	REACTOME_REGULATION_OF_RUNX3_EXPRESSION_AND_ACTIVITY	10	10/345	55/10968	6.90062144313421e-06	7.43833220493688e-05	5.62237919358577e-05	PSMA6/PSMB3/PSMB4/PSMB6/PSMB7/PSMC3/PSMD4/RUNX3/UBA52/UBB
M4	0.37	REACTOME_HOST_INTERACTIONS_OF_HIV_FACTORS	15	15/345	131/10968	1.50196984543376e-05	0.00015982499637308	0.000120806211589544	AP1S1/AP2S1/PPIA/PSMA6/PSMB3/PSMB4/PSMB6/PSMB7/PSMC3/PSMD4/RAN/RCC1/SEC13/UBA52/UBB
M4	0.37	REACTOME_DEFECTIVE_CFTR_CAUSES_CYSTIC_FIBROSIS	10	10/345	61/10968	1.79917800546166e-05	0.000186664718066647	0.000141093433059888	PSMA6/PSMB3/PSMB4/PSMB6/PSMB7/PSMC3/PSMD4/RNF5/UBA52/UBB
M4	0.37	REACTOME_SIGNALING_BY_NUCLEAR_RECEPTORS	24	24/345	297/10968	2.18146967103239e-05	0.000223533311969986	0.00016896113371479	GNB2/H2AC19/H2AC4/H2AX/H2AZ2/H3-3B/H3C1/H3C10/H3C13/H3C14/H3C15/H3C4/H3C6/H3C7/H4C1/H4C14/H4C15/H4C2/H4C3/H4C9/NOS3/POLR2D/POLR2F/POLR2L
M4	0.37	REACTOME_ABC_TRANSPORTER_DISORDERS	11	11/345	77/10968	2.64872860286962e-05	0.00026810301711973	0.000202649839192593	ABCC9/PSMA6/PSMB3/PSMB4/PSMB6/PSMB7/PSMC3/PSMD4/RNF5/UBA52/UBB
M4	0.37	REACTOME_MEIOTIC_SYNAPSIS	11	11/345	79/10968	3.38691159645737e-05	0.000330721955889367	0.000249981338884036	H2AC19/H2AC4/H2AX/H2AZ2/H4C1/H4C14/H4C15/H4C2/H4C3/H4C9/TINF2
M4	0.37	REACTOME_THE_ROLE_OF_GTSE1_IN_G2_M_PROGRESSION_AFTER_G2_CHECKPOINT	11	11/345	79/10968	3.38691159645737e-05	0.000330721955889367	0.000249981338884036	FKBPL/PSMA6/PSMB3/PSMB4/PSMB6/PSMB7/PSMC3/PSMD4/TUBB3/UBA52/UBB
M4	0.37	REACTOME_DNA_DAMAGE_TELOMERE_STRESS_INDUCED_SENESCENCE	11	11/345	80/10968	3.81823260595862e-05	0.000368503844528565	0.000278539367582783	H2AC19/H2AC4/H2AX/H2AZ2/H4C1/H4C14/H4C15/H4C2/H4C3/H4C9/TINF2
M4	0.37	REACTOME_HIV_INFECTION	20	20/345	231/10968	4.03922699735368e-05	0.000385351541126845	0.000291273961333671	AP1S1/AP2S1/GTF2H3/POLR2D/POLR2F/POLR2L/PPIA/PSMA6/PSMB3/PSMB4/PSMB6/PSMB7/PSMC3/PSMD4/RAN/RCC1/SEC13/SUPT4H1/UBA52/UBB
M4	0.37	REACTOME_MITOCHONDRIAL_TRANSLATION	12	12/345	96/10968	4.4988223306517e-05	0.000419553093757406	0.00031712573732329	AURKAIP1/MRPL11/MRPL15/MRPL16/MRPL24/MRPL27/MRPL40/MRPL55/MRPS21/MRPS24/MRPS7/TUFM
M4	0.37	REACTOME_CELL_CYCLE_CHECKPOINTS	23	23/345	292/10968	4.83640657855037e-05	0.000436327984804001	0.000329805299864533	ATRIP/BUB3/DYNLL1/H2AX/H4C1/H4C14/H4C15/H4C2/H4C3/H4C9/PMF1/PPP2R1A/PSMA6/PSMB3/PSMB4/PSMB6/PSMB7/PSMC3/PSMD4/RPA2/SEC13/UBA52/UBB
M7	0.79	REACTOME_TRANSLATION	29	29/365	295/10968	1.65591144699187e-07	0.000133300871482845	0.000110510300778194	EEF1A1/IARS2/MRPL13/MRPL33/MRPL46/MRPL51/MRPS17/MRPS18C/MRPS23/MRPS28/MRPS36/MRPS6/NARS2/PPA1/RARS1/RPL22L1/RPL34/RPL37A/RPL7/RPS21/RPS27/RPS27A/RPS3A/SEC61B/SEC61G/SPCS3/SRPRB/SSR3/YARS2
M7	0.79	REACTOME_PROTEIN_LOCALIZATION	20	20/365	164/10968	5.01856168830665e-07	0.000201997107954343	0.000167461479494022	ABCD3/CAMLG/COA6/COQ2/GNPAT/GRPEL2/IDH1/MLYCD/PEX13/PEX3/RPS27A/SCP2/SEC61B/SEC61G/SERP1/TIMM8B/TOMM20/TOMM70/UBE2D1/UBE2D2
M7	0.79	REACTOME_NEDDYLATION	24	24/365	234/10968	9.27685863181251e-07	0.000248929039953636	0.000206369416581373	CAND1/COMMD10/COMMD3/COMMD6/COMMD8/COPS3/COPS5/DCUN1D5/ELOC/FBXL5/KBTBD6/KCTD6/KLHL9/PSMA1/PSMA2/PSMB1/PSMD14/PSMD6/PSME4/RBX1/RPS27A/UBE2D1/UBE2D2/VHL
M8	1.66	REACTOME_PROCESSING_OF_CAPPED_INTRON_CONTAINING_PRE_MRNA	28	28/346	242/10968	2.48629898516803e-09	2.0909774465263e-06	1.95501614939002e-06	CDC5L/CPSF3/CRNKL1/DHX15/HNRNPK/HNRNPR/LSM3/LSM8/MAGOHB/NCBP2/NUP133/NUP210/POLR2B/SARNP/SEH1L/SF3B6/SLU7/SNRNP48/SNRPB2/SNRPD1/SNRPF/SRSF1/SRSF10/SRSF7/SYF2/TRA2B/WTAP/YBX1
M8	1.66	REACTOME_MRNA_SPLICING	23	23/346	188/10968	2.42198966666948e-08	1.01844665483452e-05	9.5222435842216e-06	CDC5L/CPSF3/CRNKL1/DHX15/HNRNPK/HNRNPR/LSM3/LSM8/MAGOHB/NCBP2/POLR2B/SF3B6/SLU7/SNRNP48/SNRPB2/SNRPD1/SNRPF/SRSF1/SRSF10/SRSF7/SYF2/TRA2B/YBX1
M8	1.66	REACTOME_RRNA_PROCESSING	21	21/346	205/10968	1.97090017223629e-06	0.000414381761212681	0.00038743748122645	DCAF13/DDX21/EXOSC9/GNL3/NOL11/RPL17/RPL23/RPL24/RPL26/RPL27/RPL30/RPL5/RPP30/RPS17/RPS20/RPS23/RPS24/TEX10/THUMPD1/UTP11/XRN2
M9	3.41	REACTOME_CELL_CYCLE_CHECKPOINTS	75	75/396	292/10968	6.97406112718662e-44	0	3.97154428400838e-41	AURKB/BIRC5/BLM/BRCA1/BUB1/BUB1B/CCNA2/CCNB1/CCNB2/CCNE2/CDC20/CDC25A/CDC25C/CDC45/CDC6/CDC7/CDCA8/CDK1/CDK2/CENPA/CENPE/CENPF/CENPH/CENPK/CENPN/CENPO/CENPQ/CENPU/CHEK1/CHEK2/CLSPN/DBF4/DSN1/EXO1/GTSE1/H2BC10/H2BC11/H2BC12/H2BC13/H2BC14/H2BC15/H2BC17/H2BC21/H2BC3/H2BC5/H2BC7/H2BC9/H4C13/INCENP/KIF18A/KIF2C/KNL1/KNTC1/MCM10/MCM2/MCM3/MCM5/MCM6/MCM7/NDC80/NDE1/NUF2/NUP107/ORC1/PKMYT1/RBBP8/RMI2/RPA…
M9	3.41	REACTOME_M_PHASE	72	72/396	417/10968	5.81532220410511e-30	0	1.65583648022151e-27	AURKB/BIRC5/BUB1/BUB1B/CCNB1/CCNB2/CDC20/CDCA5/CDCA8/CDK1/CENPA/CENPE/CENPF/CENPH/CENPK/CENPN/CENPO/CENPQ/CENPU/DSN1/ESPL1/FBXO5/H2AC14/H2AC18/H2AC20/H2BC10/H2BC11/H2BC12/H2BC13/H2BC14/H2BC15/H2BC17/H2BC21/H2BC3/H2BC5/H2BC7/H2BC9/H3C12/H3C8/H4C13/HAUS8/INCENP/KIF18A/KIF20A/KIF23/KIF2C/KNL1/KNTC1/LMNB1/MASTL/NCAPD2/NCAPG/NCAPG2/NCAPH/NDC80/NDE1/NEK2/NUF2/NUP107/PLK4/SGO1/SGO2/SKA1/SMC2/SMC4/SPC24/…
M9	3.41	REACTOME_RHO_GTPASE_EFFECTORS	56	56/396	324/10968	2.50227183933341e-23	0	4.74992654413816e-21	AURKB/BIRC5/BUB1/BUB1B/CDC20/CDC25C/CDCA8/CENPA/CENPE/CENPF/CENPH/CENPK/CENPN/CENPO/CENPQ/CENPU/DIAPH3/DSN1/H2AC14/H2AC18/H2AC20/H2BC10/H2BC11/H2BC12/H2BC13/H2BC14/H2BC15/H2BC17/H2BC21/H2BC3/H2BC5/H2BC7/H2BC9/H3C12/H3C8/H4C13/INCENP/IQGAP3/KIF14/KIF18A/KIF2C/KNL1/KNTC1/NDC80/NDE1/NUF2/NUP107/PKN3/RHOG/SGO1/SGO2/SKA1/SPC24/SPC25/TUBB6/ZWINT
M9	3.41	REACTOME_G2_M_CHECKPOINTS	41	41/396	168/10968	3.75584341994666e-23	0	5.34713497418722e-21	BLM/BRCA1/CCNB1/CCNB2/CDC25A/CDC25C/CDC45/CDC6/CDC7/CDK1/CDK2/CHEK1/CHEK2/CLSPN/DBF4/EXO1/GTSE1/H2BC10/H2BC11/H2BC12/H2BC13/H2BC14/H2BC15/H2BC17/H2BC21/H2BC3/H2BC5/H2BC7/H2BC9/H4C13/MCM10/MCM2/MCM3/MCM5/MCM6/MCM7/ORC1/PKMYT1/RBBP8/RMI2/RPA1
M9	3.41	REACTOME_RESOLUTION_OF_SISTER_CHROMATID_COHESION	36	36/396	126/10968	5.50820545515829e-23	0	6.27355610787502e-21	AURKB/BIRC5/BUB1/BUB1B/CCNB1/CCNB2/CDC20/CDCA5/CDCA8/CDK1/CENPA/CENPE/CENPF/CENPH/CENPK/CENPN/CENPO/CENPQ/CENPU/DSN1/INCENP/KIF18A/KIF2C/KNL1/KNTC1/NDC80/NDE1/NUF2/NUP107/SGO1/SGO2/SKA1/SPC24/SPC25/TUBB6/ZWINT
M9	3.41	REACTOME_MITOTIC_PROMETAPHASE	44	44/396	203/10968	1.54269728948575e-22	0	1.46420918177507e-20	AURKB/BIRC5/BUB1/BUB1B/CCNB1/CCNB2/CDC20/CDCA5/CDCA8/CDK1/CENPA/CENPE/CENPF/CENPH/CENPK/CENPN/CENPO/CENPQ/CENPU/DSN1/HAUS8/INCENP/KIF18A/KIF2C/KNL1/KNTC1/NCAPD2/NCAPG/NCAPH/NDC80/NDE1/NEK2/NUF2/NUP107/PLK4/SGO1/SGO2/SKA1/SMC2/SMC4/SPC24/SPC25/TUBB6/ZWINT
M9	3.41	REACTOME_MITOTIC_G1_PHASE_AND_G1_S_TRANSITION	38	38/396	149/10968	2.92143607718889e-22	0	2.37668709437472e-20	CABLES1/CCNA2/CCNB1/CCND2/CCNE2/CDC25A/CDC45/CDC6/CDC7/CDK1/CDK2/CDK4/CDK6/CDKN2C/CDT1/CKS1B/DBF4/DHFR/E2F1/E2F2/E2F3/FBXO5/GMNN/LIN9/MCM10/MCM2/MCM3/MCM5/MCM6/MCM7/MYBL2/ORC1/PCNA/RPA1/RRM2/TK1/TOP2A/TYMS
M9	3.41	REACTOME_MITOTIC_SPINDLE_CHECKPOINT	32	32/396	111/10968	1.11974642818551e-20	1e-18	7.97082654800473e-19	AURKB/BIRC5/BUB1/BUB1B/CDC20/CDCA8/CENPA/CENPE/CENPF/CENPH/CENPK/CENPN/CENPO/CENPQ/CENPU/DSN1/INCENP/KIF18A/KIF2C/KNL1/KNTC1/NDC80/NDE1/NUF2/NUP107/SGO1/SGO2/SKA1/SPC24/SPC25/UBE2C/ZWINT
M9	3.41	REACTOME_DEPOSITION_OF_NEW_CENPA_CONTAINING_NUCLEOSOMES_AT_THE_CENTROMERE	26	26/396	73/10968	1.261788149986e-19	9.4e-18	7.18555146465709e-18	CENPA/CENPH/CENPK/CENPN/CENPO/CENPQ/CENPU/H2AC14/H2AC18/H2AC20/H2BC10/H2BC11/H2BC12/H2BC13/H2BC14/H2BC15/H2BC17/H2BC21/H2BC3/H2BC5/H2BC7/H2BC9/H4C13/HJURP/KNL1/MIS18BP1
M9	3.41	REACTOME_DNA_DAMAGE_TELOMERE_STRESS_INDUCED_SENESCENCE	27	27/396	80/10968	1.25700985810735e-19	9.4e-18	7.18555146465709e-18	CCNA2/CCNE2/CDK2/H1-0/H1-1/H1-2/H1-3/H1-4/H1-5/H2AC14/H2AC18/H2AC20/H2BC10/H2BC11/H2BC12/H2BC13/H2BC14/H2BC15/H2BC17/H2BC21/H2BC3/H2BC5/H2BC7/H2BC9/H4C13/HMGA2/LMNB1
M9	3.41	REACTOME_CELLULAR_SENESCENCE	40	40/396	198/10968	2.17436948794974e-19	1.47e-17	1.12567836648882e-17	CCNA2/CCNE2/CDK2/CDK4/CDK6/CDKN2C/E2F1/E2F2/E2F3/ERF/H1-0/H1-1/H1-2/H1-3/H1-4/H1-5/H2AC14/H2AC18/H2AC20/H2BC10/H2BC11/H2BC12/H2BC13/H2BC14/H2BC15/H2BC17/H2BC21/H2BC3/H2BC5/H2BC7/H2BC9/H3C12/H3C8/H4C13/HMGA2/LMNB1/MAPKAPK3/SUZ12/TNRC6C/UBE2C
M9	3.41	REACTOME_MEIOTIC_RECOMBINATION	27	27/396	87/10968	1.50808985238727e-18	9.33e-17	7.15681236966241e-17	BLM/BRCA1/CDK2/CDK4/DMC1/H2AC14/H2AC18/H2AC20/H2BC10/H2BC11/H2BC12/H2BC13/H2BC14/H2BC15/H2BC17/H2BC21/H2BC3/H2BC5/H2BC7/H2BC9/H3C12/H3C8/H4C13/MND1/RAD51/RBBP8/RPA1
M9	3.41	REACTOME_CHROMOSOME_MAINTENANCE	33	33/396	140/10968	2.51296442988493e-18	1.332e-16	1.02219079441184e-16	BLM/CCNA2/CDK2/CENPA/CENPH/CENPK/CENPN/CENPO/CENPQ/CENPU/H2AC14/H2AC18/H2AC20/H2BC10/H2BC11/H2BC12/H2BC13/H2BC14/H2BC15/H2BC17/H2BC21/H2BC3/H2BC5/H2BC7/H2BC9/H4C13/HJURP/KNL1/MIS18BP1/PCNA/PIF1/POLD1/RPA1
M9	3.41	REACTOME_RHO_GTPASES_ACTIVATE_FORMINS	33	33/396	140/10968	2.51296442988493e-18	1.332e-16	1.02219079441184e-16	AURKB/BIRC5/BUB1/BUB1B/CDC20/CDCA8/CENPA/CENPE/CENPF/CENPH/CENPK/CENPN/CENPO/CENPQ/CENPU/DIAPH3/DSN1/INCENP/KIF18A/KIF2C/KNL1/KNTC1/NDC80/NDE1/NUF2/NUP107/SGO1/SGO2/SKA1/SPC24/SPC25/TUBB6/ZWINT
M9	3.41	REACTOME_MITOTIC_METAPHASE_AND_ANAPHASE	42	42/396	236/10968	3.74105745009268e-18	1.851e-16	1.42028917929834e-16	AURKB/BIRC5/BUB1/BUB1B/CCNB1/CCNB2/CDC20/CDCA5/CDCA8/CDK1/CENPA/CENPE/CENPF/CENPH/CENPK/CENPN/CENPO/CENPQ/CENPU/DSN1/ESPL1/FBXO5/INCENP/KIF18A/KIF2C/KNL1/KNTC1/LMNB1/NDC80/NDE1/NUF2/NUP107/SGO1/SGO2/SKA1/SPC24/SPC25/TMPO/TUBB6/UBE2C/VRK1/ZWINT
M9	3.41	REACTOME_DNA_DOUBLE_STRAND_BREAK_REPAIR	35	35/396	167/10968	1.26569553628853e-17	5.87e-16	4.50487687586905e-16	BLM/BRCA1/CCNA2/CDK2/CHEK1/CHEK2/CLSPN/EME1/EXO1/GEN1/H2BC10/H2BC11/H2BC12/H2BC13/H2BC14/H2BC15/H2BC17/H2BC21/H2BC3/H2BC5/H2BC7/H2BC9/H4C13/KPNA2/NHEJ1/PCNA/POLD1/POLQ/RAD51/RAD51AP1/RBBP8/RMI2/RPA1/TIMELESS/XRCC3
M9	3.41	REACTOME_HOMOLOGY_DIRECTED_REPAIR	32	32/396	138/10968	1.40767552197045e-17	6.144e-16	4.71549509217344e-16	BLM/BRCA1/CCNA2/CDK2/CHEK1/CLSPN/EME1/EXO1/GEN1/H2BC10/H2BC11/H2BC12/H2BC13/H2BC14/H2BC15/H2BC17/H2BC21/H2BC3/H2BC5/H2BC7/H2BC9/H4C13/PCNA/POLD1/POLQ/RAD51/RAD51AP1/RBBP8/RMI2/RPA1/TIMELESS/XRCC3
M9	3.41	REACTOME_MEIOSIS	29	29/396	119/10968	1.16272486389398e-16	4.793e-15	3.67856228869383e-15	BLM/BRCA1/CDK2/CDK4/DMC1/H2AC14/H2AC18/H2AC20/H2BC10/H2BC11/H2BC12/H2BC13/H2BC14/H2BC15/H2BC17/H2BC21/H2BC3/H2BC5/H2BC7/H2BC9/H3C12/H3C8/H4C13/LMNB1/MND1/RAD51/RBBP8/RPA1/SYNE2
M9	3.41	REACTOME_CONDENSATION_OF_PROPHASE_CHROMOSOMES	23	23/396	74/10968	5.39110584807152e-16	2.10537e-14	1.61583837330011e-14	CCNB1/CDK1/H2AC14/H2AC18/H2AC20/H2BC10/H2BC11/H2BC12/H2BC13/H2BC14/H2BC15/H2BC17/H2BC21/H2BC3/H2BC5/H2BC7/H2BC9/H3C12/H3C8/H4C13/NCAPG2/SMC2/SMC4
M9	3.41	REACTOME_SEPARATION_OF_SISTER_CHROMATIDS	35	35/396	191/10968	1.05733973395903e-15	3.92273e-14	3.01063576879913e-14	AURKB/BIRC5/BUB1/BUB1B/CDC20/CDCA5/CDCA8/CENPA/CENPE/CENPF/CENPH/CENPK/CENPN/CENPO/CENPQ/CENPU/DSN1/ESPL1/INCENP/KIF18A/KIF2C/KNL1/KNTC1/NDC80/NDE1/NUF2/NUP107/SGO1/SGO2/SKA1/SPC24/SPC25/TUBB6/UBE2C/ZWINT
M9	3.41	REACTOME_ACTIVATION_OF_ATR_IN_RESPONSE_TO_REPLICATION_STRESS	17	17/396	37/10968	1.76085044737149e-15	5.93887e-14	4.55799087094724e-14	CDC25A/CDC25C/CDC45/CDC6/CDC7/CDK2/CHEK1/CLSPN/DBF4/MCM10/MCM2/MCM3/MCM5/MCM6/MCM7/ORC1/RPA1
M9	3.41	REACTOME_HDACS_DEACETYLATE_HISTONES	25	25/396	94/10968	1.7105703700451e-15	5.93887e-14	4.55799087094724e-14	H2AC11/H2AC12/H2AC13/H2AC14/H2AC16/H2AC17/H2AC18/H2AC20/H2BC10/H2BC11/H2BC12/H2BC13/H2BC14/H2BC15/H2BC17/H2BC18/H2BC21/H2BC3/H2BC5/H2BC7/H2BC9/H3C12/H3C8/H4C13/HMG20B
M9	3.41	REACTOME_MITOTIC_PROPHASE	29	29/396	143/10968	2.1204317390521e-14	6.840697e-13	5.2501307589345e-13	CCNB1/CCNB2/CDK1/H2AC14/H2AC18/H2AC20/H2BC10/H2BC11/H2BC12/H2BC13/H2BC14/H2BC15/H2BC17/H2BC21/H2BC3/H2BC5/H2BC7/H2BC9/H3C12/H3C8/H4C13/LMNB1/MASTL/NCAPG2/NUP107/SMC2/SMC4/TMPO/VRK1
M9	3.41	REACTOME_G2_M_DNA_DAMAGE_CHECKPOINT	24	24/396	95/10968	2.2457281741795e-14	6.943043e-13	5.32867957118908e-13	BLM/BRCA1/CCNB1/CDC25C/CDK1/CHEK1/CHEK2/EXO1/H2BC10/H2BC11/H2BC12/H2BC13/H2BC14/H2BC15/H2BC17/H2BC21/H2BC3/H2BC5/H2BC7/H2BC9/H4C13/RBBP8/RMI2/RPA1
M9	3.41	REACTOME_REPRODUCTION	29	29/396	145/10968	3.10605799267201e-14	9.21878e-13	7.07527315383393e-13	BLM/BRCA1/CDK2/CDK4/DMC1/H2AC14/H2AC18/H2AC20/H2BC10/H2BC11/H2BC12/H2BC13/H2BC14/H2BC15/H2BC17/H2BC21/H2BC3/H2BC5/H2BC7/H2BC9/H3C12/H3C8/H4C13/LMNB1/MND1/RAD51/RBBP8/RPA1/SYNE2
M9	3.41	REACTOME_OXIDATIVE_STRESS_INDUCED_SENESCENCE	27	27/396	126/10968	4.15043682129393e-14	1.1844708e-12	9.09063287578953e-13	CDK4/CDK6/CDKN2C/E2F1/E2F2/E2F3/H2AC14/H2AC18/H2AC20/H2BC10/H2BC11/H2BC12/H2BC13/H2BC14/H2BC15/H2BC17/H2BC21/H2BC3/H2BC5/H2BC7/H2BC9/H3C12/H3C8/H4C13/MAPKAPK3/SUZ12/TNRC6C
M9	3.41	REACTOME_PROCESSING_OF_DNA_DOUBLE_STRAND_BREAK_ENDS	24	24/396	98/10968	4.76898348541568e-14	1.3105873e-12	1.00585577606623e-12	BLM/BRCA1/CCNA2/CDK2/CHEK1/CLSPN/EXO1/H2BC10/H2BC11/H2BC12/H2BC13/H2BC14/H2BC15/H2BC17/H2BC21/H2BC3/H2BC5/H2BC7/H2BC9/H4C13/RBBP8/RMI2/RPA1/TIMELESS
M9	3.41	REACTOME_ACTIVATION_OF_THE_PRE_REPLICATIVE_COMPLEX	15	15/396	33/10968	1.0182784141825e-13	2.6984378e-12	2.07100985741629e-12	CDC45/CDC6/CDC7/CDK2/CDT1/DBF4/GMNN/MCM10/MCM2/MCM3/MCM5/MCM6/MCM7/ORC1/RPA1
M9	3.41	REACTOME_DNA_REPAIR	43	43/396	332/10968	2.02957548812824e-13	5.1929138e-12	3.98548217450953e-12	BLM/BRCA1/CCNA2/CDK2/CHEK1/CHEK2/CLSPN/DTL/EME1/EXO1/FANCI/GEN1/H2AC14/H2AC18/H2AC20/H2BC10/H2BC11/H2BC12/H2BC13/H2BC14/H2BC15/H2BC17/H2BC21/H2BC3/H2BC5/H2BC7/H2BC9/H4C13/KPNA2/NEIL3/NHEJ1/PCLAF/PCNA/POLD1/POLQ/RAD51/RAD51AP1/RBBP8/RMI2/RPA1/TIMELESS/USP1/XRCC3
M9	3.41	REACTOME_G1_S_SPECIFIC_TRANSCRIPTION	14	14/396	29/10968	2.41420209729189e-13	5.9711265e-12	4.58274854257864e-12	CDC25A/CDC45/CDC6/CDK1/CDT1/DHFR/E2F1/FBXO5/LIN9/ORC1/PCNA/RRM2/TK1/TYMS
M9	3.41	REACTOME_HCMV_LATE_EVENTS	25	25/396	116/10968	3.25241548611724e-13	7.7848138e-12	5.97472590149212e-12	H2AC11/H2AC12/H2AC13/H2AC14/H2AC16/H2AC17/H2AC18/H2AC20/H2BC10/H2BC11/H2BC12/H2BC13/H2BC14/H2BC15/H2BC17/H2BC18/H2BC21/H2BC3/H2BC5/H2BC7/H2BC9/H3C12/H3C8/H4C13/NUP107
M9	3.41	REACTOME_HCMV_EARLY_EVENTS	27	27/396	138/10968	4.3018163205837e-13	9.9748366e-12	7.65553496524928e-12	H2AC11/H2AC12/H2AC13/H2AC14/H2AC16/H2AC17/H2AC18/H2AC20/H2BC10/H2BC11/H2BC12/H2BC13/H2BC14/H2BC15/H2BC17/H2BC18/H2BC21/H2BC3/H2BC5/H2BC7/H2BC9/H3C12/H3C8/H4C13/NUP107/SUZ12/TUBB6
M9	3.41	REACTOME_PRC2_METHYLATES_HISTONES_AND_DNA	20	20/396	73/10968	6.52660492130187e-13	1.46749723e-11	1.1262817424001e-11	H2AC14/H2AC18/H2AC20/H2BC10/H2BC11/H2BC12/H2BC13/H2BC14/H2BC15/H2BC17/H2BC21/H2BC3/H2BC5/H2BC7/H2BC9/H3C12/H3C8/H4C13/PHF19/SUZ12
M9	3.41	REACTOME_DNA_METHYLATION	19	19/396	65/10968	6.86003467799954e-13	1.49710169e-11	1.14900271232129e-11	H2AC14/H2AC18/H2AC20/H2BC10/H2BC11/H2BC12/H2BC13/H2BC14/H2BC15/H2BC17/H2BC21/H2BC3/H2BC5/H2BC7/H2BC9/H3C12/H3C8/H4C13/UHRF1
M9	3.41	REACTOME_SENESCENCE_ASSOCIATED_SECRETORY_PHENOTYPE_SASP	24	24/396	112/10968	1.11840149166767e-12	2.37101116e-11	1.81971490824724e-11	CCNA2/CDK2/CDK4/CDK6/CDKN2C/H2AC14/H2AC18/H2AC20/H2BC10/H2BC11/H2BC12/H2BC13/H2BC14/H2BC15/H2BC17/H2BC21/H2BC3/H2BC5/H2BC7/H2BC9/H3C12/H3C8/H4C13/UBE2C
M9	3.41	REACTOME_DNA_REPLICATION	25	25/396	128/10968	3.38636647642019e-12	6.97967757e-11	5.35679609281674e-11	CCNA2/CCNE2/CDC45/CDC6/CDC7/CDK2/CDT1/DBF4/E2F1/E2F2/E2F3/GINS2/GINS4/GMNN/MCM10/MCM2/MCM3/MCM5/MCM6/MCM7/ORC1/PCNA/POLD1/RPA1/UBE2C
M9	3.41	REACTOME_TRANSCRIPTIONAL_REGULATION_OF_GRANULOPOIESIS	21	21/396	90/10968	5.20564544892424e-12	1.043942952e-10	8.01210295268282e-11	CDK2/CDK4/E2F1/H2AC14/H2AC18/H2AC20/H2BC10/H2BC11/H2BC12/H2BC13/H2BC14/H2BC15/H2BC17/H2BC21/H2BC3/H2BC5/H2BC7/H2BC9/H3C12/H3C8/H4C13
M9	3.41	REACTOME_RECOGNITION_AND_ASSOCIATION_OF_DNA_GLYCOSYLASE_WITH_SITE_CONTAINING_AN_AFFECTED_PURINE	17	17/396	56/10968	5.7725671876022e-12	1.127169698e-10	8.6508555359911e-11	H2AC14/H2AC18/H2AC20/H2BC10/H2BC11/H2BC12/H2BC13/H2BC14/H2BC15/H2BC17/H2BC21/H2BC3/H2BC5/H2BC7/H2BC9/H4C13/NEIL3
M9	3.41	REACTOME_DISEASES_OF_PROGRAMMED_CELL_DEATH	22	22/396	102/10968	8.70381210471367e-12	1.655956047e-10	1.2709210117814e-10	CDC25A/CDC25C/H2AC14/H2AC18/H2AC20/H2BC10/H2BC11/H2BC12/H2BC13/H2BC14/H2BC15/H2BC17/H2BC21/H2BC3/H2BC5/H2BC7/H2BC9/H3C12/H3C8/H4C13/LMNB1/SUZ12
M9	3.41	REACTOME_TELOMERE_MAINTENANCE	23	23/396	113/10968	1.03768338402777e-11	1.924902677e-10	1.47733344936585e-10	BLM/CCNA2/CDK2/H2AC14/H2AC18/H2AC20/H2BC10/H2BC11/H2BC12/H2BC13/H2BC14/H2BC15/H2BC17/H2BC21/H2BC3/H2BC5/H2BC7/H2BC9/H4C13/PCNA/PIF1/POLD1/RPA1
M9	3.41	REACTOME_ACTIVATED_PKN1_STIMULATES_TRANSCRIPTION_OF_AR_ANDROGEN_RECEPTOR_REGULATED_GENES_KLK2_AND_KLK3	18	18/396	67/10968	1.36802740556086e-11	2.475795939e-10	1.90013562620905e-10	H2AC14/H2AC18/H2AC20/H2BC10/H2BC11/H2BC12/H2BC13/H2BC14/H2BC15/H2BC17/H2BC21/H2BC3/H2BC5/H2BC7/H2BC9/H3C12/H3C8/H4C13
M9	3.41	REACTOME_SIRT1_NEGATIVELY_REGULATES_RRNA_EXPRESSION	18	18/396	68/10968	1.79971776485156e-11	3.179501385e-10	2.44021882402179e-10	H2AC14/H2AC18/H2AC20/H2BC10/H2BC11/H2BC12/H2BC13/H2BC14/H2BC15/H2BC17/H2BC21/H2BC3/H2BC5/H2BC7/H2BC9/H3C12/H3C8/H4C13
M9	3.41	REACTOME_HCMV_INFECTION	27	27/396	162/10968	2.25759952789663e-11	3.895671743e-10	2.98986865261218e-10	H2AC11/H2AC12/H2AC13/H2AC14/H2AC16/H2AC17/H2AC18/H2AC20/H2BC10/H2BC11/H2BC12/H2BC13/H2BC14/H2BC15/H2BC17/H2BC18/H2BC21/H2BC3/H2BC5/H2BC7/H2BC9/H3C12/H3C8/H4C13/NUP107/SUZ12/TUBB6
M9	3.41	REACTOME_MEIOTIC_SYNAPSIS	19	19/396	79/10968	3.08942850122941e-11	5.209899882e-10	3.99851870613663e-10	BRCA1/H2AC14/H2AC18/H2AC20/H2BC10/H2BC11/H2BC12/H2BC13/H2BC14/H2BC15/H2BC17/H2BC21/H2BC3/H2BC5/H2BC7/H2BC9/H4C13/LMNB1/SYNE2
M9	3.41	REACTOME_PRE_NOTCH_EXPRESSION_AND_PROCESSING	23	23/396	120/10968	3.80693276302731e-11	6.277209134e-10	4.81766228022872e-10	E2F1/E2F3/H2AC14/H2AC18/H2AC20/H2BC10/H2BC11/H2BC12/H2BC13/H2BC14/H2BC15/H2BC17/H2BC21/H2BC3/H2BC5/H2BC7/H2BC9/H3C12/H3C8/H4C13/NOTCH1/NOTCH2/TNRC6C
M9	3.41	REACTOME_BASE_EXCISION_REPAIR_AP_SITE_FORMATION	17	17/396	63/10968	4.72975485879374e-11	7.629300229e-10	5.85537157576067e-10	H2AC14/H2AC18/H2AC20/H2BC10/H2BC11/H2BC12/H2BC13/H2BC14/H2BC15/H2BC17/H2BC21/H2BC3/H2BC5/H2BC7/H2BC9/H4C13/NEIL3
M9	3.41	REACTOME_BASE_EXCISION_REPAIR	20	20/396	91/10968	5.45256474306492e-11	8.608091573e-10	6.6065790055949e-10	H2AC14/H2AC18/H2AC20/H2BC10/H2BC11/H2BC12/H2BC13/H2BC14/H2BC15/H2BC17/H2BC21/H2BC3/H2BC5/H2BC7/H2BC9/H4C13/NEIL3/PCNA/POLD1/RPA1
M9	3.41	REACTOME_RHO_GTPASES_ACTIVATE_PKNS	20	20/396	94/10968	1.02042630381326e-10	1.5774089946e-09	1.21063734728722e-09	CDC25C/H2AC14/H2AC18/H2AC20/H2BC10/H2BC11/H2BC12/H2BC13/H2BC14/H2BC15/H2BC17/H2BC21/H2BC3/H2BC5/H2BC7/H2BC9/H3C12/H3C8/H4C13/PKN3
M9	3.41	REACTOME_S_PHASE	26	26/396	162/10968	1.2764528998512e-10	1.9329143912e-09	1.48348231754995e-09	CABLES1/CCNA2/CCNE2/CDC25A/CDC45/CDC6/CDCA5/CDK2/CDK4/CDT1/CKS1B/E2F1/ESCO2/GINS2/GINS4/LIN9/MCM2/MCM3/MCM5/MCM6/MCM7/ORC1/PCNA/POLD1/RPA1/UBE2C
M9	3.41	REACTOME_ERCC6_CSB_AND_EHMT2_G9A_POSITIVELY_REGULATE_RRNA_EXPRESSION	18	18/396	76/10968	1.35723247597029e-10	2.0141329943e-09	1.54581635684195e-09	H2AC14/H2AC18/H2AC20/H2BC10/H2BC11/H2BC12/H2BC13/H2BC14/H2BC15/H2BC17/H2BC21/H2BC3/H2BC5/H2BC7/H2BC9/H3C12/H3C8/H4C13
M9	3.41	REACTOME_HATS_ACETYLATE_HISTONES	24	24/396	142/10968	2.22848771164826e-10	3.2422311413e-09	2.48836295562788e-09	H2AC11/H2AC12/H2AC13/H2AC14/H2AC16/H2AC17/H2AC18/H2AC20/H2BC10/H2BC11/H2BC12/H2BC13/H2BC14/H2BC15/H2BC17/H2BC18/H2BC21/H2BC3/H2BC5/H2BC7/H2BC9/H3C12/H3C8/H4C13
M9	3.41	REACTOME_FORMATION_OF_THE_BETA_CATENIN_TCF_TRANSACTIVATING_COMPLEX	19	19/396	92/10968	5.19029942053886e-10	7.2664191888e-09	5.57686591164156e-09	H2AC14/H2AC18/H2AC20/H2BC10/H2BC11/H2BC12/H2BC13/H2BC14/H2BC15/H2BC17/H2BC21/H2BC3/H2BC5/H2BC7/H2BC9/H3C12/H3C8/H4C13/TLE1
M9	3.41	REACTOME_G0_AND_EARLY_G1	11	11/396	27/10968	9.17366275139565e-10	1.2605292151e-08	9.67436949026326e-09	CCNA2/CCNE2/CDC25A/CDC6/CDK1/CDK2/E2F1/LIN9/MYBL2/PCNA/TOP2A
M9	3.41	REACTOME_DNA_REPLICATION_PRE_INITIATION	18	18/396	85/10968	9.69253836194039e-10	1.30761153901e-08	1.00357191460474e-08	CDC45/CDC6/CDC7/CDK2/CDT1/DBF4/E2F1/E2F2/E2F3/GMNN/MCM10/MCM2/MCM3/MCM5/MCM6/MCM7/ORC1/RPA1
M9	3.41	REACTOME_INHIBITION_OF_DNA_RECOMBINATION_AT_TELOMERE	16	16/396	68/10968	1.62419728861604e-09	2.07785239337e-08	1.59472002384987e-08	H2AC14/H2AC18/H2AC20/H2BC10/H2BC11/H2BC12/H2BC13/H2BC14/H2BC15/H2BC17/H2BC21/H2BC3/H2BC5/H2BC7/H2BC9/H4C13
M9	3.41	REACTOME_RUNX1_REGULATES_GENES_INVOLVED_IN_MEGAKARYOCYTE_DIFFERENTIATION_AND_PLATELET_FUNCTION	19	19/396	98/10968	1.61019089244028e-09	2.07785239337e-08	1.59472002384987e-08	H2AC14/H2AC18/H2AC20/H2BC10/H2BC11/H2BC12/H2BC13/H2BC14/H2BC15/H2BC17/H2BC21/H2BC3/H2BC5/H2BC7/H2BC9/H3C12/H3C8/H4C13/TNRC6C
M9	3.41	REACTOME_B_WICH_COMPLEX_POSITIVELY_REGULATES_RRNA_EXPRESSION	18	18/396	91/10968	3.10969768938152e-09	3.84565947587e-08	2.95148499992176e-08	H2AC14/H2AC18/H2AC20/H2BC10/H2BC11/H2BC12/H2BC13/H2BC14/H2BC15/H2BC17/H2BC21/H2BC3/H2BC5/H2BC7/H2BC9/H3C12/H3C8/H4C13
M9	3.41	REACTOME_RNA_POLYMERASE_I_PROMOTER_ESCAPE	18	18/396	91/10968	3.10969768938152e-09	3.84565947587e-08	2.95148499992176e-08	H2AC14/H2AC18/H2AC20/H2BC10/H2BC11/H2BC12/H2BC13/H2BC14/H2BC15/H2BC17/H2BC21/H2BC3/H2BC5/H2BC7/H2BC9/H3C12/H3C8/H4C13
M9	3.41	REACTOME_TRANSCRIPTIONAL_REGULATION_BY_SMALL_RNAS	19	19/396	107/10968	7.49277183251988e-09	9.11415852415e-08	6.99497767280976e-08	H2AC14/H2AC18/H2AC20/H2BC10/H2BC11/H2BC12/H2BC13/H2BC14/H2BC15/H2BC17/H2BC21/H2BC3/H2BC5/H2BC7/H2BC9/H3C12/H3C8/H4C13/NUP107
M9	3.41	REACTOME_DNA_STRAND_ELONGATION	11	11/396	32/10968	7.71118030270088e-09	9.22854158807e-08	7.08276492998502e-08	CDC45/GINS2/GINS4/MCM2/MCM3/MCM5/MCM6/MCM7/PCNA/POLD1/RPA1
M9	3.41	REACTOME_DNA_DOUBLE_STRAND_BREAK_RESPONSE	16	16/396	78/10968	1.36496341982853e-08	1.607623583354e-07	1.23382658333707e-07	BRCA1/CHEK2/H2BC10/H2BC11/H2BC12/H2BC13/H2BC14/H2BC15/H2BC17/H2BC21/H2BC3/H2BC5/H2BC7/H2BC9/H4C13/KPNA2
M9	3.41	REACTOME_NONHOMOLOGOUS_END_JOINING_NHEJ	15	15/396	69/10968	1.69127613739836e-08	1.960823271796e-07	1.50490195778374e-07	BRCA1/H2BC10/H2BC11/H2BC12/H2BC13/H2BC14/H2BC15/H2BC17/H2BC21/H2BC3/H2BC5/H2BC7/H2BC9/H4C13/NHEJ1
M9	3.41	REACTOME_KINESINS	14	14/396	61/10968	2.43659295341498e-08	2.781464571437e-07	2.1347316401579e-07	CENPE/KIF11/KIF15/KIF18A/KIF18B/KIF20A/KIF22/KIF23/KIF26A/KIF26B/KIF2C/KIFC1/RACGAP1/TUBB6
M9	3.41	REACTOME_APOPTOTIC_EXECUTION_PHASE	13	13/396	52/10968	2.56955240572165e-08	2.888799825826e-07	2.21710981099746e-07	CASP6/CASP7/CLSPN/DSG2/H1-0/H1-1/H1-2/H1-3/H1-4/H1-5/HMGB2/LMNB1/VIM
M9	3.41	REACTOME_UB_SPECIFIC_PROCESSING_PROTEASES	27	27/396	221/10968	2.63661894114241e-08	2.919957096011e-07	2.24102254070392e-07	ADRB2/CCNA2/CDC20/CDC25A/CLSPN/H2AC11/H2AC12/H2AC13/H2AC14/H2AC16/H2AC17/H2AC18/H2AC20/H2BC10/H2BC11/H2BC12/H2BC13/H2BC14/H2BC15/H2BC17/H2BC18/H2BC21/H2BC3/H2BC5/H2BC7/H2BC9/IL33
M9	3.41	REACTOME_POSITIVE_EPIGENETIC_REGULATION_OF_RRNA_EXPRESSION	18	18/396	106/10968	3.86207109252619e-08	4.093795358078e-07	3.14192550534837e-07	H2AC14/H2AC18/H2AC20/H2BC10/H2BC11/H2BC12/H2BC13/H2BC14/H2BC15/H2BC17/H2BC21/H2BC3/H2BC5/H2BC7/H2BC9/H3C12/H3C8/H4C13
M9	3.41	REACTOME_RUNX1_REGULATES_TRANSCRIPTION_OF_GENES_INVOLVED_IN_DIFFERENTIATION_OF_HSCS	20	20/396	130/10968	3.81862954574136e-08	4.093795358078e-07	3.14192550534837e-07	H2AC14/H2AC18/H2AC20/H2BC10/H2BC11/H2BC12/H2BC13/H2BC14/H2BC15/H2BC17/H2BC21/H2BC3/H2BC5/H2BC7/H2BC9/H3C12/H3C8/H4C13/TP73/YAP1
M9	3.41	REACTOME_CHROMATIN_MODIFYING_ENZYMES	30	30/396	274/10968	5.49423949470059e-08	5.584555760367e-07	4.28606137942757e-07	CDK4/H2AC11/H2AC12/H2AC13/H2AC14/H2AC16/H2AC17/H2AC18/H2AC20/H2BC10/H2BC11/H2BC12/H2BC13/H2BC14/H2BC15/H2BC17/H2BC18/H2BC21/H2BC3/H2BC5/H2BC7/H2BC9/H3C12/H3C8/H4C13/HMG20B/KDM3A/NFKB2/SMARCD2/SUZ12
M9	3.41	REACTOME_NEGATIVE_EPIGENETIC_REGULATION_OF_RRNA_EXPRESSION	18	18/396	109/10968	6.04158059632943e-08	6.057909192536e-07	4.64935291979264e-07	H2AC14/H2AC18/H2AC20/H2BC10/H2BC11/H2BC12/H2BC13/H2BC14/H2BC15/H2BC17/H2BC21/H2BC3/H2BC5/H2BC7/H2BC9/H3C12/H3C8/H4C13
M9	3.41	REACTOME_ACTIVATION_OF_ANTERIOR_HOX_GENES_IN_HINDBRAIN_DEVELOPMENT_DURING_EARLY_EMBRYOGENESIS	19	19/396	122/10968	6.86534263220393e-08	6.792112310794e-07	5.21284261617169e-07	H2AC14/H2AC18/H2AC20/H2BC10/H2BC11/H2BC12/H2BC13/H2BC14/H2BC15/H2BC17/H2BC21/H2BC3/H2BC5/H2BC7/H2BC9/H3C12/H3C8/H4C13/SUZ12
M9	3.41	REACTOME_AMYLOID_FIBER_FORMATION	18	18/396	110/10968	6.98790090089593e-08	6.822397984822e-07	5.23608640912008e-07	H2AC14/H2AC18/H2AC20/H2BC10/H2BC11/H2BC12/H2BC13/H2BC14/H2BC15/H2BC17/H2BC21/H2BC3/H2BC5/H2BC7/H2BC9/H3C12/H3C8/H4C13
M9	3.41	REACTOME_EPIGENETIC_REGULATION_OF_GENE_EXPRESSION	21	21/396	148/10968	7.39017788575187e-08	7.121444144452e-07	5.46559977606529e-07	H2AC14/H2AC18/H2AC20/H2BC10/H2BC11/H2BC12/H2BC13/H2BC14/H2BC15/H2BC17/H2BC21/H2BC3/H2BC5/H2BC7/H2BC9/H3C12/H3C8/H4C13/PHF19/SUZ12/UHRF1
M9	3.41	REACTOME_RNA_POLYMERASE_I_TRANSCRIPTION	18	18/396	111/10968	8.06823812522507e-08	7.675170113996e-07	5.89057601315353e-07	H2AC14/H2AC18/H2AC20/H2BC10/H2BC11/H2BC12/H2BC13/H2BC14/H2BC15/H2BC17/H2BC21/H2BC3/H2BC5/H2BC7/H2BC9/H3C12/H3C8/H4C13
M9	3.41	REACTOME_HDR_THROUGH_HOMOLOGOUS_RECOMBINATION_HRR	14	14/396	67/10968	8.69155736728447e-08	8.163462742437e-07	6.26533315882865e-07	BLM/BRCA1/CHEK1/EME1/EXO1/GEN1/PCNA/POLD1/RAD51/RAD51AP1/RBBP8/RMI2/RPA1/XRCC3
M9	3.41	REACTOME_ESTROGEN_DEPENDENT_GENE_EXPRESSION	21	21/396	150/10968	9.35946465737207e-08	8.680903469713e-07	6.66246102583986e-07	CXCL12/H2AC14/H2AC18/H2AC20/H2BC10/H2BC11/H2BC12/H2BC13/H2BC14/H2BC15/H2BC17/H2BC21/H2BC3/H2BC5/H2BC7/H2BC9/H3C12/H3C8/H4C13/KPNA2/TNRC6C
M9	3.41	REACTOME_TP53_REGULATES_TRANSCRIPTION_OF_CELL_CYCLE_GENES	12	12/396	49/10968	1.14314616060884e-07	1.0344078672826e-06	7.93892263015896e-07	AURKA/BTG2/CCNA2/CCNB1/CCNE2/CDC25C/CDK1/CDK2/E2F1/E2F7/E2F8/PCNA
M9	3.41	REACTOME_GENE_SILENCING_BY_RNA	20	20/396	140/10968	1.35369150476173e-07	1.2101675861846e-06	9.28785166868862e-07	H2AC14/H2AC18/H2AC20/H2BC10/H2BC11/H2BC12/H2BC13/H2BC14/H2BC15/H2BC17/H2BC21/H2BC3/H2BC5/H2BC7/H2BC9/H3C12/H3C8/H4C13/NUP107/TNRC6C
M9	3.41	REACTOME_FACTORS_INVOLVED_IN_MEGAKARYOCYTE_DEVELOPMENT_AND_PLATELET_PRODUCTION	22	22/396	170/10968	1.91492925780297e-07	1.6915208443926e-06	1.29821645171856e-06	CABLES1/CARMIL1/CDK2/CENPE/DOCK1/H3C12/H3C8/HMG20B/IRF1/KIF11/KIF15/KIF18A/KIF18B/KIF20A/KIF22/KIF23/KIF26A/KIF26B/KIF2C/KIFC1/RACGAP1/TUBB6
M9	3.41	REACTOME_RESOLUTION_OF_D_LOOP_STRUCTURES	10	10/396	34/10968	2.02753443311823e-07	1.7699182933809e-06	1.35838529822534e-06	BLM/BRCA1/EME1/EXO1/GEN1/RAD51/RAD51AP1/RBBP8/RMI2/XRCC3
M9	3.41	REACTOME_MITOTIC_G2_G2_M_PHASES	24	24/396	200/10968	2.23995276935665e-07	1.932610412631e-06	1.48324901863151e-06	AURKA/BORA/CCNA2/CCNB1/CCNB2/CDC25A/CDC25C/CDK1/CDK2/CENPF/E2F1/E2F3/GTSE1/HAUS8/HMMR/LIN9/MYBL2/NDE1/NEK2/PHLDA1/PKMYT1/PLK4/TPX2/TUBB6
M9	3.41	REACTOME_SIGNALING_BY_NOTCH	27	27/396	247/10968	2.67969322330197e-07	2.2854395076897e-06	1.75403996830776e-06	DLGAP5/E2F1/E2F3/H2AC14/H2AC18/H2AC20/H2BC10/H2BC11/H2BC12/H2BC13/H2BC14/H2BC15/H2BC17/H2BC21/H2BC3/H2BC5/H2BC7/H2BC9/H3C12/H3C8/H4C13/HES1/NOTCH1/NOTCH2/TACC3/TLE1/TNRC6C
M9	3.41	REACTOME_E3_UBIQUITIN_LIGASES_UBIQUITINATE_TARGET_PROTEINS	12	12/396	59/10968	1.00015267996186e-06	8.4331055514966e-06	6.47227990262399e-06	H2BC10/H2BC11/H2BC12/H2BC13/H2BC14/H2BC15/H2BC17/H2BC3/H2BC5/H2BC7/H2BC9/PCNA
M9	3.41	REACTOME_DEUBIQUITINATION	29	29/396	298/10968	1.12170945890699e-06	9.3517799832471e-06	7.177348518849e-06	ADRB2/BRCA1/CCNA2/CDC20/CDC25A/CDK1/CLSPN/H2AC11/H2AC12/H2AC13/H2AC14/H2AC16/H2AC17/H2AC18/H2AC20/H2BC10/H2BC11/H2BC12/H2BC13/H2BC14/H2BC15/H2BC17/H2BC18/H2BC21/H2BC3/H2BC5/H2BC7/H2BC9/IL33
M9	3.41	REACTOME_TRANSCRIPTIONAL_REGULATION_BY_RUNX1	25	25/396	239/10968	1.69991498606572e-06	1.38608452709974e-05	1.06379873621926e-05	CCND2/CDK6/CTSV/H2AC14/H2AC18/H2AC20/H2BC10/H2BC11/H2BC12/H2BC13/H2BC14/H2BC15/H2BC17/H2BC21/H2BC3/H2BC5/H2BC7/H2BC9/H3C12/H3C8/H4C13/SMARCD2/TNRC6C/TP73/YAP1
M9	3.41	REACTOME_HOMOLOGOUS_DNA_PAIRING_AND_STRAND_EXCHANGE	10	10/396	42/10968	1.75632348045989e-06	1.41651306793613e-05	1.08715217726407e-05	BLM/BRCA1/CHEK1/EXO1/RAD51/RAD51AP1/RBBP8/RMI2/RPA1/XRCC3
M9	3.41	REACTOME_COPI_DEPENDENT_GOLGI_TO_ER_RETROGRADE_TRAFFIC	15	15/396	100/10968	2.71732871182778e-06	2.14495521720874e-05	1.64622041780384e-05	CENPE/KDELR3/KIF11/KIF15/KIF18A/KIF18B/KIF20A/KIF22/KIF23/KIF26A/KIF26B/KIF2C/KIFC1/RACGAP1/TUBB6
M9	3.41	REACTOME_TCF_DEPENDENT_SIGNALING_IN_RESPONSE_TO_WNT	24	24/396	234/10968	3.88412064325467e-06	3.03370264978417e-05	2.32832051856042e-05	FZD8/H2AC14/H2AC18/H2AC20/H2BC10/H2BC11/H2BC12/H2BC13/H2BC14/H2BC15/H2BC17/H2BC21/H2BC3/H2BC5/H2BC7/H2BC9/H3C12/H3C8/H4C13/RSPO2/SFRP1/SFRP2/SOX2/TLE1
M9	3.41	REACTOME_PROTEIN_UBIQUITINATION	13	13/396	79/10968	4.40334603351504e-06	3.36833273903934e-05	2.58514400882435e-05	H2BC10/H2BC11/H2BC12/H2BC13/H2BC14/H2BC15/H2BC17/H2BC3/H2BC5/H2BC7/H2BC9/PCNA/UBE2C
M9	3.41	REACTOME_RMTS_METHYLATE_HISTONE_ARGININES	13	13/396	79/10968	4.40334603351504e-06	3.36833273903934e-05	2.58514400882435e-05	CDK4/H2AC11/H2AC12/H2AC13/H2AC14/H2AC16/H2AC17/H2AC18/H2AC20/H3C12/H3C8/H4C13/SMARCD2
M9	3.41	REACTOME_ASSEMBLY_OF_THE_PRE_REPLICATIVE_COMPLEX	12	12/396	68/10968	4.8492858457359e-06	3.6345152500364e-05	2.78943502662746e-05	CDC6/CDT1/E2F1/E2F2/E2F3/GMNN/MCM2/MCM3/MCM5/MCM6/MCM7/ORC1
M9	3.41	REACTOME_CYCLIN_D_ASSOCIATED_EVENTS_IN_G1	10	10/396	47/10968	5.25874885707799e-06	3.86335807123948e-05	2.96506840195851e-05	CCND2/CCNE2/CDK2/CDK4/CDK6/CDKN2C/CKS1B/E2F1/E2F2/E2F3
M9	3.41	REACTOME_ESR_MEDIATED_SIGNALING	22	22/396	221/10968	1.58430924924626e-05	0.000114131792518517	8.75944102035998e-05	CXCL12/H2AC14/H2AC18/H2AC20/H2BC10/H2BC11/H2BC12/H2BC13/H2BC14/H2BC15/H2BC17/H2BC21/H2BC3/H2BC5/H2BC7/H2BC9/H3C12/H3C8/H4C13/HSPB1/KPNA2/TNRC6C
M9	3.41	REACTOME_REGULATION_OF_TP53_ACTIVITY_THROUGH_PHOSPHORYLATION	13	13/396	92/10968	2.4345148434989e-05	0.000170416039044923	0.000130791711055899	AURKA/AURKB/BLM/BRCA1/CCNA2/CDK2/CHEK1/CHEK2/EXO1/RBBP8/RMI2/RPA1/TPX2
M9	3.41	REACTOME_TRANSCRIPTIONAL_REGULATION_BY_TP53	29	29/396	363/10968	5.09777838417727e-05	0.000343868323732685	0.000263913694338747	AURKA/AURKB/BIRC5/BLM/BRCA1/BTG2/CASP6/CCNA2/CCNB1/CCNE2/CDC25C/CDK1/CDK2/CHEK1/CHEK2/E2F1/E2F7/E2F8/EXO1/FANCI/PCNA/PMAIP1/RBBP8/RMI2/RPA1/TNFRSF10D/TNRC6C/TP73/TPX2
M9	3.41	REACTOME_SIGNALING_BY_WNT	27	27/396	331/10968	6.50463655169577e-05	0.000430932171549845	0.000330733869780772	FZD8/H2AC14/H2AC18/H2AC20/H2BC10/H2BC11/H2BC12/H2BC13/H2BC14/H2BC15/H2BC17/H2BC21/H2BC3/H2BC5/H2BC7/H2BC9/H3C12/H3C8/H4C13/PLCB3/ROR1/RSPO2/SFRP1/SFRP2/SOX2/TLE1/TNRC6C
M9	3.41	REACTOME_APC_C_MEDIATED_DEGRADATION_OF_CELL_CYCLE_PROTEINS	12	12/396	88/10968	7.13025152444081e-05	0.000468198816914609	0.000359335451767348	AURKA/AURKB/BUB1B/CCNA2/CCNB1/CDC14A/CDC20/CDK1/CDK2/FBXO5/NEK2/UBE2C
M16	2.86	REACTOME_THE_CITRIC_ACID_TCA_CYCLE_AND_RESPIRATORY_ELECTRON_TRANSPORT	13	13/110	178/10968	2.35455825709415e-08	9.2063227852381e-06	8.87296690568112e-06	ATP5F1E/COQ10B/COX5A/FH/NDUFA12/NDUFA4/NDUFA8/NDUFAF1/NDUFAF4/NDUFB1/NDUFS4/SUCLA2/UQCRFS1
M16	2.86	REACTOME_RESPIRATORY_ELECTRON_TRANSPORT	10	10/110	103/10968	7.37110978668879e-08	9.6070130886511e-06	9.25914843380557e-06	COQ10B/COX5A/NDUFA12/NDUFA4/NDUFA8/NDUFAF1/NDUFAF4/NDUFB1/NDUFS4/UQCRFS1
M16	2.86	REACTOME_RESPIRATORY_ELECTRON_TRANSPORT_ATP_SYNTHESIS_BY_CHEMIOSMOTIC_COUPLING_AND_HEAT_PRODUCTION_BY_UNCOUPLING_PROTEINS	11	11/110	127/10968	5.24021945792607e-08	9.6070130886511e-06	9.25914843380557e-06	ATP5F1E/COQ10B/COX5A/NDUFA12/NDUFA4/NDUFA8/NDUFAF1/NDUFAF4/NDUFB1/NDUFS4/UQCRFS1
M19	2.84	REACTOME_EXTRACELLULAR_MATRIX_ORGANIZATION	22	22/152	301/10968	1.4885888636906e-10	5.1207456911e-08	4.18371817479359e-08	ADAM12/CDH1/COL14A1/COL17A1/COL1A1/COL1A2/COL3A1/COL4A1/COL5A1/COL6A2/COL6A3/EFEMP1/FBLN2/FMOD/FN1/HSPG2/ITGA5/ITGB4/LAMA2/LAMC3/MMP14/SERPINE1
M19	2.84	REACTOME_ECM_PROTEOGLYCANS	12	12/152	76/10968	4.69293307013479e-10	8.07184488063e-08	6.59480594592626e-08	COL1A1/COL1A2/COL3A1/COL4A1/COL5A1/COL6A2/COL6A3/FMOD/FN1/HSPG2/LAMA2/SERPINE1
M19	2.84	REACTOME_NON_INTEGRIN_MEMBRANE_ECM_INTERACTIONS	10	10/152	59/10968	6.81855948370366e-09	5.993753961761e-07	4.89697768601636e-07	COL1A1/COL1A2/COL3A1/COL4A1/COL5A1/FN1/HSPG2/ITGB4/LAMA2/LAMC3
M19	2.84	REACTOME_ASSEMBLY_OF_COLLAGEN_FIBRILS_AND_OTHER_MULTIMERIC_STRUCTURES	10	10/152	61/10968	9.55764697360199e-09	6.575661117838e-07	5.3724036672668e-07	COL14A1/COL17A1/COL1A1/COL1A2/COL3A1/COL4A1/COL5A1/COL6A2/COL6A3/ITGB4
M19	2.84	REACTOME_COLLAGEN_DEGRADATION	10	10/152	64/10968	1.54941378357742e-08	8.883305692511e-07	7.25778035465212e-07	COL14A1/COL17A1/COL1A1/COL1A2/COL3A1/COL4A1/COL5A1/COL6A2/COL6A3/MMP14
M19	2.84	REACTOME_INTEGRIN_CELL_SURFACE_INTERACTIONS	11	11/152	85/10968	2.22816899716574e-08	1.0949859071786e-06	8.94618228937222e-07	CDH1/COL1A1/COL1A2/COL3A1/COL4A1/COL5A1/COL6A2/COL6A3/FN1/HSPG2/ITGA5
M19	2.84	REACTOME_DEGRADATION_OF_THE_EXTRACELLULAR_MATRIX	13	13/152	140/10968	6.5695772982337e-08	2.8249182382405e-06	2.30799623503737e-06	CDH1/COL14A1/COL17A1/COL1A1/COL1A2/COL3A1/COL4A1/COL5A1/COL6A2/COL6A3/FN1/HSPG2/MMP14
M19	2.84	REACTOME_FORMATION_OF_THE_CORNIFIED_ENVELOPE	12	12/152	129/10968	2.10910818425842e-07	7.255332153849e-06	5.92770405470525e-06	CSTA/DSC3/DSP/KRT18/KRT19/KRT23/KRT7/KRT8/KRT80/PERP/PKP3/ST14
M19	2.84	REACTOME_COLLAGEN_FORMATION	10	10/152	90/10968	4.30197698353273e-07	1.23323340194605e-05	1.00756829351161e-05	COL14A1/COL17A1/COL1A1/COL1A2/COL3A1/COL4A1/COL5A1/COL6A2/COL6A3/ITGB4
M19	2.84	REACTOME_CELL_SURFACE_INTERACTIONS_AT_THE_VASCULAR_WALL	14	14/152	194/10968	4.70856659191419e-07	1.24595915970652e-05	1.01796540894015e-05	COL1A1/COL1A2/FN1/GRB7/ITGA5/PSG1/PSG11/PSG3/PSG4/PSG5/PSG6/PSG7/PSG8/PSG9
M20	1.55	REACTOME_FORMATION_OF_FIBRIN_CLOT_CLOTTING_CASCADE	14	14/171	39/10968	3.15198533546843e-16	1.046459e-13	8.19516187221793e-14	F10/F11/F13B/F2/FGA/FGB/FGG/GP1BB/KNG1/PF4/PROC/SERPINA5/SERPINC1/SERPIND1
M20	1.55	REACTOME_COMMON_PATHWAY_OF_FIBRIN_CLOT_FORMATION	11	11/171	22/10968	5.82343183335241e-15	9.666897e-13	7.57046138335814e-13	F10/F13B/F2/FGA/FGB/FGG/PF4/PROC/SERPINA5/SERPINC1/SERPIND1
M20	1.55	REACTOME_RESPONSE_TO_ELEVATED_PLATELET_CYTOSOLIC_CA2	20	20/171	132/10968	1.21528570515271e-14	1.3449162e-12	1.05324761113235e-12	AHSG/ALB/APOA1/APOH/FGA/FGB/FGG/HRG/ITIH3/KNG1/ORM1/PF4/PLG/PPBP/SELENOP/SELP/SERPINA1/SERPINA4/SERPINF2/TF
M20	1.55	REACTOME_REGULATION_OF_INSULIN_LIKE_GROWTH_FACTOR_IGF_TRANSPORT_AND_UPTAKE_BY_INSULIN_LIKE_GROWTH_FACTOR_BINDING_PROTEINS_IGFBPS	18	18/171	124/10968	5.92083291039952e-13	4.91429132e-11	3.84854139175969e-11	AFP/AHSG/ALB/APOA1/APOA2/APOB/APOE/F2/FGA/FGG/ITIH2/KNG1/PLG/PROC/SERPINA1/SERPINC1/SERPIND1/TF
M20	1.55	REACTOME_PLASMA_LIPOPROTEIN_REMODELING	11	11/171	32/10968	9.30853565409479e-13	6.18086767e-11	4.84043854012929e-11	ALB/ANGPTL3/APOA1/APOA2/APOB/APOC2/APOC3/APOE/CETP/CREB3L3/LIPC
M20	1.55	REACTOME_PLATELET_ACTIVATION_SIGNALING_AND_AGGREGATION	23	23/171	261/10968	1.41747503077786e-11	7.843361837e-10	6.14239180003739e-10	AHSG/ALB/APOA1/APOH/CLEC1B/F2/FGA/FGB/FGG/GP1BB/HRG/ITIH3/KNG1/ORM1/PF4/PLG/PPBP/SELENOP/SELP/SERPINA1/SERPINA4/SERPINF2/TF
M20	1.55	REACTOME_PLASMA_LIPOPROTEIN_ASSEMBLY_REMODELING_AND_CLEARANCE	13	13/171	71/10968	5.39179867264657e-11	2.2375964491e-09	1.75233456861014e-09	ALB/AMN/ANGPTL3/APOA1/APOA2/APOB/APOC1/APOC2/APOC3/APOE/CETP/CREB3L3/LIPC
M20	1.55	REACTOME_BIOLOGICAL_OXIDATIONS	17	17/171	222/10968	6.24901688352819e-08	1.2203962384302e-06	9.5573199395137e-07	AADAC/ADH1A/ADH6/CYP27A1/CYP2J2/CYP3A4/CYP3A7/CYP4A22/GLYATL1/GSTA1/MAT1A/NAT1/NR1H4/PTGS1/SULT1E1/UGT2B10/UGT2B4
M20	1.55	REACTOME_COMPLEMENT_CASCADE	12	12/171	115/10968	2.14945986335971e-07	3.7558982875549e-06	2.94136612880802e-06	C2/C8A/C8B/CFB/CFH/CFHR1/CFI/CPB2/CR1/F2/MASP2/VTN
M20	1.55	REACTOME_PHASE_I_FUNCTIONALIZATION_OF_COMPOUNDS	10	10/171	106/10968	5.72192798469572e-06	8.25947865616948e-05	6.46826641748212e-05	AADAC/ADH1A/ADH6/CYP27A1/CYP2J2/CYP3A4/CYP3A7/CYP4A22/NR1H4/PTGS1
M21	0.72	REACTOME_NEURONAL_SYSTEM	17	17/98	410/10968	1.104845858234e-07	3.39187678477838e-05	3.10519835945766e-05	ACTN2/ADCY1/CAMK4/DLG2/GABRA4/HCN1/KCNF1/KCNH8/KCNK2/KCNQ5/KCNV1/LRFN2/NCALD/NRXN1/PPFIA2/PPFIBP2/SLITRK5
M25	2.34	REACTOME_NEURONAL_SYSTEM	14	14/73	410/10968	4.11063251355259e-07	0.000133595556690459	0.000123751673565899	CACNG2/CAMK2B/EPB41L1/GABBR2/GRIN1/HCN4/HOMER2/KCNB1/KCNC3/KCNQ4/LIN7B/PRKCB/SYT7/TUBA8
M26	1.18	REACTOME_INTERFERON_GAMMA_SIGNALING	12	12/108	93/10968	9.5593447482256e-11	2.79132866648e-08	2.35461754851031e-08	GBP2/HLA-B/HLA-DPA1/HLA-DRA/HLA-DRB1/HLA-DRB5/HLA-E/HLA-F/ICAM1/IFI30/OAS3/TRIM34
M26	1.18	REACTOME_INTERFERON_SIGNALING	15	15/108	203/10968	1.17790197221054e-09	1.719736879427e-07	1.45067927103825e-07	BST2/GBP2/HLA-B/HLA-DPA1/HLA-DRA/HLA-DRB1/HLA-DRB5/HLA-E/HLA-F/ICAM1/IFI30/IFI6/IFITM1/OAS3/TRIM34
M26	1.18	REACTOME_NEUTROPHIL_DEGRANULATION	20	20/108	479/10968	3.53764189115234e-08	2.71384790006e-06	2.2892588630643e-06	ARHGAP9/BST2/C3AR1/CD14/CD33/CD93/CFD/CRISPLD2/CTSS/CTSZ/FCER1G/FGR/HLA-B/LCN2/LYZ/PLAU/SERPINA3/SLPI/TNFRSF1B/VAMP8
M26	1.18	REACTOME_ANTIGEN_PROCESSING_CROSS_PRESENTATION	10	10/108	106/10968	8.14413778400937e-08	4.7561764658615e-06	4.01205945570146e-06	CD14/CTSL/CTSS/HLA-B/HLA-E/HLA-F/LY96/NCF2/NCF4/VAMP8
M26	1.18	REACTOME_MHC_CLASS_II_ANTIGEN_PRESENTATION	10	10/108	126/10968	4.18303948272294e-07	2.03574588159183e-05	1.71724778764416e-05	CD74/CTSL/CTSS/HLA-DMA/HLA-DMB/HLA-DPA1/HLA-DRA/HLA-DRB1/HLA-DRB5/IFI30
M31	3.17	REACTOME_ACTIVATION_OF_ANTERIOR_HOX_GENES_IN_HINDBRAIN_DEVELOPMENT_DURING_EARLY_EMBRYOGENESIS	11	11/20	122/10968	3.14638418346642e-17	8.81e-16	6.62396670203457e-16	HOXA1/HOXA2/HOXA3/HOXA4/HOXB2/HOXB3/HOXB4/HOXC4/HOXD1/HOXD3/HOXD4

## Sheet: go-enrichment
Supplementary Table 2B: CEMiTool module enrichment by over-representation analysis using GO terms as background.
Module	Module NES	Description	Count	Gene Ratio	Background Ratio	p-value	Adjusted p-value	qvalue	Gene IDs
M1	2.34	GOBP_CATECHOLAMINE_SECRETION	26	26/3275	57/17872	2.03212942022481e-06	0.000104207596669128	8.37451229492645e-05	ABAT/ADRA2A/ADRA2C/CARTPT/CHRNA6/CRH/DRD2/DRD3/DTNBP1/FGF20/GRM2/HRH3/HTR1B/HTR2A/KCNA2/OPRK1/P2RY1/PRKN/SNCA/SNCG/SYT10/SYT12/SYT17/SYT2/SYT6/SYT9
M1	2.34	GOBP_G_PROTEIN_COUPLED_RECEPTOR_SIGNALING_PATHWAY_COUPLED_TO_CYCLIC_NUCLEOTIDE_SECOND_MESSENGER	29	29/3275	67/17872	2.0128555126484e-06	0.000104207596669128	8.37451229492645e-05	CALCRL/CHRM2/CHRM3/CHRM4/CHRM5/DRD1/HRH1/HRH3/HTR1A/HTR1B/HTR1D/HTR1E/HTR1F/HTR2A/HTR2B/HTR4/HTR5A/HTR6/HTR7/LHCGR/MTNR1A/MTNR1B/OPRM1/PTH1R/SSTR1/SSTR2/SSTR3/TSHR/VIPR1
M1	2.34	GOBP_REGULATION_OF_ANIMAL_ORGAN_MORPHOGENESIS	46	46/3275	129/17872	2.16943575162724e-06	0.000110147193409351	8.85184050820285e-05	AHI1/AJAP1/ANKRD6/APCDD1/BMP4/BMPR1A/CELSR1/CTHRC1/DACT1/EDN1/FGF1/FGF10/FGF7/FZD1/FZD2/FZD6/GATA3/GPC6/GRHL3/HGF/LGR4/LHX1/MLLT3/NGFR/NKD1/NOG/NPHP3/NTN4/PAX8/PKHD1/RHOA/ROR2/RUNX2/SHH/SIX2/SIX4/SOX9/SPEF1/SPRY1/SULF1/TIAM1/TNF/TNFRSF11B/VANGL1/WNT4/WNT5A
M1	2.34	GOBP_SEROTONIN_TRANSPORT	13	13/3275	19/17872	2.29927135643971e-06	0.000115594740351204	9.28962575899017e-05	HRH3/HTR1A/HTR1B/ITGB3/LILRB1/NOS1/SLC18A1/SLC18A2/SLC22A1/SLC22A2/SLC22A3/SLC6A4/SNCA
M1	2.34	GOBP_POSITIVE_REGULATION_OF_NEURAL_PRECURSOR_CELL_PROLIFERATION	24	24/3275	51/17872	2.51720256264172e-06	0.000123291558472433	9.90817085597287e-05	CX3CL1/DCT/DISC1/DISP3/DMRTA2/DRD2/FOXG1/GLI3/INSM1/LHX1/LHX2/LHX5/LRP2/LYN/NR2E1/OTP/PAX6/PROX1/RASSF10/SHH/SMARCD3/SOX10/TOX/VEGFC
M1	2.34	GOBP_HEART_MORPHOGENESIS	77	77/3275	255/17872	2.52449563954864e-06	0.000123291558472433	9.90817085597287e-05	ACTC1/ACVR1/ADGRG6/ADPRHL1/AHI1/ALDH1A2/APLNR/ARID2/ASB2/BMP4/BMPR1A/CCDC40/CCN1/COL11A1/COL2A1/DNAH11/EDN1/EDNRA/EYA1/FGFR2/FLRT2/FOXC1/FOXN4/FZD1/FZD2/GATA3/GJA1/HAS2/HEG1/HEYL/HTR2B/IFT57/ISL1/JUN/LRP2/MEF2C/MICAL2/MSX2/MYH7/NODAL/NOG/NPHP3/NPY2R/NRG1/NRP2/OLFM1/OVOL2/PARVA/PITX2/PLXND1/POU4F1/PROX1/PSEN1/PTCH1/RBM15/RBPJ/RYR1/S1PR1/SAV1/SHH/SHOX2/SLIT2/SLIT3/SMARCD3/SOX11/SOX4/SOX9/SPRY1/SRF/…
M1	2.34	GOBP_COGNITION	89	89/3275	306/17872	2.49423460745807e-06	0.000123291558472433	9.90817085597287e-05	ABCC8/ADCY8/ATP1A2/ATP8A1/BCHE/BDNF/BRINP1/CALB1/CBR3/CHRNA7/CNTNAP2/CPEB3/CRH/CRHBP/CSMD1/DBH/DNAH11/DOP1B/DRD1/DRD2/DRD3/DRD5/DTNBP1/EGFR/EIF4EBP2/ELAVL4/EN1/FAM107A/FEN1/FOS/GATM/GM2A/GPR88/GRIN2A/GTF2A1L/HRH1/HRH3/HTR2A/ITGA3/ITGA8/ITGB1/ITPR3/KAT2A/KCNK10/LHCGR/LHX8/LMX1A/LRRN4/MEF2C/MEIS2/MME/NETO1/NEUROD2/NEUROG1/NPAS4/NPTX2/NRXN3/NTRK1/NTRK2/OPRK1/PAK6/PDE1B/PLCB1/PPP1R1B/PRKN/PSEN1/PTGS2…
M1	2.34	GOBP_HORMONE_METABOLIC_PROCESS	71	71/3275	230/17872	2.56837533418774e-06	0.000124251214280327	9.98529238663851e-05	ACE/ADH1B/ADM/AKR1C2/ALDH1A1/ALDH1A2/BACE2/BCHE/BCO2/BMP6/CHST8/CHST9/CORIN/CRABP1/CRABP2/CRYM/CTSK/CYP11B1/CYP17A1/CYP1A1/CYP1B1/CYP21A2/CYP26A1/CYP26B1/CYP27C1/CYP2C18/CYP2C8/CYP2S1/DDO/DGAT2/DHRS4/DIO2/DIO3/DPP4/ECE2/EDNRB/EGR1/ESR1/FOXA1/FURIN/GAL/GATA3/GCNT4/GHR/GHRHR/HSD17B11/HSD17B6/LRAT/NR5A1/PAPSS2/PAX8/PCSK1/PCSK5/PDGFRA/PLB1/PLEKHA1/PRLHR/RDH10/RDH12/RPE65/SCNN1B/SDR16C5/SGPL1/SHH/SRD5…
M1	2.34	GOBP_SYNAPTIC_TRANSMISSION_DOPAMINERGIC	16	16/3275	27/17872	2.59382774465305e-06	0.000124309800697017	9.99000061024759e-05	CNTNAP4/CRH/CRHBP/DRD1/DRD2/DRD3/DRD5/PRKN/PTGS2/RAB3B/RASD2/SLC6A2/SLC6A3/SLC6A4/SNCA/TH
M1	2.34	GOBP_DEVELOPMENTAL_MATURATION	86	86/3275	294/17872	2.84388377765912e-06	0.000135031814924407	0.000108516617831729	ADAMTS12/ALDH1A2/ANKS1A/B4GALT6/BAIAP3/BCAN/BCL11A/BFSP1/BFSP2/CATSPER2/CATSPERZ/CBFB/CDKN1C/CLSTN1/CNGB1/CNTNAP2/CX3CL1/DISC1/EDN1/EDNRA/EDNRB/EPHA8/FAM210B/FERMT1/FEV/FOXA1/FZD5/GAL/GATA2/GATA3/GDF11/GHRHR/GJA1/GLDN/IGF1/INSL3/KDR/LRRK2/MSX2/NEFL/NEUROD2/NFIA/NKX6-1/NPPC/NPR2/NR4A2/NTN4/PDE3A/PLA2G3/PRKACA/PTBP3/PTH1R/PTK2B/RAB38/RBPJ/RELN/RET/RFLNB/RHOA/ROPN1B/ROPN1L/RUNX2/RYR1/S1PR1/SIX3/SLC2…
M1	2.34	GOBP_DEVELOPMENTAL_CELL_GROWTH	70	70/3275	227/17872	3.13927327768171e-06	0.000146347212435925	0.000117610094565779	ADRA1A/AKAP6/ALCAM/BARHL2/BCL11A/BDNF/CDH4/CPNE5/CPNE9/CRABP2/DISC1/DPYSL2/DRAXIN/EDN1/EDN3/EDNRA/EFNA5/EMX1/EPHA7/FLRT3/FSTL4/IGF1/IMPACT/ISLR2/ITGA4/ITGB1/LHX2/MAG/MEX3C/NEDD4L/NIN/NKX6-1/NRN1/NRP2/NTN1/OLFM1/OSTN/PAK6/PDLIM5/PI16/POU4F2/POU4F3/PPARA/PRKN/RARG/RASAL1/RGS2/RGS4/RIMS2/RND2/RNF157/SEMA3D/SEMA4A/SEMA4F/SEMA5A/SEMA6A/SEMA7A/SH3GL2/SLIT2/SLIT3/SOX9/SRF/SYT17/SYT2/TMEM108/TNN/TRPV2/VC…
M1	2.34	GOBP_SKELETAL_SYSTEM_MORPHOGENESIS	70	70/3275	227/17872	3.13927327768171e-06	0.000146347212435925	0.000117610094565779	ALPL/ALX4/ARID5B/ATG9B/BMP4/BMP6/CCN2/CER1/CHAD/CHST11/CHSY1/COL11A1/COL13A1/COL27A1/COL2A1/CSGALNACT1/CSRNP1/CYP26B1/DLX2/DLX5/DSCAML1/EYA1/FGFR2/FOXC1/FREM1/GHR/GLI3/HAS2/HHIP/HOXA9/HOXD8/HYAL1/IRX5/LHX1/MATN1/MEF2C/MSX2/NEUROG1/NODAL/NOG/NPPC/OSR1/P2RX7/PAPPA2/PAX5/PDGFRA/PLEKHA1/PSEN1/RARB/RARG/RDH10/RFLNB/ROR2/RUNX2/SATB2/SERPINH1/SGPL1/SHOX2/SIX2/SIX4/SOX11/SOX5/SOX9/SP5/SPEF2/TBX15/TSKU/TW…
M1	2.34	GOBP_ANATOMICAL_STRUCTURE_MATURATION	74	74/3275	244/17872	3.29300508556472e-06	0.000152130901610594	0.000122258083546571	ADAMTS12/ALDH1A2/ANKS1A/B4GALT6/BCL11A/BFSP1/BFSP2/CATSPER2/CATSPERZ/CBFB/CDKN1C/CNGB1/CNTNAP2/CX3CL1/EDN1/EDNRA/EDNRB/EPHA8/FAM210B/FERMT1/FEV/FOXA1/FZD5/GAL/GATA2/GATA3/GDF11/GHRHR/GJA1/GLDN/IGF1/INSL3/KDR/LRRK2/MSX2/NKX6-1/NPPC/NPR2/NR4A2/NTN4/PDE3A/PLA2G3/PRKACA/PTBP3/PTH1R/PTK2B/RBPJ/RET/RFLNB/RHOA/ROPN1B/ROPN1L/RUNX2/RYR1/S1PR1/SIX3/SLC24A4/SLC26A6/SLC26A8/SNX10/SOX10/SPINK5/SPTBN4/TAL1/TCP…
M1	2.34	GOBP_LIMBIC_SYSTEM_DEVELOPMENT	40	40/3275	108/17872	3.3385002370078e-06	0.000152855617994428	0.000122840492743285	ALK/ANXA3/ATP1A2/ATP2B4/BCAN/CNTNAP2/DAB1/DCLK2/DLX1/DLX2/DRD1/DRD2/EPHA5/EZH2/FEZF2/FGFR2/GLI3/GSX1/HAP1/HTR5A/ID4/KCNA1/KIRREL3/LEF1/LHX5/LMX1A/NEFL/NEUROD6/NR2E1/NRP2/OTP/POU3F2/PROX1/RELN/SLC32A1/SRD5A2/SRF/TBR1/TMEM108/TSKU
M1	2.34	GOBP_IMPORT_INTO_CELL	71	71/3275	232/17872	3.62026804343209e-06	0.000164289686077166	0.000132029337587672	ATP12A/ATP1A2/ATP2B4/CALCR/CD36/DRD1/DRD2/DRD3/FXYD2/GRM1/IL10RA/ITGA4/ITGB1/ITGB3/KCNJ13/KCNJ16/KCNJ2/KCNJ6/KCNK9/LRP2/MAPK15/NOS1/PRKN/PSEN1/RAB3B/RGS2/RGS4/SCNN1B/SCNN1G/SLC12A1/SLC12A4/SLC12A5/SLC12A8/SLC15A2/SLC18A1/SLC18A2/SLC22A1/SLC22A2/SLC22A3/SLC24A2/SLC24A4/SLC27A2/SLC2A3/SLC36A4/SLC39A12/SLC6A1/SLC6A11/SLC6A12/SLC6A13/SLC6A2/SLC6A3/SLC6A4/SLC6A9/SLC7A11/SLC7A8/SLC9A1/SLC9A2/SLC9A5/SLC…
M1	2.34	GOBP_POSITIVE_REGULATION_OF_SYNAPSE_ASSEMBLY	27	27/3275	62/17872	3.90583128634229e-06	0.00017416611162055	0.000139966402618124	ADGRB1/ASIC2/BDNF/CBLN1/CBLN2/CLSTN1/CLSTN2/EEF2K/EFNA5/EPHB3/FLRT2/FLRT3/LINGO2/LRRN1/LRRTM1/LRRTM3/NLGN1/NTRK1/NTRK2/PTPRD/SEMA4A/SLITRK1/SLITRK3/SLITRK6/THBS2/TPBG/VSTM5
M1	2.34	GOBP_OSSIFICATION	114	114/3275	419/17872	3.88712652220749e-06	0.00017416611162055	0.000139966402618124	ACHE/ACVR1/ADAMTS12/ADGRV1/ALOX15/ALOX5/ALPL/ANKH/ASPN/BAMBI/BMP4/BMP6/BMP8B/BMPR1A/CASR/CBFB/CCL3/CCN1/CCN2/CER1/CHRD/CHSY1/COL11A1/COL13A1/COL2A1/COL5A2/CREB3L1/CSGALNACT1/CTHRC1/CTSK/CYP24A1/DLX5/EGFR/FBL/FGFR2/FIGNL1/FOXC1/FZD1/GJA1/GLI2/GLI3/GPLD1/HGF/HNRNPC/HNRNPU/ID4/IGF1/IGFBP5/IGSF10/IL6R/JUNB/KL/LEF1/LGR4/LIMD1/LOX/LRRC17/MATN1/MEF2C/MN1/MSX2/NELL1/NOG/NPPC/NPR2/OSR1/OSTN/P2RX7/PRKACA/P…
M1	2.34	GOBP_REGULATION_OF_ANATOMICAL_STRUCTURE_SIZE	129	129/3275	487/17872	4.12667031649523e-06	0.000182427287784375	0.000146605392822857	ABITRAM/ACE/ADD3/ADM/ADORA2B/ADRA1A/ADRA1B/ADRA1D/ADRA2A/ADRA2C/ADRB1/ALOX15/AQP11/AQP4/ARHGAP42/ASIC2/ATP1A2/BAIAP2/BAIAP2L1/BARHL2/BDKRB2/BDNF/C15orf62/CAPG/CASR/CD38/CDC42EP1/CDH4/CDHR2/CHRM3/CIT/COTL1/CRABP2/CYRIA/DAAM2/DBH/DEPTOR/DISC1/DOCK4/DPYSL2/DRAXIN/DRD1/DRD5/EDN1/EDN3/EDNRA/EDNRB/EFNA5/EPHA7/F2R/FOXC1/FSTL4/GCH1/GCLC/GRB2/GRIP2/GUCY1A1/HRH1/HTR1A/HTR1B/HTR1D/HTR2A/HTR2B/HTR7/ISLR2/KAN…
M1	2.34	GOBP_REGULATION_OF_BODY_FLUID_LEVELS	106	106/3275	385/17872	4.73873652264861e-06	0.000207694366565317	0.000166910962538635	ABAT/ABCA12/ACER1/ADAMTS13/ADAMTS18/ADM/ADRA2A/ADRA2C/ADTRP/ALOXE3/APLNR/AQP4/ATP7B/CCND1/CD36/CD40/CEACAM1/CHRM3/CYP26B1/CYP4A11/DGKB/DGKG/DRD2/DTNBP1/EDN1/EDNRB/ENTPD2/ERBB4/F11R/F2R/F3/F7/FA2H/FBLN1/FGF10/FOXA2/FZD6/GHRHR/GJA1/GRHL1/GRHL3/HAS2/HEG1/HSD11B2/INPP5K/ITGB3/KLKB1/KRT1/LYN/MERTK/MET/MMRN1/MYH9/MYO5B/NEUROG1/NPR3/OAS2/OPRK1/P2RY1/PAM/PAPSS2/PDGFB/PDGFRA/PDSS2/PIK3CG/PLA2G4A/PLAUR/PLC…
M1	2.34	GOBP_POSITIVE_REGULATION_OF_NEURON_DIFFERENTIATION	35	35/3275	91/17872	5.04343877423739e-06	0.00021917588164652	0.000176137937565918	ADRA2C/ATOH1/BMP4/BMP6/BRINP1/BRINP2/DAB1/DLX1/DLX2/FEZF1/FEZF2/FGF20/FOXA1/FOXG1/GATA2/GDF6/HEYL/IMPACT/IRX3/MEF2C/MMD2/NEUROD2/NEUROG1/NKX2-2/NKX6-1/PCP4/PROX1/PRPF19/RHOA/SOX11/TCF12/TCF3/TCF4/VWC2/VWC2L
M1	2.34	GOBP_CHONDROCYTE_DEVELOPMENT	17	17/3275	31/17872	5.44168405397974e-06	0.000234495427132841	0.000188449297402306	CHST11/CHSY1/COL11A1/COL27A1/MATN1/MEX3C/MSX2/PTHLH/RARG/RFLNB/RUNX2/SERPINH1/SHOX2/SOX9/SULF1/SULF2/TSKU
M1	2.34	GOBP_INOSITOL_LIPID_MEDIATED_SIGNALING	58	58/3275	181/17872	5.81014997316583e-06	0.000248287075519953	0.000199532781973195	ADAP2/ANGPT1/CCL5/CEACAM1/DIPK2A/EDN1/EGFR/ERBB3/ERBB4/F2R/FLT3/GATA3/HGF/HTR2A/HTR2B/IGF1/INPP5F/KBTBD2/KCNH1/KDR/LTK/NKX3-1/NLRC3/NOP53/NPR3/NTRK1/NTRK2/PDGFB/PDGFC/PDGFRA/PDGFRB/PIK3C2B/PIK3CG/PIK3R5/PIP5K1B/PIRT/PLCB1/PLCB4/PLCD4/PLCE1/PLCH1/PLCL2/PLCZ1/PLD1/PLD2/PLEKHA1/PLGLB2/PPP1R16B/PREX2/PRR5L/PTPN13/RELN/ROR2/SIRT1/SOX9/TEK/TNF/TWIST1
M1	2.34	GOBP_ORGANIC_HYDROXY_COMPOUND_TRANSPORT	83	83/3275	286/17872	5.88287782817098e-06	0.000249317334734387	0.000200360736818524	ABAT/ABCA1/ABCA12/ABCA4/ABCA5/ABCA8/ABCB11/ABCG4/ABCG8/ADRA2A/ADRA2C/AQP11/BMP6/CARTPT/CD36/CEACAM1/CHRM5/CHRNA6/CRH/DRD1/DRD2/DRD3/DTNBP1/EMB/FGF20/FURIN/GAL/GALR1/GRAMD1B/GRM2/HRH3/HTR1A/HTR1B/HTR2A/ITGB3/KCNA2/KDM5B/LCAT/LILRB1/MAPK15/MIR613/MIR758/MTTP/NOS1/OPRK1/OSBPL10/OSBPL3/P2RY1/PCSK9/PLTP/POMC/PRKN/PTCH1/RAB3B/SHH/SIRT1/SLC10A4/SLC10A5/SLC18A1/SLC18A2/SLC22A1/SLC22A2/SLC22A3/SLC26A6/SLC…
M1	2.34	GOBP_GLAND_DEVELOPMENT	116	116/3275	432/17872	6.29311296398012e-06	0.000264517076059755	0.000212575817549458	ACER1/ALDH1A2/ARID5B/ASS1/ATP2C2/ATP7B/BCL11B/BMP4/BMPR1A/CCDC40/CCND1/CDK5RAP3/CDKN1C/CDKN2B/CEACAM1/CIT/CRH/CRIP1/CSMD1/CSNK2A2/CYP1A1/CYP1B1/DRD2/EDN1/EDNRA/EGFR/EPHB3/ERBB4/ESR1/EZH2/FA2H/FGF1/FGF10/FGF7/FGFR2/FKBP4/FOXA1/FOXC1/FRZB/GATA2/GATA3/GHRHR/GJA1/GLI2/GLI3/GSX1/HGF/ID4/IGFBP5/INHBB/INSM1/IRF6/ISL1/JARID2/JUN/KDM5B/LEF1/LIMS2/MET/MSX2/NFIB/NKX2-1/NKX3-1/NODAL/NOG/NPHP3/NR5A1/NRG1/NTN1…
M1	2.34	GOBP_PANCREAS_DEVELOPMENT	32	32/3275	81/17872	6.5492265791722e-06	0.00026867547118396	0.000215917659431235	ALDH1A2/ARNTL/BMP4/BMP6/CCDC40/FGF10/FOXA2/GDF11/IL6R/ILDR2/INSM1/ISL1/MEIS2/MET/NKX2-2/NKX6-1/NKX6-2/NPHP3/NR5A2/ONECUT1/ONECUT2/PAX6/PCSK1/PROX1/SHH/SIDT2/SOX4/SOX9/TCF7L2/WLS/WNT5A/ZBED6
M1	2.34	GOBP_MEMORY	43	43/3275	122/17872	6.46746161442724e-06	0.00026867547118396	0.000215917659431235	ABCC8/ADCY8/BDNF/BRINP1/CALB1/CHRNA7/CPEB3/CSMD1/DBH/DRD1/DRD2/DTNBP1/EIF4EBP2/FEN1/GRIN2A/HRH1/HTR2A/ITGA3/ITGA8/ITPR3/KAT2A/KCNK10/LMX1A/LRRN4/NETO1/NPAS4/PAK6/PLCB1/PSEN1/PTGS2/RASGRF1/RCAN1/RELN/S100B/SCN2A/SLC24A2/SLC6A1/SLC6A4/SORCS3/SRF/TACR1/TAFA2/TH
M1	2.34	GOBP_CONNECTIVE_TISSUE_DEVELOPMENT	77	77/3275	261/17872	6.54874354951707e-06	0.00026867547118396	0.000215917659431235	ADAMTS12/ARID5A/ARID5B/BMP4/BMP6/BMP8B/BMPR1A/CASR/CCN1/CCN2/CD44/CER1/CHST11/CHSY1/CNMD/COL11A1/COL27A1/COL2A1/CRIP1/CSGALNACT1/CTSK/DGAT2/DLX2/EBF2/EDN1/EGR1/FOXA1/FOXD1/FRZB/GDF6/GHR/GLI3/GPLD1/HYAL1/ID4/IL6R/KAT2A/LOX/MAF/MATN1/MATN3/MEF2C/MEX3C/MSX2/NFIB/NOG/NPPC/OSR1/PDGFB/PDGFRB/POU4F2/PPARGC1A/PTH1R/PTHLH/RARB/RARG/RFLNB/ROR2/RUNX1/RUNX2/SATB2/SERPINH1/SHOX2/SIRT1/SIX2/SORL1/SOX5/SOX9/SRF…
M1	2.34	GOBP_CARDIAC_CHAMBER_MORPHOGENESIS	44	44/3275	126/17872	6.68534676229664e-06	0.000272083001563946	0.000218656078315717	ACVR1/ADGRG6/ADPRHL1/APLNR/BMP4/BMPR1A/CCN1/COL11A1/DNAH11/EDNRA/FGFR2/FOXC1/FZD1/FZD2/GATA3/HEG1/HEYL/ISL1/LRP2/MEF2C/MSX2/MYH7/NOG/NPY2R/NRG1/NRP2/OVOL2/PARVA/POU4F1/PROX1/RBM15/RBPJ/SAV1/SHOX2/SLIT2/SLIT3/SMARCD3/SOX11/SOX4/SRF/TBX2/TEK/TNNI3/WNT5A
M1	2.34	GOBP_CELL_MATURATION	58	58/3275	182/17872	7.02367921224756e-06	0.000283122906637252	0.000227528159020618	ANKS1A/B4GALT6/BCL11A/BFSP1/BFSP2/CATSPER2/CATSPERZ/CBFB/CDKN1C/CNTNAP2/CX3CL1/EDN1/EDNRA/EDNRB/EPHA8/FAM210B/FEV/FOXA1/FZD5/GATA2/GATA3/GDF11/GHRHR/GJA1/GLDN/INSL3/KDR/LRRK2/NKX6-1/NPPC/NPR2/NR4A2/NTN4/PDE3A/PLA2G3/PRKACA/PTBP3/PTH1R/PTK2B/RET/ROPN1B/ROPN1L/RUNX2/SIX3/SLC26A6/SLC26A8/SOX10/SPTBN4/TAL1/TCP11/TDRD1/TDRD10/TDRD5/TDRD6/TRIM58/TUBB8/VSX1/WEE2
M1	2.34	GOBP_CALCIUM_ION_TRANSPORT	114	114/3275	424/17872	7.06703043088305e-06	0.000283122906637252	0.000227528159020618	ACE/ADRA1A/ADRA2A/AKAP6/APLNR/ATP1A2/ATP2A1/ATP2B4/ATP2C2/BSPRY/CACHD1/CACNA1A/CACNA1D/CACNA1E/CACNA1G/CACNA1S/CACNA2D2/CACNA2D3/CACNG5/CALCR/CALCRL/CALM1/CAMK2A/CAMK2D/CAPN3/CASQ1/CASR/CATSPER2/CCL3/CCL4/CCL5/CCN2/CHRNA7/CRACR2B/CX3CL1/DRD1/DRD2/DRD3/EDN1/EDNRA/EDNRB/F2R/FASLG/GCG/GEM/GRIN2A/GRIN2D/GRIN3A/GRM6/GSTM2/HAP1/HOMER3/HPCA/HRC/HTR2A/HTR2B/INPP5K/ITPR3/JPH1/JPH2/LGALS3/LILRB1/LYN/MCHR1/…
M1	2.34	GOBP_AMMONIUM_ION_METABOLIC_PROCESS	14	14/3275	23/17872	7.20418932533658e-06	0.000284177560464046	0.00022837571828901	BCHE/CHDH/DDC/ENPP6/GRIN2A/HDC/HNMT/HTR1A/PDE1B/SLC22A3/SLC44A1/TPH1/TPH2/TRH
M1	2.34	GOBP_FOREBRAIN_REGIONALIZATION	14	14/3275	23/17872	7.20418932533658e-06	0.000284177560464046	0.00022837571828901	BMP4/DMRTA2/EMX1/EOMES/FEZF1/FEZF2/GLI3/GSX2/LHX1/LHX2/PAX6/PGAP1/SHH/SIX3
M1	2.34	GOBP_PHENOL_CONTAINING_COMPOUND_BIOSYNTHETIC_PROCESS	22	22/3275	47/17872	7.31852226668432e-06	0.000284911934748957	0.000228965888936318	DBH/DCT/DDC/GATA3/GCH1/HDC/INSM1/KL/MOXD1/NR4A2/OCA2/OPN3/SLC45A2/SLC6A3/SLC7A11/SNCA/TH/TPH1/TPH2/TYRP1/WNT5A/ZEB2
M1	2.34	GOBP_NEUROTRANSMITTER_SECRETION	49	49/3275	146/17872	7.33392655750046e-06	0.000284911934748957	0.000228965888936318	ADORA2B/ADRA1A/ADRA2A/APBA1/BAIAP3/CADPS/CAMK2A/CHRNA3/CHRNA5/CHRNA6/CHRNB3/CSPG5/CTBP2/DOC2A/DRD1/DRD2/DTNBP1/GRIN3A/GRM4/HRH3/HTR1B/HTR2A/LRRK2/MCTP1/MEF2C/NAPB/NLGN1/OTOF/P2RX7/P2RY1/PRKN/PSEN1/RAP1BL/RIMS2/RIMS3/RPH3A/SLC32A1/SNCA/SNCG/STX11/SYN2/SYN3/SYT10/SYT12/SYT2/SYT9/UNC13B/UNC13C/VAMP2
M1	2.34	GOBP_POSITIVE_CHEMOTAXIS	27	27/3275	64/17872	8.07358805052374e-06	0.00031128841746681	0.000250163017157107	ANGPT1/ANGPT2/ARTN/BMP4/CASR/CCL16/CCL3/CCL5/CDH13/COLEC10/CX3CL1/CXCL8/F3/F7/FGF10/FGF7/HGF/KDR/LGALS3/MET/PDGFB/PTPRJ/S1PR1/SCG2/SEMA5A/VEGFC/WNT5A
M1	2.34	GOBP_MESENCHYMAL_CELL_DEVELOPMENT	34	34/3275	89/17872	8.13827303384816e-06	0.000311440776996816	0.000250285458974985	ACVR1/ALDH1A2/BMP4/BMPR1A/CORO1C/EDN1/EDN3/EDNRA/EDNRB/ERBB4/FOXC1/GBX2/HEYL/HTR2B/ISL1/KBTBD8/KITLG/NRG1/NRP2/OVOL2/PITX2/RDH10/RET/SEMA3D/SEMA4A/SEMA4F/SEMA5A/SEMA6A/SEMA7A/SHH/SOX10/SOX11/SOX9/TWIST1
M1	2.34	GOBP_PHOSPHOLIPASE_C_ACTIVATING_G_PROTEIN_COUPLED_RECEPTOR_SIGNALING_PATHWAY	38	38/3275	104/17872	8.40312498405463e-06	0.000319194258653571	0.000256516446881668	ADRA1A/ADRA1B/ADRA1D/ADRA2A/BICD1/CASR/CCKAR/CHRM2/DRD1/DRD2/DRD3/DRD5/EDN1/EDNRB/ESR1/F2R/GPR17/GPR199P/GRM1/HCRTR2/HRH1/HTR2A/HTR2B/LHCGR/LPAR1/LTB4R/NMBR/NMUR1/NPR3/NTSR2/OPRK1/OPRM1/P2RY1/PLCE1/PTGER3/PTH1R/S1PR1/TACR1
M1	2.34	GOBP_BRANCH_ELONGATION_OF_AN_EPITHELIUM	12	12/3275	18/17872	8.67503107702889e-06	0.000324712112138716	0.000260950800357803	BMP4/ESR1/FGF1/FGF10/FGFR2/RDH10/SHH/SIX4/SOX9/SPRY1/SPRY2/WNT5A
M1	2.34	GOBP_CATECHOLAMINE_UPTAKE	12	12/3275	18/17872	8.67503107702889e-06	0.000324712112138716	0.000260950800357803	DRD1/DRD2/DRD3/MAPK15/PRKN/RAB3B/SLC22A1/SLC22A2/SLC22A3/SLC6A2/SLC6A3/SNCA
M1	2.34	GOBP_ADENYLATE_CYCLASE_ACTIVATING_G_PROTEIN_COUPLED_RECEPTOR_SIGNALING_PATHWAY	51	51/3275	155/17872	9.09416560525393e-06	0.000333106294455301	0.000267696679282475	ABCA1/ADCY2/ADCY5/ADCY8/ADCYAP1/ADGRB1/ADGRG5/ADGRG6/ADGRL2/ADM/ADORA2B/ADRA1A/ADRA1B/ADRA1D/ADRA2A/ADRA2C/ADRB1/ATP2B4/CALCR/CALCRL/DRD1/DRD2/DRD3/DRD5/GALR1/GCG/GHRHR/GPR161/GPR26/GPR3/GPR6/HTR5A/LGR4/LGR5/LHCGR/LPAR1/LPAR2/MC4R/OPRM1/PTGER2/PTGER3/PTGER4/PTH1R/PTHLH/RAPGEF4/RIT2/RXFP2/S1PR1/S1PR3/TCP11/TSHR
M1	2.34	GOBP_PEPTIDYL_TYROSINE_MODIFICATION	103	103/3275	377/17872	9.21940743191079e-06	0.000335298732700982	0.000269458604672869	ACE/ACVR1/ADRA1A/ADRA2A/AFAP1L2/ALK/ANGPT1/ARL2BP/BANK1/BMP6/BTC/CAMKK2/CCL5/CD300A/CD36/CD40/CD44/CLCF1/CTF1/DOK7/DYRK3/EFNA5/EGFR/EHD4/ENPP2/EPGN/EPHA1/EPHA10/EPHA3/EPHA4/EPHA5/EPHA7/EPHA8/EPHB3/EPHB6/ERBB3/ERBB4/FES/FGF10/FGF7/FGFR2/FLT3/GFRA1/GHR/GPRC5A/HGF/HTR2A/IGF1/IL12A/IL6R/INPP5F/INSRR/ISL1/ITGB3/KDR/KITLG/LIF/LTK/LYN/MERTK/MET/NEDD9/NOD2/NOX4/NRG1/NTRK1/NTRK2/PAK2/PDCL3/PDGFB/PDGFC/PDG…
M1	2.34	GOBP_NEUROBLAST_PROLIFERATION	26	26/3275	61/17872	9.45127599209842e-06	0.000341310868221695	0.000274290181683212	AKNA/ARTN/CTNNA1/CX3CL1/DCT/DISC1/DMRTA2/DRD2/EML1/FGFR2/FOXG1/GLI3/HHIP/ID4/KCNA1/LEF1/LRRK2/OTP/PAX6/SHH/SIX3/SMARCD3/SOX10/SOX5/VAX1/VEGFC
M1	2.34	GOBP_TRANSMEMBRANE_RECEPTOR_PROTEIN_SERINE_THREONINE_KINASE_SIGNALING_PATHWAY	102	102/3275	373/17872	9.74885010002298e-06	0.000349595128062363	0.000280947722794185	ACVR1/ACVR1B/AKAP3/ASPN/BAMBI/BMP4/BMP6/BMP8B/BMPER/BMPR1A/BTBD11/CCN1/CD109/CDKN1C/CDKN2B/CER1/CFC1/CFC1B/CHRD/CHST11/CIDEA/DACT1/DACT2/DLX1/DLX5/DUSP15/EGR1/ELAPOR2/FAM83G/FAM89B/FBN1/FERMT1/FGF10/FOS/FOXD1/FURIN/FZD1/GCNT2/GDF11/GDF6/GDF9/HPGD/HTRA3/IL17RD/INHBB/ITGA3/ITGA8/ITGB1/ITGB5/ITGB6/JUN/KDR/LATS2/LDLRAD4/LEF1/LNPEP/LOX/LRP2/LTBP1/LTBP4/MSX2/MYOCD/NKX2-1/NODAL/NOG/NUP93/ONECUT1/ONECUT2…
M1	2.34	GOBP_REGULATION_OF_SYNAPSE_STRUCTURE_OR_ACTIVITY	65	65/3275	213/17872	1.01378811404698e-05	0.000358826877273181	0.000288366701807312	ADGRB1/ASIC2/BAIAP2/BDNF/C1QL3/CBLN1/CBLN2/CDH8/CLSTN1/CLSTN2/CTNNA2/CTTNBP2/DISC1/DRD2/DTNBP1/EEF2K/EFNA5/EPHA4/EPHA7/EPHB3/FLRT2/FLRT3/FZD1/GPC6/IL10RA/ITPKA/LINGO2/LRFN5/LRRK2/LRRN1/LRRTM1/LRRTM3/MDGA1/MEF2C/NEGR1/NEUROD2/NLGN1/NPTX1/NRP2/NTN1/NTRK1/NTRK2/PDLIM5/PTPRD/RAB17/RELN/RHOA/SEMA4A/SIPA1L1/SIX4/SLC17A6/SLC17A7/SLC17A8/SLC7A11/SLITRK1/SLITRK3/SLITRK6/SNCA/TANC2/THBS2/TNF/TPBG/TUBB/VSTM…
M1	2.34	GOBP_POSITIVE_REGULATION_OF_KINASE_ACTIVITY	125	125/3275	477/17872	1.01462358043314e-05	0.000358826877273181	0.000288366701807312	ACE/ADCY8/ADCYAP1/ADRA1A/ADRA2A/ADRA2C/AFAP1L2/ALK/ANGPT1/ARHGEF5/ATP2B4/BMPR1A/BTC/CALM1/CARD14/CARTPT/CCL5/CCN1/CCND1/CCNY/CD300A/CD40/CDKN1A/CHRNA3/CKS2/DAB1/DIPK2A/DIRAS2/DOK7/DRD2/EDN1/EDN3/EFNA5/EGFR/EGR1/EPGN/EPHA1/EPHA10/EPHA3/EPHA4/EPHA5/EPHA7/EPHA8/EPHB3/EPHB6/ERBB3/ERBB4/ERN2/EZH2/FGF1/FGFR2/FLT3/FZD10/FZD4/FZD5/GCG/GHR/GPRC5A/HTR2A/HTR2B/IGF1/IL6R/INSRR/IRGM/ITGB3/KDR/KITLG/LRRK2/LTK/…
M1	2.34	GOBP_ADULT_BEHAVIOR	46	46/3275	136/17872	1.09503548086235e-05	0.000384049223657173	0.000308636322895523	ABAT/ALK/ATP1A2/CARTPT/CHRNA3/CHRNA5/CNTNAP2/CRHBP/CSTB/DAB1/DBH/DMBX1/DRD1/DRD2/DRD3/EFNB3/EN1/EPHA4/FOXA2/FXN/GABRG2/GBX1/GLRA1/GRIN2D/GRM2/HTR2A/INPP5F/NR4A2/NRXN3/OPRK1/OPRM1/PAX5/PBX3/PCDH17/PPARA/PPP1R1B/PREX2/PRKN/SLC7A11/SLITRK1/SLITRK6/SNCA/SNCG/SPTBN4/TMOD1/TRH
M1	2.34	GOBP_CELL_CELL_SIGNALING_BY_WNT	120	120/3275	455/17872	1.10092113645874e-05	0.000384049223657173	0.000308636322895523	ADGRA2/AMER2/AMOTL1/ANKRD6/APCDD1/ARNTL/BAMBI/CALCOCO1/CCDC88C/CCND1/CCNE1/CCNY/CDK14/CELSR1/CER1/CSNK2A2/CTHRC1/DAAM2/DACT1/DCDC2/DISC1/DKK2/DKKL1/DLX5/DRAXIN/DRD2/EDN1/EDNRA/EDNRB/EGFR/EGR1/FERMT1/FGF10/FGFR2/FOXL1/FOXO1/FRZB/FZD1/FZD10/FZD2/FZD4/FZD5/FZD6/G3BP1/GATA3/GLI3/GPC5/GPC6/GRHL3/HBP1/IGFBP6/ISL1/ITGA3/JADE1/KANK1/LATS2/LEF1/LGR4/LGR5/LGR6/LIMD1/LRRK2/MCC/MLLT3/NFATC1/NKD1/NOG/NPHP3/NR…
M1	2.34	GOBP_REGULATION_OF_TRANSMEMBRANE_RECEPTOR_PROTEIN_SERINE_THREONINE_KINASE_SIGNALING_PATHWAY	78	78/3275	269/17872	1.1451631024656e-05	0.000396783539827269	0.000318870095743443	ACVR1/ACVR1B/ASPN/BAMBI/BMP4/BMP6/BMP8B/BMPER/BMPR1A/CCN1/CD109/CDKN1C/CDKN2B/CER1/CHRD/CHST11/CIDEA/DACT1/DACT2/DLX1/ELAPOR2/FAM89B/FBN1/FERMT1/FGF10/FOXD1/FZD1/GDF11/GDF6/GDF9/HTRA3/IL17RD/INHBB/ITGA3/ITGA8/KDR/LATS2/LDLRAD4/LOX/LRP2/LTBP1/LTBP4/MSX2/MYOCD/NKX2-1/NODAL/NOG/NUP93/ONECUT1/ONECUT2/PARP1/PEG10/PPARA/RBPJ/RBPMS2/RGMA/SCUBE3/SDCBP/SFRP5/SHH/SIRT1/SNW1/SORL1/SOST/SOX11/SPRED2/SPRY1/SP…
M1	2.34	GOBP_KIDNEY_MORPHOGENESIS	35	35/3275	94/17872	1.1687479599277e-05	0.000399555969233949	0.000321098123727505	AHI1/BMP4/CALB1/ERBB4/EYA1/FGF1/FGF10/FOXD1/FOXJ1/FRAS1/GATA3/GCNT3/GCNT4/GLI3/GREB1L/IRX1/IRX2/IRX3/KLHL3/LGR4/LHX1/LIF/LRRK2/NOG/NPHP3/OSR1/PAX8/PDGFRB/PTCH1/SHH/SIX2/SIX4/SOX4/SOX9/WNT4
M1	2.34	GOBP_EPITHELIAL_CELL_PROLIFERATION	119	119/3275	451/17872	1.16868078440718e-05	0.000399555969233949	0.000321098123727505	ALDH1A2/ALOX5/ANGPT1/APLNR/AQP11/BCL11B/BMP4/BMP6/BMPER/BMPR1A/CCND1/CD109/CDH13/CDKN1C/CDKN2B/CEACAM1/CNMD/COL4A3/DLX5/DLX6/EDNRB/EFNB2/EGFR/EPB41L4B/EPGN/EPPK1/ESR1/EYA1/F3/FERMT1/FGF1/FGF10/FGF7/FGFR2/FUT1/GATA2/GATA3/HAS2/HGF/HTR2B/HYAL1/IFT57/IGF1/IGFBP5/IL12A/IRF6/ISL1/ITGA4/ITGB3/JCAD/JUN/KDM5B/KDR/KLF9/LGR4/LGR5/LIMS2/MCC/MEF2C/MIR329-1/MIR494/MMRN2/NFIB/NGFR/NKX3-1/NKX6-1/NLRC3/NME2/NOD2…
M1	2.34	GOBP_POSITIVE_REGULATION_OF_ERK1_AND_ERK2_CASCADE	67	67/3275	223/17872	1.31961629975095e-05	0.000448145191067741	0.000360146240050539	ADCYAP1/ADRA1A/ALOX15/ANGPT1/ARHGAP8/BMP4/BMPER/CALCR/CASR/CCL16/CCL25/CCL3/CCL3L1/CCL3L3/CCL4/CCL5/CCN2/CD36/CD44/CHRNA7/CX3CL1/DRD2/EGFR/ERBB4/F2R/FGF1/FGF10/FGF20/FGFR2/GCG/GCNT2/GLIPR2/HTR2A/HTR2B/IGF1/IL1A/JUN/KDR/MARCO/MFHAS1/NECAB2/NOD1/NOD2/NODAL/NOX4/NPSR1/NRG1/NTRK1/NTRK2/OPRM1/P2RY1/PDE8A/PDGFB/PDGFC/PDGFRA/PDGFRB/PLA2G5/PTK2B/RIPK2/ROR2/SEMA7A/SLC30A10/SPRY2/TEK/THPO/TNF/TPBG
M1	2.34	GOBP_RESPONSE_TO_CORTICOSTEROID	51	51/3275	157/17872	1.35887032443439e-05	0.000458439935769709	0.000368419482005585	ACE/ACVR1/ADM/ALPL/ANXA3/AQP4/ASS1/BCHE/BMP6/CALCR/CASP9/CCN2/CCND1/CYP1B1/EDN1/FAM107A/FBXO32/FIBIN/FLT3/FOS/FOSB/GHR/GHRHR/GJB2/GPR83/HNRNPU/HSD11B2/HTR1B/ISL1/KLF9/LCAT/NEFL/NPAS4/NR3C1/PAM/PAPPA/PARP1/PCSK1/PTGS2/RHOA/SDC1/SLIT2/SLIT3/SMYD3/SOX30/SSTR2/SSTR3/TH/TNF/TPH2/ZFP36
M1	2.34	GOBP_ASSOCIATIVE_LEARNING	31	31/3275	80/17872	1.43982262826861e-05	0.000482575845605324	0.000387816002041391	ABCC8/ATP1A2/CSMD1/DBH/DRD1/DRD2/DRD3/DRD5/ELAVL4/FOS/GRIN2A/HRH1/ITGB1/LRRN4/MEIS2/NETO1/NEUROD2/NPTX2/OPRK1/PDE1B/PPP1R1B/RAG1/RELN/SLC6A1/SLC7A11/SRF/TACR1/TAFA2/TANC1/TBR1/TPBG
M3	1.46	GOBP_ATP_METABOLIC_PROCESS	36	36/874	273/17872	5.94847692048356e-08	0.000117928554948587	0.000116308377682086	ADPGK/ANTKMT/ATP5F1A/ATP5F1B/ATP5MC1/ATP5MC3/ATP5ME/ATP5PO/CHCHD2/COX4I1/COX5B/COX6A1/COX7A1/DDIT4/ENO1/FIS1/FLCN/FOXK1/MYH3/NDUFA2/NDUFB2/NDUFB8/NDUFB9/NDUFC1/NDUFS3/NDUFS6/PARK7/PGAM1/SDHC/STOML2/TREM2/UQCC2/UQCC3/UQCRC1/UQCRQ/VCP
M3	1.46	GOBP_CELLULAR_RESPIRATION	32	32/874	231/17872	1.02330047589652e-07	0.000135246212897656	0.000133388114665107	AIFM2/ANTKMT/ATP5F1A/ATP5F1B/ATP5ME/ATP5PO/CHCHD2/COX4I1/COX5B/COX6A1/COX7A1/ETFDH/FLCN/MTLN/NDUFA2/NDUFB2/NDUFB8/NDUFB9/NDUFC1/NDUFS3/NDUFS6/PARK7/PDHB/SDHC/SLC25A18/STOML2/SURF1/UQCC2/UQCC3/UQCRC1/UQCRQ/VCP
M3	1.46	GOBP_PROTON_TRANSMEMBRANE_TRANSPORT	24	24/874	153/17872	4.07340198797623e-07	0.000247510061830463	0.000244109611654654	ANTKMT/ATP5F1A/ATP5F1B/ATP5MC1/ATP5MC3/ATP5ME/ATP5PO/ATP6V1H/COX4I1/COX5B/COX6A1/COX6B1/COX7A1/COX8A/CYB5A/PARK7/SLC15A3/SLC17A5/SLC25A18/SLC25A3/SLC9C2/STOML2/SURF1/UQCRC1
M3	1.46	GOBP_AEROBIC_RESPIRATION	27	27/874	187/17872	4.36966061239152e-07	0.000247510061830463	0.000244109611654654	ANTKMT/ATP5F1A/ATP5F1B/ATP5ME/ATP5PO/CHCHD2/COX4I1/COX5B/COX6A1/COX7A1/NDUFA2/NDUFB2/NDUFB8/NDUFB9/NDUFC1/NDUFS3/NDUFS6/PARK7/PDHB/SDHC/STOML2/SURF1/UQCC2/UQCC3/UQCRC1/UQCRQ/VCP
M3	1.46	GOBP_ENERGY_DERIVATION_BY_OXIDATION_OF_ORGANIC_COMPOUNDS	38	38/874	321/17872	4.3501450444524e-07	0.000247510061830463	0.000244109611654654	AIFM2/ANTKMT/ATP5F1A/ATP5F1B/ATP5ME/ATP5PO/CHCHD2/COX4I1/COX5B/COX6A1/COX7A1/ETFDH/FLCN/LEP/MTLN/NDUFA2/NDUFB2/NDUFB8/NDUFB9/NDUFC1/NDUFS3/NDUFS6/NHLRC1/PARK7/PCDH12/PDHB/PPP1R3E/PPP1R3G/SDHC/SLC25A18/STK40/STOML2/SURF1/UQCC2/UQCC3/UQCRC1/UQCRQ/VCP
M3	1.46	GOBP_GENERATION_OF_PRECURSOR_METABOLITES_AND_ENERGY	51	51/874	494/17872	3.88666444862541e-07	0.000247510061830463	0.000244109611654654	ADH4/ADPGK/AIFM2/AKR1B1/ANTKMT/ATP5F1A/ATP5F1B/ATP5ME/ATP5PO/CEBPA/CHCHD2/COX4I1/COX5B/COX6A1/COX7A1/COX8A/CYB5A/DDIT4/ENO1/ETFDH/FLCN/FOXK1/LEP/MTLN/NDUFA2/NDUFB2/NDUFB8/NDUFB9/NDUFC1/NDUFS3/NDUFS6/NHLRC1/PARK7/PCDH12/PDHB/PGAM1/PPP1R3E/PPP1R3G/SDHC/SLC25A18/STEAP4/STK40/STOML2/SURF1/UQCC2/UQCC3/UQCR11/UQCRC1/UQCRQ/VCP/XYLB
M4	0.37	GOBP_RIBOSOMAL_LARGE_SUBUNIT_BIOGENESIS	12	12/498	72/17872	6.45788831587199e-07	0.000183697568548759	0.000181438852587561	DDX28/EIF6/MRTO4/NOP16/RPL10A/RPL23A/RPL35/RPL35A/RPL7A/RPLP0/WDR74/ZNF622
M4	0.37	GOBP_RIBOSOME_ASSEMBLY	11	11/498	62/17872	9.91033019912382e-07	0.000258411859942154	0.000255234468987961	ABT1/DDX28/EIF6/MRPS7/MRTO4/RPL23A/RPLP0/RPS15/RPS27L/RPS5/RPSA
M8	1.66	GOBP_CYTOPLASMIC_TRANSLATION	18	18/528	148/17872	3.88957601162099e-07	0.000275754369045344	0.000266311435657228	CNBP/CSDE1/DPH5/EIF3M/EIF4B/PAIP1/RPL17/RPL23/RPL24/RPL26/RPL27/RPL30/RPL5/RPS17/RPS20/RPS23/RPS24/YBX1
M9	3.41	GOBP_RESPONSE_TO_IONIZING_RADIATION	16	16/515	143/17872	3.76842284534898e-06	0.00012145088484439	0.000108613691031361	BLM/BRCA1/CHEK2/ECT2/HMGA2/NABP1/NET1/NHEJ1/RAD51/RAD51AP1/RAD54B/RAD54L/SFRP1/SFRP2/TICRR/YAP1
M9	3.41	GOBP_REGULATION_OF_CELL_DIVISION	18	18/515	186/17872	7.55690729060093e-06	0.000238996021227977	0.000213734465917144	ASPM/AURKA/AURKB/BLM/CDC14A/CDC6/E2F7/E2F8/ECT2/FGF9/KIF14/KIF18B/KIF20A/KIF23/PDGFD/PLK4/RACGAP1/SFRP2
M9	3.41	GOBP_EMBRYONIC_ORGAN_DEVELOPMENT	31	31/515	451/17872	7.72507002270656e-06	0.000239887164078643	0.000214531416177087	BMP7/E2F7/E2F8/EFNA1/EPHA2/FBN2/FGF9/HES1/ID2/IL10/LRIG3/MFAP2/MTHFD1/MYO15A/MYO3A/NES/NEUROD1/NOTCH1/NOTCH2/PLK4/RARRES2/RYR2/STOX1/TEAD1/TEAD2/TEAD3/TEAD4/TMIE/USH1C/YAP1/ZFP36L1
M9	3.41	GOBP_CELLULAR_RESPONSE_TO_IONIZING_RADIATION	11	11/515	75/17872	9.45601899735134e-06	0.000285706859705687	0.000255508032118281	BLM/BRCA1/CHEK2/ECT2/HMGA2/NET1/RAD51/RAD51AP1/SFRP1/SFRP2/YAP1
M9	3.41	GOBP_REGULATION_OF_CYTOKINESIS	12	12/515	91/17872	1.15021195530192e-05	0.000344452854578913	0.000308044655006337	AURKA/AURKB/CDC14A/CDC6/E2F7/E2F8/ECT2/KIF14/KIF20A/KIF23/PLK4/RACGAP1
M9	3.41	GOBP_SISTER_CHROMATID_COHESION	10	10/515	63/17872	1.17319614293428e-05	0.000348254012955227	0.000311444036097511	BUB1/BUB1B/CDC20/CDCA5/ESCO2/ESPL1/HASPIN/KIF22/SGO1/SGO2
M9	3.41	GOBP_DNA_BIOSYNTHETIC_PROCESS	18	18/515	193/17872	1.25984688649986e-05	0.00037072364034048	0.000331538654342068	AURKB/CENPF/CHEK1/DTL/GINS2/GINS4/HROB/LIN9/NEK2/PARP4/PCLAF/PCNA/PIF1/POLD1/POLQ/RPA1/TK1/TYMS
M11	2.86	GOBP_DNA_CONFORMATION_CHANGE	23	23/321	352/17872	1.07570160194717e-07	0.000297646633258782	0.000285004308642214	ACIN1/ANP32B/ATF7IP/BAZ1A/BAZ1B/BEND3/CHD1/CHD3/CHRAC1/CTR9/EZH1/HFM1/HP1BP3/KAT6B/NASP/NAV2/PPHLN1/RFC4/SART3/SIN3A/SRPK1/TOP1/TP53
M16	2.86	GOBP_ATP_METABOLIC_PROCESS	14	14/172	273/17872	4.14676621074332e-07	0.000122566561286113	0.000117606031179878	ATP5F1E/ATP6V1A/COX5A/GHITM/NDUFA12/NDUFA4/NDUFA8/NDUFAF1/NDUFB1/NDUFS4/NUPR1/PRKAA2/SLC25A33/UQCRFS1
M16	2.86	GOBP_ELECTRON_TRANSPORT_CHAIN	11	11/172	167/17872	6.56731599705302e-07	0.000169847209973784	0.000162973131190026	COX5A/DEGS1/GHITM/NDUFA12/NDUFA4/NDUFA8/NDUFAF1/NDUFB1/NDUFS4/SRD5A1/UQCRFS1
M19	2.84	GOBP_MUSCLE_TISSUE_DEVELOPMENT	18	18/199	405/17872	6.79455489300173e-07	0.000148738983475892	0.000120741516136882	ATF3/BMP5/COL3A1/DSP/ENG/GATA4/GATA6/GJA5/IGF2/MSC/MYLK/PPP1R13L/TBX3/TBX5/TCF21/TGFBR3/TNNT2/WNT2
M19	2.84	GOBP_MULTI_MULTICELLULAR_ORGANISM_PROCESS	13	13/199	213/17872	8.00495732252928e-07	0.000160632810272087	0.000130396541648569	B4GALT1/ENDOU/IDO1/ITGA5/ITGB4/PSG1/PSG11/PSG3/PSG4/PSG5/PSG6/PSG7/PSG9
M19	2.84	GOBP_CARDIAC_MUSCLE_TISSUE_DEVELOPMENT	13	13/199	234/17872	2.2936909562468e-06	0.000394514844474449	0.000320254444041376	BMP5/DSP/ENG/GATA4/GATA6/GJA5/MSC/PPP1R13L/TBX3/TBX5/TGFBR3/TNNT2/WNT2
M20	1.55	GOBP_CELLULAR_HORMONE_METABOLIC_PROCESS	10	10/211	137/17872	5.29485162798788e-06	0.000106719533783523	8.34405846740655e-05	ADH1A/ADH6/AFP/AKR1D1/CYP3A4/CYP3A7/RBP4/SULT1E1/TTR/UGT2B4
M20	1.55	GOBP_DIGESTION	10	10/211	137/17872	5.29485162798788e-06	0.000106719533783523	8.34405846740655e-05	ABCG5/AKR1D1/APOA1/APOA2/AQP1/FABP1/NPC1L1/PRAP1/RBP4/VIL1
M20	1.55	GOBP_HEPATICOBILIARY_SYSTEM_DEVELOPMENT	10	10/211	137/17872	5.29485162798788e-06	0.000106719533783523	8.34405846740655e-05	ARG1/BAAT/CLDN1/CPB2/CPS1/CPT1A/FGL1/HMGCS2/HNF4A/PCK1
M20	1.55	GOBP_REGULATION_OF_HORMONE_LEVELS	19	19/211	499/17872	7.71412220797942e-06	0.000151080355695899	0.000118124890215534	ADH1A/ADH6/AFP/AGT/AKR1D1/CPT1A/CYP3A4/CYP3A7/FGA/FGB/FGG/HNF4A/NR1H4/RBP4/SLC22A9/SLCO1B1/SULT1E1/TTR/UGT2B4
M20	1.55	GOBP_STEROID_BIOSYNTHETIC_PROCESS	11	11/211	176/17872	7.99346494410607e-06	0.000154426907096011	0.000120741451547535	AKR1D1/APOA1/APOB/APOE/BAAT/CYP27A1/CYP3A4/CYP3A7/HMGCS2/NPC1L1/NR1H4
M20	1.55	GOBP_RESPONSE_TO_XENOBIOTIC_STIMULUS	17	17/211	411/17872	8.12602056487915e-06	0.000154767143969625	0.000121007471859427	AADAC/ABCC6/ABCG5/APOA2/ARG1/CPB2/CPS1/CPT1A/CYP2J2/CYP3A4/CYP3A7/FBP1/GSTA1/HMGCS2/HNF4A/NAT1/TFRC
M20	1.55	GOBP_FATTY_ACID_METABOLIC_PROCESS	16	16/211	395/17872	1.95298947625242e-05	0.000349517771784486	0.000273276748854922	ACOX2/ANGPTL3/APOA1/APOC1/APOC2/APOC3/BAAT/CPT1A/CYP2J2/CYP3A4/CYP4A22/FABP1/GSTA1/LIPC/PCK1/PTGS1
M20	1.55	GOBP_ORGANIC_ANION_TRANSPORT	15	15/211	362/17872	2.74956466836944e-05	0.000453023512026584	0.000354204571313757	ABCC6/AGT/AGXT/CR1/RHAG/SLC17A9/SLC22A9/SLC2A2/SLC2A9/SLC35D2/SLC43A1/SLC4A1/SLC7A2/SLCO1B1/SLCO1B3
M26	1.18	GOBP_HUMORAL_IMMUNE_RESPONSE	12	12/134	312/17872	4.08857692522813e-06	0.000121649977210049	9.02543220565234e-05	C1QA/C1QC/C1R/C4BPA/CFD/CXCL14/GNLY/HLA-DRB1/HLA-E/IL1B/LYZ/SLPI
M26	1.18	GOBP_EXTERNAL_ENCAPSULATING_STRUCTURE_ORGANIZATION	12	12/134	313/17872	4.22470250329522e-06	0.000123904489132358	9.1926985297266e-05	ABI3BP/ADAMTS1/CRISPLD2/CTSS/EMILIN1/FAP/LCP1/LUM/MMP19/MMP2/TNFRSF1B/WT1
M26	1.18	GOBP_POSITIVE_REGULATION_OF_MAPK_CASCADE	15	15/134	492/17872	4.33171039198823e-06	0.000125253541334533	9.29278715671901e-05	C1QTNF1/CCR1/CD4/CD74/DKK1/GPBAR1/GPNMB/HAND2/HLA-DRB1/ICAM1/IGFBP4/IL1B/LGALS9/PROK1/SYK
M26	1.18	GOBP_REGULATION_OF_HEMOPOIESIS	13	13/134	374/17872	4.83142347208807e-06	0.00013639617102852	0.00010119479041109	C1QC/CCR1/CD4/CD74/CEBPB/HCLS1/HLA-B/HLA-DRA/HLA-DRB1/LGALS9/PRDM1/SYK/TGFBR2
M26	1.18	GOBP_MONONUCLEAR_CELL_DIFFERENTIATION	14	14/134	434/17872	4.84993691431172e-06	0.00013639617102852	0.00010119479041109	CD4/CD74/CEBPB/CTSL/FCER1G/HLA-B/HLA-DRA/HLA-DRB1/IL1B/LGALS9/PRDM1/RIPK3/SYK/TGFBR2
M26	1.18	GOBP_VIRAL_LIFE_CYCLE	12	12/134	318/17872	4.96702001161379e-06	0.000137801244376258	0.000102237239783857	BST2/CD4/CD74/CTSL/HLA-DRB1/ICAM1/IFITM1/LGALS9/OAS3/SLPI/TRIM34/VAMP8
M26	1.18	GOBP_ACTIVATION_OF_IMMUNE_RESPONSE	13	13/134	379/17872	5.57830694005566e-06	0.00015068768615703	0.000111797924408041	C1QA/C1QC/C1R/C3AR1/C4BPA/CFD/ELF1/FCER1G/FGR/HLA-DRB1/IL1B/LCP2/SYK
M26	1.18	GOBP_RESPONSE_TO_VIRUS	13	13/134	391/17872	7.80253842749227e-06	0.00020276723280559	0.000150436683605347	BST2/FGR/IFI6/IFITM1/IL1B/LGALS9/NMI/OAS3/PRF1/RIPK3/RNASE1/TRIM34/VAMP8
M26	1.18	GOBP_IMMUNE_RESPONSE_REGULATING_SIGNALING_PATHWAY	14	14/134	479/17872	1.48031261051008e-05	0.000333965031799692	0.000247774707623839	C3AR1/CD14/CD33/CTSS/ELF1/FCER1G/FGR/HLA-DRB1/LCP2/LGALS9/LY96/NMI/OAS3/SYK
M26	1.18	GOBP_CYTOKINE_MEDIATED_SIGNALING_PATHWAY	14	14/134	485/17872	1.70039365654013e-05	0.00036746401861862	0.000272628212854689	CCR1/CD4/CD74/FCER1G/IFITM1/IL1B/IL1R1/IL1R2/IL20RA/NMI/OAS3/OSMR/SYK/TNFRSF1B
M26	1.18	GOBP_PHAGOCYTOSIS	11	11/134	305/17872	1.90779729554403e-05	0.000399664066097133	0.000296518011455663	C4BPA/CD14/CD93/FCER1G/FGR/IL1B/NCF2/NCF4/RAC2/SYK/TGM2
M26	1.18	GOBP_NEGATIVE_REGULATION_OF_RESPONSE_TO_EXTERNAL_STIMULUS	13	13/134	429/17872	2.08456922072057e-05	0.000427962061013932	0.000317512806566596	C1QTNF1/FAP/FGR/HLA-B/HLA-DRB1/HLA-E/HLA-F/LGALS9/NMI/OAS3/PLAU/SYK/TNFRSF1B
M30	1.3	GOBP_PEPTIDYL_TYROSINE_MODIFICATION	10	10/74	377/17872	3.34768415340645e-06	0.000101489522659993	6.90644940940687e-05	ABI3/CAV1/CSF1R/FCGR1A/HCK/ITGB2/PARP9/PTPN6/SAMSN1/TNFRSF1A
M30	1.3	GOBP_LEUKOCYTE_CELL_CELL_ADHESION	10	10/74	381/17872	3.6763983380598e-06	0.000107337701477282	7.30442301377671e-05	AIF1/B2M/CAV1/CD86/CX3CR1/ITGB2/LAPTM5/PTPN6/PYCARD/TNFAIP8L2
M30	1.3	GOBP_MYELOID_CELL_DIFFERENTIATION	10	10/74	393/17872	4.8367457702168e-06	0.000127985195556506	8.70950276537757e-05	B2M/CSF1/CSF1R/GPR183/IRF8/PTPN6/SPI1/TLR3/TLR4/TYROBP
M30	1.3	GOBP_MONONUCLEAR_CELL_DIFFERENTIATION	10	10/74	434/17872	1.15270236585576e-05	0.000251289115756556	0.000171004407117129	B2M/BLNK/CD86/CSF1/CSF1R/DOCK2/GPR183/IRF8/PTPN6/SPI1

## Sheet: kegg-enrichment
Supplementary Table 2C: CEMiTool module enrichment by over-representation analysis using KEGG pathways as background.
Module	Module NES	Description	Count	Gene Ratio	Background Ratio	p-value	Adjusted p-value	qvalue	Gene IDs
M1	2.34	KEGG_CALCIUM_SIGNALING_PATHWAY	71	71/996	178/5245	3.64974357498858e-11	3.37601280686444e-09	2.99663156683273e-09	ADCY2/ADCY8/ADORA2B/ADRA1A/ADRA1B/ADRA1D/ADRB1/ATP2A1/ATP2B4/BDKRB2/CACNA1A/CACNA1D/CACNA1E/CACNA1G/CACNA1S/CALM1/CAMK2A/CAMK2D/CCKAR/CD38/CHRM2/CHRM3/CHRM5/CHRNA7/DRD1/DRD5/EDNRA/EDNRB/EGFR/ERBB3/ERBB4/F2R/GRIN2A/GRIN2D/GRM1/HRH1/HTR2A/HTR2B/HTR4/HTR5A/HTR6/HTR7/ITPKA/ITPKB/ITPR3/LHCGR/NOS1/NOS2/P2RX6/P2RX7/PDE1A/PDE1B/PDE1C/PDGFRA/PDGFRB/PLCB1/PLCB4/PLCD4/PLCE1/PLCG2/PLCZ1/PPP3R2/PRKACA/PTGER3/…
M1	2.34	KEGG_NEUROACTIVE_LIGAND_RECEPTOR_INTERACTION	113	113/996	272/5245	7.83234197593376e-19	1.44898326554775e-16	1.28615299815333e-16	ADORA2B/ADRA1A/ADRA1B/ADRA1D/ADRA2A/ADRA2C/ADRB1/APLNR/BDKRB2/CALCR/CALCRL/CCKAR/CHRM2/CHRM3/CHRM4/CHRM5/CHRNA2/CHRNA3/CHRNA5/CHRNA6/CHRNA7/CHRNB3/CHRND/CRHR2/DRD1/DRD2/DRD3/DRD5/EDNRA/EDNRB/F2R/GABRA1/GABRA6/GABRG1/GABRG2/GABRG3/GABRR1/GALR1/GHR/GHRHR/GLRA1/GLRA3/GPR156/GPR83/GRIA2/GRIA4/GRIK1/GRIK2/GRIK3/GRIK4/GRIN2A/GRIN2D/GRIN3A/GRM1/GRM2/GRM4/GRM6/GRM8/HCRTR2/HRH1/HRH3/HTR1A/HTR1B/HTR1D/HTR1…
M3	1.46	KEGG_OXIDATIVE_PHOSPHORYLATION	25	25/246	132/5245	1.20923177714369e-09	1.85012461902985e-07	1.83294079903886e-07	ATP5F1A/ATP5F1B/ATP5MC1/ATP5MC3/ATP5ME/ATP5PO/ATP6V0B/ATP6V1H/COX4I1/COX5B/COX6A1/COX6B1/COX7A1/COX8A/NDUFA2/NDUFB2/NDUFB8/NDUFB9/NDUFC1/NDUFS3/NDUFS6/SDHC/UQCR11/UQCRC1/UQCRQ
M3	1.46	KEGG_PARKINSONS_DISEASE	24	24/246	130/5245	4.53938397222273e-09	3.47262873875039e-07	3.44037522105302e-07	ATP5F1A/ATP5F1B/ATP5MC1/ATP5MC3/ATP5PO/COX4I1/COX5B/COX6A1/COX6B1/COX7A1/COX8A/HTRA2/NDUFA2/NDUFB2/NDUFB8/NDUFB9/NDUFC1/NDUFS3/NDUFS6/PARK7/SDHC/UQCR11/UQCRC1/UQCRQ
M3	1.46	KEGG_ALZHEIMERS_DISEASE	25	25/246	166/5245	1.5024933575864e-07	7.66271612369063e-06	7.59154538569969e-06	APH1A/ATP5F1A/ATP5F1B/ATP5MC1/ATP5MC3/ATP5PO/COX4I1/COX5B/COX6A1/COX6B1/COX7A1/COX8A/FADD/NDUFA2/NDUFB2/NDUFB8/NDUFB9/NDUFC1/NDUFS3/NDUFS6/PSENEN/SDHC/UQCR11/UQCRC1/UQCRQ
M3	1.46	KEGG_HUNTINGTONS_DISEASE	25	25/246	182/5245	9.09658467045717e-07	3.47944363644987e-05	3.44712682248903e-05	ATP5F1A/ATP5F1B/ATP5MC1/ATP5MC3/ATP5PO/COX4I1/COX5B/COX6A1/COX6B1/COX7A1/COX8A/NDUFA2/NDUFB2/NDUFB8/NDUFB9/NDUFC1/NDUFS3/NDUFS6/POLR2C/POLR2G/PPARG/SDHC/UQCR11/UQCRC1/UQCRQ
M4	0.37	KEGG_RIBOSOME	35	35/199	88/5245	6.94975437859435e-28	9.66015858624615e-26	9.51019020228701e-26	FAU/RPL10A/RPL13/RPL13A/RPL15/RPL18/RPL18A/RPL19/RPL21/RPL23A/RPL29/RPL31/RPL35/RPL35A/RPL36/RPL4/RPL41/RPL7A/RPL8/RPL9/RPLP0/RPS10/RPS13/RPS15/RPS18/RPS27L/RPS29/RPS3/RPS5/RPS6/RPS7/RPS8/RPS9/RPSA/UBA52
M4	0.37	KEGG_SYSTEMIC_LUPUS_ERYTHEMATOSUS	19	19/199	139/5245	9.15665538812644e-07	6.36387549474788e-05	6.2650800024023e-05	H2AC19/H2AC4/H2AX/H2AZ2/H3-3B/H3C1/H3C10/H3C13/H3C14/H3C15/H3C4/H3C6/H3C7/H4C1/H4C14/H4C15/H4C2/H4C3/H4C9
M8	1.66	KEGG_SPLICEOSOME	18	18/150	127/5245	1.33564730965473e-08	1.81648034113044e-06	1.70119288913919e-06	CDC5L/CRNKL1/DHX15/HNRNPK/LSM3/LSM8/MAGOHB/NCBP2/SF3B6/SLU7/SNRPB2/SNRPD1/SNRPF/SRSF1/SRSF10/SRSF7/SYF2/TRA2B
M9	3.41	KEGG_CELL_CYCLE	35	35/193	125/5245	2.16945907344218e-22	2.71182384180272e-20	2.46633242033426e-20	BUB1/BUB1B/CCNA2/CCNB1/CCNB2/CCND2/CCNE2/CDC14A/CDC20/CDC25A/CDC25C/CDC45/CDC6/CDC7/CDK1/CDK2/CDK4/CDK6/CDKN2C/CHEK1/CHEK2/DBF4/E2F1/E2F2/E2F3/ESPL1/MCM2/MCM3/MCM5/MCM6/MCM7/ORC1/PCNA/PKMYT1/TTK
M9	3.41	KEGG_SYSTEMIC_LUPUS_ERYTHEMATOSUS	27	27/193	139/5245	3.98336317674866e-13	2.48960198546791e-11	2.26422748994134e-11	C5/H2AC11/H2AC12/H2AC13/H2AC14/H2AC16/H2AC17/H2AC18/H2AC20/H2BC10/H2BC11/H2BC12/H2BC13/H2BC14/H2BC15/H2BC17/H2BC18/H2BC21/H2BC3/H2BC5/H2BC7/H2BC9/H3C12/H3C8/H4C13/IL10/TRIM21
M9	3.41	KEGG_P53_SIGNALING_PATHWAY	14	14/193	68/5245	1.11759603643219e-07	4.65665015180079e-06	4.23510076963777e-06	CCNB1/CCNB2/CCND2/CCNE2/CDK1/CDK2/CDK4/CDK6/CHEK1/CHEK2/GTSE1/PMAIP1/RRM2/TP73
M19	2.84	KEGG_ECM_RECEPTOR_INTERACTION	13	13/67	84/5245	2.22109613499749e-11	1.86572075339789e-09	1.61321719278765e-09	COL1A1/COL1A2/COL3A1/COL4A1/COL5A1/COL6A2/COL6A3/FN1/HSPG2/ITGA5/ITGB4/LAMA2/LAMC3
M19	2.84	KEGG_FOCAL_ADHESION	14	14/67	199/5245	1.34750238624686e-07	5.6595100222368e-06	4.8935612974228e-06	COL1A1/COL1A2/COL3A1/COL4A1/COL5A1/COL6A2/COL6A3/FLT1/FN1/ITGA5/ITGB4/LAMA2/LAMC3/MYLK
M20	1.55	KEGG_COMPLEMENT_AND_COAGULATION_CASCADES	24	24/99	69/5245	2.59906448669916e-25	2.33915803802924e-23	1.88774157454991e-23	C2/C8A/C8B/CFB/CFH/CFI/CPB2/CR1/F10/F11/F13B/F2/FGA/FGB/FGG/KNG1/MASP2/PLG/PROC/SERPINA1/SERPINA5/SERPINC1/SERPIND1/SERPINF2
M20	1.55	KEGG_PPAR_SIGNALING_PATHWAY	11	11/99	69/5245	4.55102103669139e-08	2.04795946651112e-06	1.65273921858792e-06	ACOX2/APOA1/APOA2/APOC3/CPT1A/CYP27A1/CYP4A22/FABP1/HMGCS2/PCK1/PLIN1
M26	1.18	KEGG_GRAFT_VERSUS_HOST_DISEASE	11	11/64	41/5245	8.66495091891513e-13	3.50939738189623e-11	2.60760176983002e-11	HLA-B/HLA-DMA/HLA-DMB/HLA-DPA1/HLA-DRA/HLA-DRB1/HLA-DRB5/HLA-E/HLA-F/IL1B/PRF1
M26	1.18	KEGG_ANTIGEN_PROCESSING_AND_PRESENTATION	14	14/64	88/5245	1.17580424382354e-12	3.50939738189623e-11	2.60760176983002e-11	CD4/CD74/CTSL/CTSS/HLA-B/HLA-DMA/HLA-DMB/HLA-DPA1/HLA-DRA/HLA-DRB1/HLA-DRB5/HLA-E/HLA-F/IFI30
M26	1.18	KEGG_TYPE_I_DIABETES_MELLITUS	11	11/64	43/5245	1.54826355083657e-12	3.50939738189623e-11	2.60760176983002e-11	HLA-B/HLA-DMA/HLA-DMB/HLA-DPA1/HLA-DRA/HLA-DRB1/HLA-DRB5/HLA-E/HLA-F/IL1B/PRF1
M26	1.18	KEGG_ALLOGRAFT_REJECTION	10	10/64	37/5245	9.50053111576803e-12	1.61509028968057e-10	1.20006708830754e-10	HLA-B/HLA-DMA/HLA-DMB/HLA-DPA1/HLA-DRA/HLA-DRB1/HLA-DRB5/HLA-E/HLA-F/PRF1
M26	1.18	KEGG_VIRAL_MYOCARDITIS	12	12/64	70/5245	2.28701081519832e-11	3.11033470866971e-10	2.31108461325304e-10	HLA-B/HLA-DMA/HLA-DMB/HLA-DPA1/HLA-DRA/HLA-DRB1/HLA-DRB5/HLA-E/HLA-F/ICAM1/PRF1/RAC2
M26	1.18	KEGG_AUTOIMMUNE_THYROID_DISEASE	10	10/64	52/5245	3.74446730208026e-10	4.24372960902429e-09	3.15323562280443e-09	HLA-B/HLA-DMA/HLA-DMB/HLA-DPA1/HLA-DRA/HLA-DRB1/HLA-DRB5/HLA-E/HLA-F/PRF1
M26	1.18	KEGG_CELL_ADHESION_MOLECULES_CAMS	11	11/64	133/5245	4.35734101100339e-07	3.29221320831367e-06	2.44622653249313e-06	CD4/HLA-B/HLA-DMA/HLA-DMB/HLA-DPA1/HLA-DRA/HLA-DRB1/HLA-DRB5/HLA-E/HLA-F/ICAM1
