# Supplementary material for: Sex differences in gene regulatory networks during mid-gestational brain development
Source: Front Hum Neurosci. 2022 Aug 17;16:955607. doi: 10.3389/fnhum.2022.955607 (PMC9428411; doi:10.3389/fnhum.2022.955607)
Supplement: Supplementary Table S3 — (A) ALPACA's male-biased modules enrichment by over-representation analysis of GO terms. (B) GO terms selected with REVIGO using genes from ALPACA's male-biased modules. (C) ALPACA's female-biased modules enrichment by over-representation analysis of GO terms. (D) GO terms selected with REVIGO using genes from ALPACA's female-biased modules. [file Table_3.XLSX]

## Sheet: ALPACA_male_biased_GOenrich
Supplementary Table 3A: ALPACA's male-biased modules enrichment by over-representation analysis of GO terms.
Differential module	GO Term ID	Adjusted p-value	GO Description	GeneRatio	BgRatio	p-value	q-value	geneIDs	Count
1	GO:0045229	2.33540559100776e-07	external encapsulating structure organization	114/1949	293/8726	5.76612958197829e-11	2.00576038302285e-07	SPINK5/A2M/LAMB2/EMILIN1/TNR/BCAN/LTBP3/TNFRSF1A/HSPG2/LAMA2/ITGA2B/CST3/SERPINH1/PDGFA/ITGAD/DDR2/PLG/MATN3/COLQ/COL24A1/ITGA11/COL3A1/EFEMP2/DSPP/SCUBE3/BMP1/PHLDB2/FGA/SPINT1/TNF/COL6A1/LAMB3/ANTXR1/MFAP5/MATN1/FOXF1/ADAMTS1/ICAM1/VCAN/COL8A1/TNFRSF11B/FLOT1/APLP1/ITGB4/MMP23B/ELN/LAMB1/COL6A3/COL18A1/COL13A1/ADAMTSL3/ADAMTS2/COL16A1/COL22A1/COL5A2/TGM1/MFAP4/BCL3/AGT/COL7A1/VTN/CCDC80/FLRT2/G…	114
1	GO:0030198	2.33540559100776e-07	extracellular matrix organization	113/1949	291/8726	8.09588418698316e-11	2.00576038302285e-07	SPINK5/A2M/LAMB2/EMILIN1/TNR/BCAN/LTBP3/TNFRSF1A/HSPG2/LAMA2/ITGA2B/CST3/SERPINH1/PDGFA/ITGAD/DDR2/PLG/MATN3/COLQ/COL24A1/ITGA11/COL3A1/EFEMP2/DSPP/SCUBE3/BMP1/PHLDB2/FGA/SPINT1/TNF/COL6A1/LAMB3/ANTXR1/MFAP5/MATN1/FOXF1/ADAMTS1/ICAM1/VCAN/COL8A1/TNFRSF11B/FLOT1/APLP1/ITGB4/MMP23B/ELN/LAMB1/COL6A3/COL18A1/COL13A1/ADAMTSL3/ADAMTS2/COL16A1/COL22A1/COL5A2/MFAP4/BCL3/AGT/COL7A1/VTN/CCDC80/FLRT2/GREM1/…	113
1	GO:0043062	2.33540559100776e-07	extracellular structure organization	113/1949	292/8726	1.03765058842169e-10	2.00576038302285e-07	SPINK5/A2M/LAMB2/EMILIN1/TNR/BCAN/LTBP3/TNFRSF1A/HSPG2/LAMA2/ITGA2B/CST3/SERPINH1/PDGFA/ITGAD/DDR2/PLG/MATN3/COLQ/COL24A1/ITGA11/COL3A1/EFEMP2/DSPP/SCUBE3/BMP1/PHLDB2/FGA/SPINT1/TNF/COL6A1/LAMB3/ANTXR1/MFAP5/MATN1/FOXF1/ADAMTS1/ICAM1/VCAN/COL8A1/TNFRSF11B/FLOT1/APLP1/ITGB4/MMP23B/ELN/LAMB1/COL6A3/COL18A1/COL13A1/ADAMTSL3/ADAMTS2/COL16A1/COL22A1/COL5A2/MFAP4/BCL3/AGT/COL7A1/VTN/CCDC80/FLRT2/GREM1/…	113
1	GO:0007423	1.46674517299992e-06	sensory organ development	136/1949	381/8726	8.68924865521279e-10	1.25971239056756e-06	MEIS1/MEGF11/LAMB2/SIX6/SPRED3/FRZB/PAX2/HOXA2/LHX3/VAX1/DLL1/MSX1/TWIST1/PPP1R13L/DRD2/CYTL1/TFAP2A/GABRB2/RET/LHX1/DLX5/WNT2/WHRN/CRYBG3/ACVRL1/BMP4/GRHL3/FKBP8/CYP26B1/PITX2/HMX2/DLX1/EDN1/SMARCD3/MFAP5/SALL2/SRF/CYP1A1/NTRK2/GJB2/TBX2/TSHZ1/EPHA4/COL8A1/TMEM132E/TBX18/CELF4/OSR1/PBX3/FGF20/RARB/FLT1/EPHA2/ATP6V1B1/FZD5/SDK2/COL5A2/MYO3A/ZNF513/BFSP2/TSPAN12/ZIC1/OPN5/POU4F2/EFEMP1/MAN2A1/BCL2…	136
1	GO:0050878	7.6836221171086e-06	regulation of body fluid levels	112/1949	306/8726	5.68988604643706e-09	6.59906994312037e-06	HBE1/A2M/STAT5A/C4BPB/SOCS2/DGKG/PIK3R5/DGKH/SERPINA1/F13A1/ITGA2B/AQP1/DRD2/CD34/THBD/PDGFA/HGFAC/ZBTB7B/PLG/ADCY4/PIK3CG/COL3A1/ITPK1/GNA14/PEAR1/FGA/TSPAN32/AP3B1/ITPR2/GRHL3/CYP26B1/SERPINA5/PRKG1/MMRN1/EDN1/ZNF385A/CYP4F12/ADORA1/SRF/GJA5/PRKCQ/APOE/TRPV5/TP63/F5/SCNN1A/EDNRB/PTPN6/CLDN1/WNK4/FERMT3/PRKCG/SLC29A1/PTPRO/TRPC7/ATP6V1B1/ADCY8/UBASH3B/VTN/MTX1/CCND1/COL1A2/HBG2/PDPN/HSD11B2/F12/…	112
1	GO:0001501	7.89922964931111e-06	skeletal system development	120/1949	335/8726	7.0194576267575e-09	6.78424422207142e-06	MEIS1/HOXB2/CHAD/FRZB/HOXA2/BCAN/LTBP3/MSX1/HOXC6/TWIST1/HOXB8/SERPINH1/CYTL1/HOXB3/HOXA3/TFAP2A/PHOSPHO1/MATN3/LHX1/DLX5/COL3A1/DSPP/BMP1/HOXD4/ACVRL1/BMP4/CYP26B1/STC1/PITX2/DLX1/EDN1/HOXB4/SLC38A10/ZNF385A/LTF/SFRP4/MATN1/TEAD4/CDH11/ALX4/SRF/EN1/TAL1/HOXC4/VCAN/TNFRSF11B/TP63/EVC/PTHLH/CMKLR1/AHSG/FMN1/TMEM119/OSR1/PTPN6/LEP/HES7/COL13A1/RARB/TMEM107/EPHA2/COL5A2/HHIP/MDFI/RSPO2/RYR1/GREM1/CO…	120
1	GO:0009611	9.62848978230567e-06	response to wounding	138/1949	401/8726	9.98214284303017e-09	8.26941728154183e-06	HBE1/A2M/AGER/LAMB2/C4BPB/SFTA3/DGKG/PIK3R5/TNR/DGKH/SERPINA1/F13A1/ITGA2B/DRD2/CD34/THBD/PDGFA/HGFAC/RHOC/PLG/FGF1/RGMA/PIK3CG/COL3A1/FERMT2/ITPK1/CCR1/GLI1/GNA14/DRD5/PHLDB2/PEAR1/MAG/FGA/TSPAN32/AP3B1/ITPR2/ACVRL1/GRHL3/SCARF1/CX3CR1/APOA1/TNF/SERPINA5/PRKG1/MMRN1/EDN1/FOXF1/SRF/CYP1A1/PRKCQ/APOE/EPHA4/TRIM72/F5/ITGB4/PTPN6/CLDN1/FERMT3/PRKCG/TRPC7/UBASH3B/VTN/NTRK1/COL1A2/ITGA9/BCL2/DUOX1/HBG…	138
1	GO:0150063	4.48291167572125e-05	visual system development	94/1949	254/8726	5.31150672478821e-08	3.85014349300767e-05	MEIS1/MEGF11/LAMB2/SIX6/C3/SPRED3/PAX2/VAX1/DLL1/TWIST1/PPP1R13L/DRD2/TFAP2A/RET/LHX1/WNT2/CRYBG3/ACVRL1/BMP4/GRHL3/FKBP8/PITX2/DLX1/SMARCD3/MFAP5/SALL2/SRF/CYP1A1/NTRK2/TBX2/COL8A1/CELF4/PBX3/RARB/FLT1/EPHA2/FZD5/SDK2/COL5A2/ZNF513/BFSP2/TSPAN12/OPN5/POU4F2/EFEMP1/MAN2A1/BCL2/WNT16/MEIS2/PBX1/TCIRG1/CRYBB1/TH/FREM2/SHH/WNT9B/SPRY2/OSR2/RHOJ/SLC6A3/FOXC1/VSX1/TFAP2B/RORB/CLCN2/OLFM3/PDGFRB/TGFB2/…	94
1	GO:0008015	5.63044418678842e-05	blood circulation	120/1949	348/8726	8.38521133371589e-08	4.83570045912594e-05	HOXB2/AGER/SGCZ/NPY1R/POPDC2/CASQ2/DLL1/BIN1/ENPEP/DES/KCNJ5/LVRN/PPP1R13L/DRD2/TNNI3/NR2F2/CD34/RNLS/PIK3CG/FERMT2/GSTO1/CTSZ/CACNA2D4/DRD5/TRPM4/FGA/ITPR2/ACVRL1/CTNNA3/HCN4/CLDN5/SCN1B/STC1/PRKG1/EDN1/CYP4F12/SLC8A3/ADORA1/ATP2A1/GJA5/VEGFC/ICAM1/TBX2/APOE/TRHDE/HTR2A/EPAS1/F5/TBX18/EDNRB/TACR3/GLP1R/CRH/FXYD3/ELN/LEP/SPX/DRD3/MME/PTPRO/NMU/ERAP1/AGT/ACTA2/RYR1/CACNA1D/COL1A2/ADRA1D/GHRL/VEGFB…	120
1	GO:0048880	5.63044418678842e-05	sensory system development	95/1949	260/8726	9.18081169117432e-08	4.83570045912594e-05	MEIS1/MEGF11/LAMB2/SIX6/C3/SPRED3/PAX2/VAX1/DLL1/TWIST1/PPP1R13L/DRD2/TFAP2A/RET/LHX1/WNT2/CRYBG3/ACVRL1/BMP4/GRHL3/FKBP8/PITX2/DLX1/SMARCD3/MFAP5/SALL2/SRF/CYP1A1/NTRK2/TBX2/COL8A1/TMEM132E/CELF4/PBX3/RARB/FLT1/EPHA2/FZD5/SDK2/COL5A2/ZNF513/BFSP2/TSPAN12/OPN5/POU4F2/EFEMP1/MAN2A1/BCL2/WNT16/MEIS2/PBX1/TCIRG1/CRYBB1/TH/FREM2/SHH/WNT9B/SPRY2/OSR2/RHOJ/SLC6A3/FOXC1/VSX1/TFAP2B/RORB/CLCN2/OLFM3/PDGF…	95
1	GO:0032102	5.63044418678842e-05	negative regulation of response to external stimulus	83/1949	219/8726	9.73512303947961e-08	4.83570045912594e-05	SPINK5/A2M/HLA-F/TNR/TNFRSF1A/CCL2/DRD2/CD34/THBD/PDGFA/PARP14/ANGPT2/CX3CL1/PLG/RGMA/NR1D1/PHLDB2/FGA/TREX1/GRIN3A/APOA1/TNF/AIF1/PRKG1/EDN1/LTF/CD200R1/FOXF1/DHX58/FCGR2B/ADORA1/APOE/EPHA4/HLA-B/LEP/SPX/DRD3/LRFN5/PTPRO/LGALS9/FGL2/UBASH3B/VTN/HLA-G/GREM1/GHRL/F12/PLAT/SPP1/CCK/USF1/MIR149/SLC6A3/CPB2/F2/CLDN19/PROC/SERPINF2/PRKCD/FGG/SEMA3F/SIGIRR/SEMA4A/NOS3/NFKBIL1/TRIB1/SEMA4G/GATA3/ALOX5/M…	83
1	GO:0001654	5.63044418678842e-05	eye development	92/1949	250/8726	1.00067136021121e-07	4.83570045912594e-05	MEIS1/MEGF11/LAMB2/SIX6/SPRED3/PAX2/VAX1/DLL1/TWIST1/PPP1R13L/DRD2/TFAP2A/RET/LHX1/WNT2/CRYBG3/ACVRL1/BMP4/GRHL3/FKBP8/PITX2/DLX1/SMARCD3/MFAP5/SALL2/SRF/CYP1A1/NTRK2/TBX2/COL8A1/CELF4/PBX3/RARB/FLT1/EPHA2/FZD5/SDK2/COL5A2/ZNF513/BFSP2/TSPAN12/OPN5/POU4F2/EFEMP1/MAN2A1/BCL2/WNT16/MEIS2/PBX1/TCIRG1/CRYBB1/TH/FREM2/SHH/WNT9B/SPRY2/OSR2/RHOJ/SLC6A3/FOXC1/VSX1/TFAP2B/RORB/CLCN2/OLFM3/PDGFRB/TGFB2/COL…	92
1	GO:0003013	6.34501484976463e-05	circulatory system process	134/1949	401/8726	1.22164089228288e-07	5.44940864419951e-05	HOXB2/AGER/SGCZ/SLC6A1/NPY1R/POPDC2/CASQ2/SLC16A12/DLL1/BIN1/ENPEP/DES/KCNJ5/LVRN/PPP1R13L/DRD2/TNNI3/NR2F2/CD34/RNLS/PIK3CG/FERMT2/GSTO1/CTSZ/CACNA2D4/DRD5/TRPM4/FGA/ITPR2/ACVRL1/CTNNA3/TREX1/HCN4/CLDN5/SCN1B/STC1/SLCO2B1/PRKG1/LRP2/EDN1/CYP4F12/SLC8A3/ADORA1/ATP2A1/GJA5/VEGFC/ICAM1/TBX2/APOE/TRHDE/SLC29A4/HTR2A/EPAS1/F5/TBX18/EDNRB/TACR3/GLP1R/CRH/FXYD3/ELN/LEP/SLC6A9/SPX/DRD3/MME/SLC29A1/PTPRO…	134
1	GO:0098660	6.81658309481335e-05	inorganic ion transmembrane transport	155/1949	480/8726	1.49595217946677e-07	5.8544144844922e-05	JPH2/ANO2/GRIN2D/VDAC1/TTYH1/KCNK13/SLC6A1/KCNMB1/SLC6A12/ATP6V1C2/CASQ2/HCN2/BIN1/TWIST1/FXYD5/SLC6A5/KCNC1/ASIC4/KCNJ5/AQP1/DRD2/KCNB1/SLC40A1/ANO1/TRPV6/FAM155A/CX3CL1/GABRB2/CACHD1/PIK3CG/PKD2L1/GSTO1/CACNA2D4/GLRA1/TRPM4/RHD/KCNA4/ITPR2/RHAG/CLIC6/GRIN3A/HCN4/SCN1B/KCNH5/SLC5A2/KCNJ6/CRHR1/CALCR/ASIC1/ATP6V0A4/SCN9A/RHCE/KCNS3/KCNN1/SLC8A3/ATP2A1/STAC/GABRA4/TRPV5/HTR2A/KCNS2/SCNN1A/SCN4A/SC…	155
1	GO:0090596	6.81658309481335e-05	sensory organ morphogenesis	72/1949	184/8726	1.60393941462207e-07	5.8544144844922e-05	MEIS1/MEGF11/FRZB/PAX2/HOXA2/DLL1/MSX1/TWIST1/TFAP2A/LHX1/DLX5/WNT2/WHRN/BMP4/GRHL3/CYP26B1/PITX2/HMX2/EDN1/MFAP5/NTRK2/TBX2/TSHZ1/COL8A1/TBX18/OSR1/RARB/EPHA2/ATP6V1B1/FZD5/SDK2/COL5A2/MYO3A/TSPAN12/ZIC1/EFEMP1/MAN2A1/BCL2/WNT16/SOBP/HPN/TH/SPRY2/OSR2/VSX1/TFAP2B/RORB/OLFM3/GBX2/STRA6/ROR2/GATA3/NOG/MAFB/JAG1/MFSD2A/GATA2/VEGFA/TPRN/PRRX1/SIX2/MFAP2/LRIG1/LRIG3/SP3/NKD1/FBN2/FOXN4/DIO3/WNT9A/COL…	72
1	GO:0098655	6.81658309481335e-05	cation transmembrane transport	157/1949	488/8726	1.61530405090364e-07	5.8544144844922e-05	JPH2/GRIN2D/VDAC1/TTYH1/KCNK13/SLC6A1/KCNMB1/SLC6A12/ATP6V1C2/CASQ2/CRHBP/HCN2/PRRT1/BIN1/TWIST1/FXYD5/CCL2/SLC6A5/KCNC1/ASIC4/KCNJ5/AQP1/DRD2/KCNB1/SLC40A1/ANO1/TRPV6/PIRT/FAM155A/CX3CL1/CACHD1/PIK3CG/PKD2L1/PDZK1/GSTO1/CACNA2D4/TRPM4/RHD/KCNA4/ITPR2/RHAG/GRIN3A/HCN4/SCN1B/KCNH5/SLC5A2/KCNJ6/CRHR1/CALCR/ASIC1/ATP6V0A4/SCN9A/RHCE/KCNS3/KCNN1/SLC8A3/ATP2A1/STAC/TRPV5/SLC29A4/HTR2A/KCNS2/SCNN1A/SCN…	157
1	GO:0001944	0.000142127371860846	vasculature development	155/1949	486/8726	3.57844390052486e-07	0.000122065928470535	MEIS1/SPINK5/TBX5/C3/EMILIN1/RASA1/SCG2/ADGRB1/EGF/DLL1/HSPG2/HDAC7/CSPG4/ENPEP/TWIST1/CCL2/STAB2/EGR3/AQP1/TNNI3/NR2F2/CD34/HOXB3/PDGFA/ANGPT2/HOXA3/FGF1/PIK3CG/WNT2/EFEMP2/FGF9/RASIP1/ACVRL1/BMP4/TREX1/CLDN5/SPINT1/CDH13/CX3CR1/TNF/PLXDC1/LRP2/EDN1/ANTXR1/FOXF1/FOXS1/ADGRA2/SRF/GJA5/ADAMTS1/NTRK2/TAL1/VEGFC/TBX2/APOE/COL8A1/RSPO3/PGF/EPAS1/OSR1/CFC1B/LEP/COL18A1/FLT1/CFC1/EPHA2/COL22A1/FZD5/ERA…	155
1	GO:1903035	0.000153815588989196	negative regulation of response to wounding	33/1949	65/8726	4.43600425963626e-07	0.00013210434019417	TNR/CD34/THBD/PDGFA/PLG/RGMA/PHLDB2/FGA/TNF/PRKG1/EDN1/APOE/EPHA4/UBASH3B/VTN/F12/PLAT/SPP1/USF1/CPB2/F2/CLDN19/PROC/SERPINF2/PRKCD/FGG/NOS3/ALOX5/GIT1/PLAU/APOH/KRT1/RTN4RL1	33
1	GO:0001568	0.000153815588989196	blood vessel development	149/1949	465/8726	4.45711019906004e-07	0.00013210434019417	MEIS1/SPINK5/TBX5/C3/EMILIN1/RASA1/SCG2/ADGRB1/EGF/DLL1/HSPG2/HDAC7/CSPG4/ENPEP/TWIST1/CCL2/STAB2/EGR3/AQP1/TNNI3/NR2F2/CD34/HOXB3/PDGFA/ANGPT2/HOXA3/FGF1/PIK3CG/WNT2/EFEMP2/RASIP1/ACVRL1/BMP4/TREX1/CLDN5/SPINT1/CDH13/CX3CR1/TNF/PLXDC1/LRP2/EDN1/ANTXR1/FOXF1/FOXS1/ADGRA2/SRF/GJA5/ADAMTS1/NTRK2/TAL1/VEGFC/TBX2/APOE/COL8A1/RSPO3/PGF/EPAS1/OSR1/CFC1B/LEP/COL18A1/FLT1/CFC1/EPHA2/COL22A1/FZD5/ERAP1/AS…	149
1	GO:0001503	0.000153815588989196	ossification	95/1949	268/8726	4.67153798059133e-07	0.00013210434019417	HOXA2/FSTL3/LTBP3/HDAC7/TWIST1/PTCH1/IFITM1/PDLIM7/DDR2/TFAP2A/PHOSPHO1/TPH1/ITGA11/DLX5/FERMT2/DSPP/CCR1/GLI1/BMP1/TRPM4/BMP4/STC1/TNF/COL6A1/ATP6V0A4/LTF/MATN1/CDH11/VEGFC/VCAN/TP63/PTHLH/AHSG/TMEM119/OSR1/LEP/COL13A1/IGSF10/EPHA2/ATP6V1B1/COL5A2/RRBP1/TNN/RSPO2/RYR1/GREM1/COL1A2/BCL2/PTH1R/WNT10B/PBX1/TCIRG1/KLF10/TGFB1/SPP1/LEF1/SHH/OSR2/ALPL/FOXC1/DCHS1/LOX/HAND2/CDK6/AKT1/PKDCC/RORB/HEMGN/S…	95
1	GO:0099536	0.000153815588989196	synaptic signaling	151/1949	473/8726	4.78395641109764e-07	0.00013210434019417	AGER/GRIN2D/VDAC1/CPLX4/SLC6A1/KCNMB1/TNR/ADGRB1/AMPH/CRHBP/SYNGAP1/GAD1/PRRT1/GRIK2/EFNB3/LAMA2/DLGAP2/CCL2/SLC6A5/EGR3/DRD2/MPZ/SV2A/CLSTN3/KCNB1/RPH3A/CX3CL1/GABRB2/SST/COLQ/NOVA1/SYT9/SLC32A1/GLRA1/RIMS3/DRD5/GRM7/CHRNA2/SLC18A3/GRIN3A/CX3CR1/TNF/ASIC1/RGS8/EDN1/KCNN1/SLC8A3/CDH11/STX1B/LILRB2/ADORA1/SRF/NTRK2/KIF5A/GABRA4/LYNX1/APOE/EPHA4/HTR2A/SNCG/DCC/DISC1/FLOT1/HRH3/CHRND/NGF/SYNJ1/CELF4…	151
1	GO:0043410	0.0002123127604609	positive regulation of MAPK cascade	108/1949	317/8726	7.39622412204492e-07	0.000182344568062343	AGER/PIK3R5/EGF/TPD52L1/CD74/CSPG4/CCL2/GCNT2/DRD2/ANKRD6/PDGFA/CX3CL1/DUSP15/RET/FGF1/PIK3CG/FERMT2/CCR1/MAP4K2/SHC2/FGF9/FGA/SH3RF2/BMP4/CD4/TNF/CALCR/EDN1/GDF15/CARD9/FCGR2B/NTRK2/DUSP5/ICAM1/APOE/EPHA4/HTR2A/SH3RF1/FCRL3/MDFIC/LEP/FGF20/FLT1/PEA15/FZD5/LIF/AGT/LGALS9/NDRG4/GPR183/PLA2G2A/NTRK1/ADRA1D/GHRL/TAOK3/WNT16/THPO/GCG/MAP4K1/BMPER/TP73/TGFB1/NTF3/NODAL/SPHK1/GHR/LAPTM5/NPTN/RPS27A/SPR…	108
1	GO:0007599	0.0002123127604609	hemostasis	78/1949	211/8726	7.64469583407709e-07	0.000182344568062343	HBE1/A2M/C4BPB/DGKG/PIK3R5/DGKH/SERPINA1/F13A1/ITGA2B/CD34/THBD/PDGFA/HGFAC/PLG/PIK3CG/COL3A1/ITPK1/GNA14/PEAR1/FGA/TSPAN32/AP3B1/ITPR2/SERPINA5/PRKG1/MMRN1/EDN1/ZNF385A/SRF/PRKCQ/APOE/F5/PTPN6/FERMT3/PRKCG/TRPC7/UBASH3B/VTN/COL1A2/HBG2/PDPN/F12/CYP4F2/PLAT/F10/ANXA5/DMTN/SHH/CD59/USF1/CPB2/F2/PROC/PLA2G4A/SERPINF2/LCP2/PRKCD/FGG/VAV3/NOS3/TEC/TRPC3/GATA3/HBG1/DTNBP1/GATA2/BLK/SELP/P2RY12/NFE2/PL…	78
1	GO:0001934	0.0002123127604609	positive regulation of protein phosphorylation	151/1949	477/8726	8.40091152530823e-07	0.000182344568062343	AGER/C3/PIK3R5/EGF/TPD52L1/CD74/TNFRSF1A/CSPG4/DRD2/PDGFA/HAX1/PARP14/DDR2/CX3CL1/RET/ADCY4/FGF1/PIK3CG/FERMT2/MAP4K2/SHC2/FGF9/ACVRL1/BMP4/RPS6KA4/CX3CR1/CD4/TNF/CALCR/EDN1/GDF15/TNFRSF14/LTF/MUSK/ADORA1/NTRK2/TAL1/DUSP5/VEGFC/CD86/ICAM1/EPHA4/RSPO1/HTR2A/PGF/FLOT1/EDNRB/MMD2/NGF/MDFIC/SRCIN1/TMEM119/CRH/CSHL1/LEP/FGF20/MAP3K8/CAPRIN2/FLT1/PEA15/GDF7/FZD5/LIF/ADCY8/AGT/FGF17/VTN/THBS4/NTRK1/GREM…	151
1	GO:0008217	0.0002123127604609	regulation of blood pressure	49/1949	115/8726	8.42171432018168e-07	0.000182344568062343	NPY1R/DLL1/ENPEP/LVRN/DRD2/TNNI3/NR2F2/CD34/RNLS/CTSZ/DRD5/ACVRL1/EDN1/CYP4F12/ADORA1/GJA5/VEGFC/TRHDE/EDNRB/TACR3/GLP1R/CRH/LEP/SPX/DRD3/MME/PTPRO/NMU/ERAP1/AGT/ACTA2/COL1A2/ADRA1D/HSD11B2/RAMP2/ERAP2/CYP4F2/ADRB1/ACSM3/CYP11B1/SERPINF2/NOS3/NPR1/NOS2/CAMK2N1/KCNK6/ASIC2/ACE/TBXA2R	49
1	GO:0007596	0.0002123127604609	blood coagulation	77/1949	208/8726	8.43047585196674e-07	0.000182344568062343	HBE1/A2M/C4BPB/DGKG/PIK3R5/DGKH/SERPINA1/F13A1/ITGA2B/CD34/THBD/PDGFA/HGFAC/PLG/PIK3CG/COL3A1/ITPK1/GNA14/PEAR1/FGA/TSPAN32/AP3B1/ITPR2/SERPINA5/PRKG1/MMRN1/EDN1/SRF/PRKCQ/APOE/F5/PTPN6/FERMT3/PRKCG/TRPC7/UBASH3B/VTN/COL1A2/HBG2/PDPN/F12/CYP4F2/PLAT/F10/ANXA5/DMTN/SHH/CD59/USF1/CPB2/F2/PROC/PLA2G4A/SERPINF2/LCP2/PRKCD/FGG/VAV3/NOS3/TEC/TRPC3/GATA3/HBG1/DTNBP1/GATA2/BLK/SELP/P2RY12/NFE2/PLAU/APOH/…	77
1	GO:0099537	0.0002123127604609	trans-synaptic signaling	147/1949	462/8726	8.48999486440209e-07	0.000182344568062343	AGER/GRIN2D/VDAC1/CPLX4/SLC6A1/KCNMB1/TNR/ADGRB1/AMPH/CRHBP/SYNGAP1/GAD1/PRRT1/GRIK2/EFNB3/LAMA2/DLGAP2/CCL2/SLC6A5/EGR3/DRD2/MPZ/SV2A/CLSTN3/KCNB1/RPH3A/CX3CL1/GABRB2/SST/COLQ/NOVA1/SYT9/SLC32A1/GLRA1/RIMS3/DRD5/GRM7/CHRNA2/SLC18A3/GRIN3A/CX3CR1/TNF/ASIC1/EDN1/KCNN1/SLC8A3/CDH11/STX1B/LILRB2/ADORA1/SRF/NTRK2/KIF5A/GABRA4/LYNX1/APOE/EPHA4/HTR2A/SNCG/DCC/DISC1/FLOT1/HRH3/CHRND/NGF/SYNJ1/CELF4/CRH/…	147
1	GO:0007268	0.000220136744509876	chemical synaptic transmission	146/1949	459/8726	9.45492534180449e-07	0.000189064187687844	AGER/GRIN2D/VDAC1/CPLX4/SLC6A1/KCNMB1/TNR/ADGRB1/AMPH/CRHBP/SYNGAP1/GAD1/PRRT1/GRIK2/EFNB3/LAMA2/DLGAP2/CCL2/SLC6A5/EGR3/DRD2/MPZ/SV2A/CLSTN3/KCNB1/RPH3A/CX3CL1/GABRB2/SST/COLQ/NOVA1/SYT9/SLC32A1/GLRA1/RIMS3/DRD5/GRM7/CHRNA2/SLC18A3/GRIN3A/CX3CR1/TNF/ASIC1/EDN1/KCNN1/SLC8A3/CDH11/STX1B/LILRB2/ADORA1/SRF/NTRK2/KIF5A/GABRA4/LYNX1/APOE/EPHA4/HTR2A/SNCG/DCC/DISC1/FLOT1/HRH3/CHRND/NGF/SYNJ1/CELF4/CRH/…	146
1	GO:0098916	0.000220136744509876	anterograde trans-synaptic signaling	146/1949	459/8726	9.45492534180449e-07	0.000189064187687844	AGER/GRIN2D/VDAC1/CPLX4/SLC6A1/KCNMB1/TNR/ADGRB1/AMPH/CRHBP/SYNGAP1/GAD1/PRRT1/GRIK2/EFNB3/LAMA2/DLGAP2/CCL2/SLC6A5/EGR3/DRD2/MPZ/SV2A/CLSTN3/KCNB1/RPH3A/CX3CL1/GABRB2/SST/COLQ/NOVA1/SYT9/SLC32A1/GLRA1/RIMS3/DRD5/GRM7/CHRNA2/SLC18A3/GRIN3A/CX3CR1/TNF/ASIC1/EDN1/KCNN1/SLC8A3/CDH11/STX1B/LILRB2/ADORA1/SRF/NTRK2/KIF5A/GABRA4/LYNX1/APOE/EPHA4/HTR2A/SNCG/DCC/DISC1/FLOT1/HRH3/CHRND/NGF/SYNJ1/CELF4/CRH/…	146
1	GO:0050817	0.000235957056999431	coagulation	77/1949	209/8726	1.04838739780553e-06	0.000202651444719672	HBE1/A2M/C4BPB/DGKG/PIK3R5/DGKH/SERPINA1/F13A1/ITGA2B/CD34/THBD/PDGFA/HGFAC/PLG/PIK3CG/COL3A1/ITPK1/GNA14/PEAR1/FGA/TSPAN32/AP3B1/ITPR2/SERPINA5/PRKG1/MMRN1/EDN1/SRF/PRKCQ/APOE/F5/PTPN6/FERMT3/PRKCG/TRPC7/UBASH3B/VTN/COL1A2/HBG2/PDPN/F12/CYP4F2/PLAT/F10/ANXA5/DMTN/SHH/CD59/USF1/CPB2/F2/PROC/PLA2G4A/SERPINF2/LCP2/PRKCD/FGG/VAV3/NOS3/TEC/TRPC3/GATA3/HBG1/DTNBP1/GATA2/BLK/SELP/P2RY12/NFE2/PLAU/APOH/…	77
1	GO:0048514	0.000277552461312081	blood vessel morphogenesis	135/1949	420/8726	1.30898051214561e-06	0.000238375609467488	MEIS1/SPINK5/TBX5/C3/EMILIN1/RASA1/SCG2/ADGRB1/EGF/DLL1/HSPG2/HDAC7/CSPG4/ENPEP/TWIST1/CCL2/STAB2/EGR3/AQP1/TNNI3/NR2F2/CD34/HOXB3/PDGFA/ANGPT2/HOXA3/FGF1/PIK3CG/EFEMP2/RASIP1/ACVRL1/BMP4/CLDN5/CDH13/CX3CR1/TNF/PLXDC1/LRP2/EDN1/FOXF1/ADGRA2/SRF/GJA5/ADAMTS1/NTRK2/TAL1/VEGFC/TBX2/APOE/COL8A1/RSPO3/PGF/EPAS1/LEP/COL18A1/FLT1/EPHA2/COL22A1/FZD5/ERAP1/ASB4/TSPAN12/THBS4/HLA-G/GREM1/GHRL/VEGFB/GLUL/TC…	135
1	GO:0042060	0.000277552461312081	wound healing	109/1949	324/8726	1.31541450858806e-06	0.000238375609467488	HBE1/A2M/AGER/C4BPB/SFTA3/DGKG/PIK3R5/DGKH/SERPINA1/F13A1/ITGA2B/CD34/THBD/PDGFA/HGFAC/RHOC/PLG/FGF1/PIK3CG/COL3A1/FERMT2/ITPK1/GNA14/DRD5/PHLDB2/PEAR1/FGA/TSPAN32/AP3B1/ITPR2/ACVRL1/GRHL3/TNF/SERPINA5/PRKG1/MMRN1/EDN1/SRF/PRKCQ/APOE/TRIM72/F5/PTPN6/CLDN1/FERMT3/PRKCG/TRPC7/UBASH3B/VTN/COL1A2/ITGA9/DUOX1/HBG2/ITGA5/PDPN/F12/TGFB1/CYP4F2/PLAT/F10/ANXA5/DMTN/SHH/CD59/USF1/ARHGAP24/CPB2/F2/CLDN19/DY…	109
1	GO:0098662	0.000278042900532093	inorganic cation transmembrane transport	136/1949	424/8726	1.35891820461479e-06	0.00023879682262274	JPH2/GRIN2D/VDAC1/TTYH1/KCNK13/SLC6A1/KCNMB1/SLC6A12/ATP6V1C2/CASQ2/HCN2/BIN1/TWIST1/FXYD5/SLC6A5/KCNC1/ASIC4/KCNJ5/AQP1/DRD2/KCNB1/SLC40A1/TRPV6/FAM155A/CX3CL1/CACHD1/PIK3CG/PKD2L1/GSTO1/CACNA2D4/TRPM4/RHD/KCNA4/ITPR2/RHAG/GRIN3A/HCN4/SCN1B/KCNH5/SLC5A2/KCNJ6/CRHR1/CALCR/ASIC1/ATP6V0A4/SCN9A/RHCE/KCNS3/KCNN1/SLC8A3/ATP2A1/STAC/TRPV5/HTR2A/KCNS2/SCNN1A/SCN4A/SCN7A/OSR1/FXYD3/SCN11A/PTPN6/WNK4/SLC…	136
1	GO:0001655	0.000463997053202778	urogenital system development	83/1949	234/8726	2.40430574285034e-06	0.000398503330957549	LAMB2/PAX2/FSTL3/DLL1/ENPEP/PTCH1/CD34/PDGFA/HEYL/ANGPT2/TFAP2A/RET/LHX1/FGF1/KIRREL3/GLI1/IRX3/BMP4/TREX1/CYP26B1/CRIP1/LRP2/FOXF1/ADAMTS1/EPHA4/TP63/FMN1/TBX18/OSR1/WNK4/RARB/GCNT3/MME/PTPRO/HNF1B/LIF/AGT/ACTA2/GREM1/TNS2/BCL2/PBX1/TCF21/BMPER/TP73/AMH/FREM2/ASS1/FRAS1/SHH/WNT9B/OSR2/FOXC1/DCHS1/TFAP2B/KIF26B/PDGFRB/TGFB2/WWTR1/COL4A1/STRA6/GATA3/NID1/NOG/JAG1/TEK/GATA2/TBC1D32/VEGFA/EMX2/SIX2/…	83
1	GO:0034765	0.000463997053202778	regulation of ion transmembrane transport	111/1949	335/8726	2.40519799497886e-06	0.000398503330957549	JPH2/C3/VDAC1/KCNK13/KCNMB1/CASQ2/CRHBP/HCN2/PRRT1/BIN1/TWIST1/FXYD5/CCL2/KCNC1/KCNJ5/DRD2/KCNB1/PIRT/CX3CL1/PIK3CG/PDZK1/GSTO1/CACNA2D4/KCNA4/CLIC6/HCN4/SCN1B/KCNH5/TNF/KCNJ6/CRHR1/CALCR/EDN1/SCN9A/KCNS3/ATP2A1/STAC/KCNS2/SCN4A/SCN7A/OSR1/CRH/FXYD3/SCN11A/PTPN6/LEP/WNK4/SLC6A9/DRD3/PEA15/RGS9/ARL6IP1/KCNJ16/UBASH3B/GPR35/POU4F2/CACNA1D/TMEM37/KCNK17/KCNA6/FGF14/SHANK3/TCIRG1/RGS4/AHNAK/CLIC5/SHI…	111
1	GO:0060348	0.000522661764744813	bone development	49/1949	119/8726	2.78670372198064e-06	0.0004488874504208	MEIS1/CHAD/LTBP3/MSX1/TWIST1/SERPINH1/TFAP2A/PHOSPHO1/DLX5/BMP4/CYP26B1/STC1/PITX2/HOXB4/SLC38A10/ZNF385A/LTF/SFRP4/MATN1/SRF/TAL1/TMEM119/PTPN6/LEP/COL13A1/RARB/TMEM107/RYR1/GREM1/GHRL/PAPPA2/THPO/ITGB6/OSR2/ALPL/FOXC1/DCHS1/LOX/EP300/PLXNB1/IGF1/TEK/DHRS3/COL1A1/FAT4/BMP6/COL27A1/TP53/TSKU	49
1	GO:0034762	0.000531861975870671	regulation of transmembrane transport	112/1949	340/8726	2.96569168430945e-06	0.000456789041075008	JPH2/C3/VDAC1/KCNK13/KCNMB1/CASQ2/CRHBP/HCN2/PRRT1/BIN1/TWIST1/FXYD5/CCL2/KCNC1/KCNJ5/DRD2/KCNB1/PIRT/CX3CL1/PIK3CG/PDZK1/GSTO1/CACNA2D4/KCNA4/CLIC6/HCN4/SCN1B/KCNH5/TNF/KCNJ6/CRHR1/CALCR/EDN1/SCN9A/KCNS3/ATP2A1/STAC/KCNS2/SCN4A/SCN7A/OSR1/CRH/FXYD3/SCN11A/PTPN6/LEP/WNK4/SLC6A9/DRD3/PEA15/RGS9/ARL6IP1/KCNJ16/UBASH3B/GPR35/POU4F2/CACNA1D/TMEM37/KCNK17/BCL2/KCNA6/FGF14/SHANK3/TCIRG1/RGS4/AHNAK/CLIC…	112
1	GO:0072001	0.000531861975870671	renal system development	77/1949	214/8726	2.99329903481717e-06	0.000456789041075008	LAMB2/PAX2/FSTL3/DLL1/ENPEP/PTCH1/CD34/PDGFA/HEYL/ANGPT2/TFAP2A/RET/LHX1/FGF1/KIRREL3/IRX3/BMP4/TREX1/CYP26B1/LRP2/FOXF1/ADAMTS1/EPHA4/FMN1/TBX18/OSR1/WNK4/RARB/GCNT3/MME/PTPRO/HNF1B/LIF/AGT/ACTA2/GREM1/TNS2/BCL2/PBX1/TCF21/BMPER/TP73/FREM2/ASS1/FRAS1/SHH/WNT9B/OSR2/FOXC1/DCHS1/TFAP2B/KIF26B/PDGFRB/TGFB2/WWTR1/COL4A1/STRA6/GATA3/NID1/NOG/JAG1/TEK/TBC1D32/VEGFA/EMX2/SIX2/LGR5/ARID5B/PLXND1/FAT4/HY…	77
1	GO:0001525	0.000720426351261277	angiogenesis	116/1949	357/8726	4.1612304056857e-06	0.00061873733616525	MEIS1/SPINK5/C3/EMILIN1/SCG2/ADGRB1/EGF/DLL1/HSPG2/HDAC7/CSPG4/ENPEP/TWIST1/CCL2/STAB2/EGR3/AQP1/CD34/HOXB3/PDGFA/ANGPT2/HOXA3/FGF1/PIK3CG/RASIP1/ACVRL1/BMP4/CLDN5/CDH13/CX3CR1/TNF/PLXDC1/EDN1/ADGRA2/SRF/GJA5/ADAMTS1/TAL1/VEGFC/COL8A1/RSPO3/PGF/EPAS1/LEP/COL18A1/FLT1/EPHA2/COL22A1/FZD5/ERAP1/TSPAN12/THBS4/HLA-G/GREM1/GHRL/VEGFB/GLUL/TCF21/BMPER/AMOTL1/ITGA5/E2F2/ROBO4/RAMP2/NODAL/LEF1/SPHK1/STAB1…	116
1	GO:0030195	0.000778360684006931	negative regulation of blood coagulation	23/1949	42/8726	4.72642003025536e-06	0.000668494170646387	CD34/THBD/PDGFA/PLG/FGA/PRKG1/EDN1/APOE/UBASH3B/VTN/F12/PLAT/USF1/CPB2/F2/PROC/SERPINF2/PRKCD/FGG/NOS3/PLAU/APOH/KRT1	23
1	GO:1900047	0.000778360684006931	negative regulation of hemostasis	23/1949	42/8726	4.72642003025536e-06	0.000668494170646387	CD34/THBD/PDGFA/PLG/FGA/PRKG1/EDN1/APOE/UBASH3B/VTN/F12/PLAT/USF1/CPB2/F2/PROC/SERPINF2/PRKCD/FGG/NOS3/PLAU/APOH/KRT1	23
1	GO:0048568	0.000778710889499735	embryonic organ development	103/1949	310/8726	4.84387697852324e-06	0.000668794944227682	HOXB2/FRZB/PAX2/PIFO/HOXA2/PCDH12/DLL1/MSX1/TWIST1/PTCH1/PPP1R13L/HOXB8/NR2F2/HOXB3/PDGFA/HOXA3/KRT8/TFAP2A/LHX1/DLX5/WNT2/GLI1/WHRN/HOXD4/BMP4/GRHL3/SPINT1/TNF/PITX2/EOMES/HMX2/EDN1/HOXB4/MFAP5/TEAD4/FOXF1/ALX4/SRF/EN1/TAL1/HOXC4/TBX2/TSHZ1/RSPO3/TPO/EPAS1/TBX18/OSR1/PBX3/ST14/COL13A1/RARB/EPHA2/ATP6V1B1/FZD5/MYO3A/LIF/NDRG4/ZIC1/MDFI/EFEMP1/WNT16/PBX1/TCF21/SOBP/TGFB1/HPN/TH/NODAL/LEF1/SHH/WNT9…	103
1	GO:0006814	0.000804806994686792	sodium ion transport	55/1949	141/8726	5.12539999578377e-06	0.000691207553898967	SLC6A1/SLC6A12/SLC5A9/HCN2/FXYD5/SLC6A5/ASIC4/DRD2/PKD2L1/TRPM4/HCN4/SCN1B/SLC5A2/ASIC1/SLC38A10/SCN9A/SLC8A3/SCNN1A/SCN4A/SLC38A11/SCN7A/OSR1/FXYD3/SCN11A/WNK4/SLC6A9/SLC5A7/DRD3/ATP6V1B1/SLC13A4/FGF14/ATP1A3/SNTA1/NKAIN3/SLC13A5/TESC/KCNK1/SCNN1G/SLC6A7/SLC5A6/SLC6A3/SCN2B/SLC22A4/CACNA1G/DMPK/AKT1/SLC8A1/FXYD7/ATP2B4/SLC24A3/SLC6A11/SLC9A9/ASIC3/ASIC2/PCSK9	55
1	GO:0050819	0.000837354323169437	negative regulation of coagulation	24/1949	45/8726	5.45669286425581e-06	0.000719160789214958	CD34/THBD/PDGFA/PLG/FGA/PRKG1/EDN1/APOE/UBASH3B/VTN/F12/PLAT/ANXA5/USF1/CPB2/F2/PROC/SERPINF2/PRKCD/FGG/NOS3/PLAU/APOH/KRT1	24
1	GO:0002684	0.000904245710886819	positive regulation of immune system process	145/1949	469/8726	6.0265191039554e-06	0.000776610379969363	EBI3/A2M/AGER/IL7/C3/C4BPB/HLA-F/CTLA4/HLA-DMB/CD74/EFNB3/IDO1/CCL2/EGR3/ITGA2B/IL18R1/ZNF580/C7/HAX1/PLPP4/ZBTB7B/CX3CL1/CFB/ERMAP/CCR1/HLA-DPB1/RNF31/AP3B1/SPTA1/TREX1/CFHR4/CX3CR1/CD4/TNF/AIF1/EDN1/LAG3/TNFRSF14/IL1RL2/FOXF1/DHX58/CARD9/BTN2A2/FCGR2B/LILRB2/MUC1/HLA-DRB5/PRKCQ/C1QC/VEGFC/CD86/ICAM1/HLA-B/PGF/RFTN1/CMKLR1/C1RL/CCL27/FCRL3/HMCES/PTPN6/LEP/CFI/MAP3K8/ARPC4/FZD5/MFAP4/PSMB10/LIF/F…	145
1	GO:0072006	0.00095068201329708	nephron development	45/1949	109/8726	6.47680281570878e-06	0.000816492144433401	LAMB2/PAX2/DLL1/ENPEP/PTCH1/CD34/HEYL/ANGPT2/RET/LHX1/FGF1/KIRREL3/IRX3/BMP4/FMN1/OSR1/WNK4/PTPRO/HNF1B/LIF/AGT/ACTA2/GREM1/BCL2/PBX1/TCF21/SHH/WNT9B/FOXC1/DCHS1/TFAP2B/KIF26B/PDGFRB/WWTR1/GATA3/NID1/NOG/JAG1/TEK/VEGFA/SIX2/FAT4/PDGFD/POU3F3/LAMA5	45
1	GO:0061045	0.00102619856597153	negative regulation of wound healing	27/1949	54/8726	7.14326608422129e-06	0.000881349448106944	CD34/THBD/PDGFA/PLG/PHLDB2/FGA/TNF/PRKG1/EDN1/APOE/UBASH3B/VTN/F12/PLAT/USF1/CPB2/F2/CLDN19/PROC/SERPINF2/PRKCD/FGG/NOS3/ALOX5/PLAU/APOH/KRT1	27
1	GO:0055065	0.00122212383487207	metal ion homeostasis	116/1949	362/8726	8.6880841341616e-06	0.00104961963805036	JPH2/GRIN2D/PTGER3/CASQ2/GRIK2/DRD2/TNNI3/SV2A/SLC40A1/C7/TRPV6/FAM155A/CX3CL1/PIK3CG/GSTO1/CCR1/DRD5/TRPM4/AP3B1/S100A9/ITPR2/KCTD17/STC1/CX3CR1/CD4/CALCR/EDN1/LTF/CCRL2/CYP4F12/TMTC2/SLC8A3/ADORA1/ATP2A1/STEAP2/BDH2/APOE/TRPV5/HTR2A/CMKLR1/DISC1/EPAS1/SCNN1A/EDNRB/GALR1/SCN7A/KISS1/GLP1R/PTPN6/SLC6A9/TRPA1/MT1M/SPX/DRD3/TRPC7/ATP6V1B1/NMU/ADCY8/AGT/MT1F/UBASH3B/GPR35/RYR1/ADRA1D/GHRL/BCL2/PTH1R…	116
1	GO:0110148	0.00127282889515517	biomineralization	44/1949	107/8726	9.23705803652302e-06	0.0010931676202622	LTBP3/TWIST1/DDR2/TFAP2A/PHOSPHO1/DSPP/CCR1/TRPM4/BMP4/LTF/MATN1/PTHLH/AHSG/TMEM119/OSR1/LEP/RSPO2/GREM1/COL1A2/PTH1R/ITGB6/WNT10B/TCIRG1/KLF10/TGFB1/SPP1/FAM20C/OSR2/ALPL/LOX/FBLN7/PKDCC/FAM20A/SLC8A1/NOS3/ROR2/SGMS2/SLC24A3/ALOX5/IGF1/COL1A1/NELL1/BMP6/FBN2	44
1	GO:0044057	0.00140302906394704	regulation of system process	117/1949	367/8726	1.03897294427358e-05	0.00120498988421119	AGER/GRIN2D/POPDC2/TNR/PTGER3/CASQ2/CRHBP/TNFRSF1A/BIN1/DLGAP2/DES/KCNJ5/AQP1/DRD2/TNNI3/RNLS/PIK3CG/GSTO1/CACNA2D4/GLRA1/TRPM4/MAG/FGA/ITPR2/CTNNA3/HCN4/SCN1B/STC1/APOA1/CRHR1/PRKG1/EDN1/SLC8A3/STX1B/ADORA1/SRF/ATP2A1/GJA5/ICAM1/TBX2/APOE/HTR2A/EPAS1/SCN4A/TBX18/EDNRB/GALR1/CELF4/TACR3/CRH/FXYD3/SCN11A/LEP/WNK4/SPX/DRD3/SOX10/PTPRO/NMU/CAMK2B/AGT/TNNT3/GPR35/RYR1/CACNA1D/ADRA1D/GHRL/TNNT1/SHANK3…	117
1	GO:0061326	0.00148487839921963	renal tubule development	34/1949	76/8726	1.12157580509777e-05	0.00127528609087381	PAX2/DLL1/PTCH1/HEYL/LHX1/FGF1/IRX3/BMP4/FMN1/OSR1/WNK4/HNF1B/LIF/AGT/GREM1/BCL2/PBX1/TCF21/SHH/WNT9B/DCHS1/TFAP2B/KIF26B/WWTR1/COL4A1/GATA3/NOG/JAG1/VEGFA/SIX2/LGR5/FAT4/POU3F3/LAMA5	34
1	GO:0043010	0.0015149277053408	camera-type eye development	77/1949	221/8726	1.16670972567716e-05	0.00130109390258208	MEIS1/MEGF11/LAMB2/SPRED3/PAX2/VAX1/DLL1/TWIST1/PPP1R13L/DRD2/TFAP2A/RET/LHX1/WNT2/CRYBG3/ACVRL1/BMP4/GRHL3/FKBP8/PITX2/DLX1/SMARCD3/SRF/CYP1A1/NTRK2/TBX2/COL8A1/CELF4/FLT1/EPHA2/FZD5/SDK2/ZNF513/BFSP2/TSPAN12/OPN5/POU4F2/EFEMP1/MAN2A1/WNT16/TCIRG1/CRYBB1/TH/SHH/WNT9B/SPRY2/OSR2/RHOJ/SLC6A3/FOXC1/VSX1/TFAP2B/RORB/CLCN2/PDGFRB/TGFB2/COL4A1/ATP2B4/STRA6/GATA3/JAG1/CYP1B1/MAB21L1/MFSD2A/TBC1D32/RAX/…	77
1	GO:0007565	0.00176934160457868	female pregnancy	46/1949	115/8726	1.38884930454191e-05	0.00151959698485033	PSG2/PSG3/PSG1/PSG7/PSG5/PSG4/CRHBP/PSG11/PSG6/IDO1/NR2F2/THBD/ANGPT2/PSG9/STC1/CRHR1/GJB2/PTHLH/ITGB4/CRH/LEP/ARHGDIB/PAPPA/COL16A1/TPPP3/LIF/LGALS9/SYDE1/GHRL/BCL2/ITGA5/PRLHR/HSD11B2/RAMP2/CLIC5/NODAL/SPP1/OVGP1/AKT1/KLF1/IL1B/TCF23/VEGFA/SP3/TEAD3/VDR	46
1	GO:0043588	0.00186669868404917	skin development	61/1949	166/8726	1.4929166015796e-05	0.00160321199963003	SPINK5/PKP3/DLL1/APCDD1/PDGFA/KRT8/COL3A1/AP3B1/CSTA/GRHL3/CYP26B1/TNF/KRT7/ALX4/SRF/TP63/ITGB4/FOSL2/ST14/CLDN1/KLK13/ADAMTS2/EPHA2/COL5A2/TGM1/RYR1/CTSK/COL1A2/BCL2/WNT16/ITGB6/WNT10B/KRT23/KRT34/FRAS1/SOSTDC1/ASPRV1/SHH/KRT13/FOXC1/GRHL1/KRT5/TFAP2B/LSR/CAPN1/TGFB2/CBFB/JAG1/PTCH2/ZFP36/FST/LGR5/FURIN/COL1A1/INHBA/KRT1/PPL/OVOL2/COL5A1/LAMA5/VDR	61
1	GO:0045596	0.00196367312509215	negative regulation of cell differentiation	132/1949	427/8726	1.59955601125694e-05	0.00168649838584009	MEIS1/TBX5/SPRED3/FRZB/CTLA4/TMEM176B/HOXA2/FSTL3/TNR/NFKBIA/VAX1/CD74/SYNGAP1/DLL1/LTBP3/MSX1/EFNB3/HDAC7/TWIST1/PTCH1/HOXB8/ZBTB7B/NKX6-1/FERMT2/NR1D1/FGF9/TRPM4/MAG/IRX3/BMP4/TNF/DLX1/LAG3/LTF/FCGR2B/ZADH2/TAL1/C1QC/VEGFC/TP63/LMX1A/PTHLH/DCC/TRIM72/EDNRB/TMEM119/OSR1/CETP/RARB/DRD3/SOX10/PRDM6/COL5A2/FGL2/TGFB1I1/UBASH3B/TNN/HLA-G/POU4F2/GREM1/CCND1/EFEMP1/MEIS2/USF3/WNT10B/PBX1/INHA/TP73/RGS…	132
1	GO:0010469	0.00201257139122475	regulation of signaling receptor activity	47/1949	119/8726	1.66919428182147e-05	0.00172849460499145	EGF/CRHBP/PRRT1/DLGAP2/CCL2/IL18BP/TNF/CALCR/PSCA/EDN1/ZGPAT/FCGR2B/ADORA1/TAL1/LYNX1/CRH/SLC6A9/LYPD6B/RGS9/GREM1/CBLB/MTRNR2L3/SHANK3/MUC4/SHISA7/HOMER1/DLGAP3/MTRNR2L8/LY6H/NEFL/PRKCD/CAPN1/RAMP3/GRIA2/DUT/RASGRF2/DKK1/NPTX2/NOG/DKK2/WFIKKN2/BICD1/PINK1/CACNG4/PLAU/LRRC7/PCSK9	47
1	GO:0031214	0.00206392801931277	biomineral tissue development	43/1949	106/8726	1.74235629592458e-05	0.00177260218545679	LTBP3/TWIST1/DDR2/TFAP2A/PHOSPHO1/DSPP/CCR1/TRPM4/BMP4/LTF/MATN1/PTHLH/AHSG/TMEM119/OSR1/LEP/RSPO2/GREM1/COL1A2/PTH1R/ITGB6/WNT10B/TCIRG1/KLF10/TGFB1/SPP1/FAM20C/OSR2/ALPL/LOX/PKDCC/FAM20A/SLC8A1/NOS3/ROR2/SGMS2/SLC24A3/ALOX5/IGF1/COL1A1/NELL1/BMP6/FBN2	43
1	GO:0035725	0.00215064481005125	sodium ion transmembrane transport	42/1949	103/8726	1.87279984110039e-05	0.00184707880060058	SLC6A1/SLC6A12/HCN2/FXYD5/SLC6A5/ASIC4/PKD2L1/TRPM4/HCN4/SCN1B/SLC5A2/ASIC1/SCN9A/SLC8A3/SCNN1A/SCN4A/SCN7A/OSR1/FXYD3/SCN11A/WNK4/SLC6A9/DRD3/FGF14/ATP1A3/SNTA1/TESC/KCNK1/SCNN1G/SLC6A7/SLC6A3/SCN2B/CACNA1G/SLC8A1/FXYD7/ATP2B4/SLC24A3/SLC6A11/SLC9A9/ASIC3/ASIC2/PCSK9	42
1	GO:0043408	0.00215064481005125	regulation of MAPK cascade	128/1949	413/8726	1.87926605143696e-05	0.00184707880060058	AGER/EMILIN1/SPRED3/TIMP3/PIK3R5/EGF/TPD52L1/CD74/SYNGAP1/GRIK2/CSPG4/CCL2/GCNT2/DRD2/ANKRD6/PDGFA/CX3CL1/DUSP15/RET/FGF1/PIK3CG/FERMT2/CCR1/MAP4K2/SHC2/FGF9/FGA/SH3RF2/BMP4/CD4/TNF/CALCR/PSCA/EDN1/GDF15/CARD9/FCGR2B/DUSP2/NTRK2/DUSP5/ICAM1/APOE/EPHA4/HTR2A/SH3RF1/FCRL3/MDFIC/PTPN6/LEP/FGF20/FLT1/PEA15/EPHA2/FZD5/LIF/AGT/LGALS9/NDRG4/GPR183/PLA2G2A/NTRK1/ADRA1D/GHRL/TAOK3/WNT16/THPO/GCG/MAP4K1/BM…	128
1	GO:0001822	0.00221875051289672	kidney development	72/1949	206/8726	1.97163848894851e-05	0.00190557130449427	LAMB2/PAX2/FSTL3/DLL1/ENPEP/PTCH1/CD34/PDGFA/HEYL/ANGPT2/TFAP2A/RET/LHX1/FGF1/KIRREL3/IRX3/BMP4/TREX1/CYP26B1/LRP2/ADAMTS1/EPHA4/FMN1/OSR1/WNK4/RARB/GCNT3/MME/PTPRO/HNF1B/LIF/AGT/ACTA2/GREM1/TNS2/BCL2/PBX1/TCF21/BMPER/TP73/FREM2/ASS1/FRAS1/SHH/WNT9B/OSR2/FOXC1/DCHS1/TFAP2B/KIF26B/PDGFRB/TGFB2/WWTR1/STRA6/GATA3/NID1/NOG/JAG1/TEK/TBC1D32/VEGFA/SIX2/ARID5B/PLXND1/FAT4/HYAL2/BMP6/PDGFD/ACE/POU3F3/PCS…	72
1	GO:1903522	0.00225960044031551	regulation of blood circulation	68/1949	192/8726	2.04140442623291e-05	0.00194065521727646	AGER/POPDC2/CASQ2/BIN1/DES/KCNJ5/DRD2/TNNI3/RNLS/PIK3CG/GSTO1/CACNA2D4/TRPM4/FGA/ITPR2/CTNNA3/HCN4/SCN1B/STC1/EDN1/SLC8A3/ADORA1/ATP2A1/GJA5/ICAM1/TBX2/HTR2A/EPAS1/TBX18/TACR3/FXYD3/LEP/SPX/NMU/AGT/RYR1/CACNA1D/ADRA1D/GHRL/ATP1A3/RGS4/TH/SNTA1/BDKRB2/ADRB1/KCNK1/HRH1/SCN2B/CACNA1G/DMPK/AKT1/FGG/SLC8A1/KCNN2/TGFB2/NPR1/FXYD7/ATP2B4/KCNIP3/CACNG4/RNF207/CACNA1C/FKBP1B/KCNK6/ASIC2/ACE/TBXA2R/FOXN4	68
1	GO:0048598	0.0023051006482751	embryonic morphogenesis	128/1949	414/8726	2.13618035826316e-05	0.00197973301810731	NANOG/HOXB2/TBX5/FRZB/PAX2/HOXA2/DLL1/MSX1/TWIST1/PTCH1/HOXB8/HOXB3/HOXA3/TFAP2A/RET/LHX1/DLX5/WNT2/GLI1/PHLDB2/WHRN/HOXD4/IRX3/BMP4/GRHL3/SPINT1/CYP26B1/APOA1/EOMES/HMX2/COL6A1/LAMB3/LRP2/EDN1/HOXB4/MFAP5/FOXF1/ALX4/SRF/DUSP2/EN1/TAL1/DUSP5/HOXC4/VEGFC/TBX2/TSHZ1/COL8A1/TP63/RSPO3/ITGB4/TBX18/OSR1/CFC1B/ST14/LAMB1/RARB/TMEM107/FLT1/CFC1/EPHA2/GDF7/ATP6V1B1/FZD5/COL5A2/MYO3A/HNF1B/NDRG4/ZIC1/TGFB…	128
1	GO:0050806	0.0023051006482751	positive regulation of synaptic transmission	40/1949	97/8726	2.15079000061213e-05	0.00197973301810731	AGER/GRIN2D/TNR/PRRT1/GRIK2/LAMA2/CCL2/DRD2/CLSTN3/RIMS3/CX3CR1/TNF/SLC8A3/STX1B/LILRB2/ADORA1/NTRK2/APOE/EPHA4/FLOT1/CRH/BAIAP3/MME/NMU/KMO/ADCY8/NTRK1/SHANK3/CYP46A1/SHISA7/NPTN/GRIN2C/RASGRF2/ROR2/DTNBP1/PINK1/CACNG4/TSHZ3/CRTC1/VAMP2	40
1	GO:0007611	0.00233112995948281	learning or memory	57/1949	154/8726	2.20960185732968e-05	0.00200208826184691	AGER/VDAC1/SLC6A1/LHX8/TNR/CRHBP/SYNGAP1/PRRT1/DRD2/NRXN3/DRD5/CLDN5/CX3CR1/ASIC1/ZNF385A/S100B/SLC8A3/MUSK/LILRB2/SRF/EN1/NTRK2/APOE/HTR2A/LMX1A/NGF/SYNJ1/CRH/DRD3/MME/PRKCG/ADCY8/NDRG4/NTRK1/PDE1B/MEIS2/NPAS4/SHANK3/ITGA5/MAP1A/TH/NTF3/SHISA7/NPTN/KCNK4/CCK/HRH1/RIC8A/EP300/PICALM/STRA6/DKK1/NPTX2/LRRN4/GIT1/CRTC1/JPH3	57
1	GO:0050890	0.00237924596296442	cognition	63/1949	175/8726	2.29044709112393e-05	0.00204341263562781	AGER/VDAC1/SLC6A1/LHX8/TNR/CRHBP/SYNGAP1/PRRT1/DRD2/NRXN3/DRD5/CLDN5/CX3CR1/TNF/ASIC1/ZNF385A/S100B/SLC8A3/MUSK/LILRB2/ADORA1/SRF/EN1/NTRK2/APOE/HTR2A/LMX1A/HRH3/NGF/SYNJ1/CRH/DRD3/MME/PRKCG/ADCY8/NDRG4/NTRK1/PDE1B/MEIS2/NPAS4/SHANK3/SOBP/ITGA5/MAP1A/JAKMIP1/TH/NTF3/SHISA7/NPTN/KCNK4/CCK/HRH1/RIC8A/EP300/PICALM/STRA6/DKK1/NPTX2/LRRN4/MFSD2A/GIT1/CRTC1/JPH3	63
1	GO:0007610	0.00254378351191121	behavior	114/1949	362/8726	2.48651824327814e-05	0.00218472551869526	MEIS1/AGER/GRIN2D/VDAC1/SLC6A1/NPY1R/LHX8/HPGDS/TNR/CRHBP/SYNGAP1/GAD1/PRRT1/GRIK2/EFNB3/IDO1/ASIC4/DRD2/HOXB8/NRXN3/PIRT/CEND1/NOVA1/KIRREL3/GLRA1/NR1D1/DRD5/GBX1/CLDN5/CX3CR1/ASIC1/GDF15/SCN9A/ZNF385A/S100B/SLC8A3/MUSK/LILRB2/ADORA1/SRF/EN1/NTRK2/TAL1/APOE/EPHA4/HTR2A/LMX1A/SNCG/DACH1/NGF/SYNJ1/TACR3/CRH/LEP/DRD3/MME/PRKCG/ATP6V1B1/NMU/GABRG2/ADCY8/NDRG4/THBS4/NTRK1/PDE1B/GHRL/BCL2/MEIS2/GCG/HT…	114
1	GO:0044706	0.00273309477162135	multi-multicellular organism process	50/1949	131/8726	2.71204605596313e-05	0.00234731527451703	PSG2/PSG3/PSG1/PSG7/PSG5/PSG4/CRHBP/PSG11/PSG6/IDO1/NR2F2/THBD/ANGPT2/PSG9/STC1/CRHR1/EDN1/CYP1A1/GJB2/PTHLH/ITGB4/CRH/LEP/ARHGDIB/PAPPA/COL16A1/TPPP3/LIF/LGALS9/SYDE1/PLA2G4B/GHRL/BCL2/ITGA5/PRLHR/HSD11B2/RAMP2/CLIC5/NODAL/SPP1/HEXB/OVGP1/AKT1/KLF1/IL1B/TCF23/VEGFA/SP3/TEAD3/VDR	50
1	GO:0050900	0.00278754960535104	leukocyte migration	82/1949	244/8726	2.80736630870661e-05	0.00239408374530414	PSG1/AGER/EMILIN1/SCG2/CD74/CCL2/ITGA2B/DOK2/CD34/ZNF580/THBD/ANGPT2/SLC7A10/CX3CL1/RET/PIK3CG/CCR1/TRPM4/MAG/S100A9/GRB7/CX3CR1/TNF/AIF1/EDN1/TNFRSF14/CD200R1/ADORA1/VEGFC/ICAM1/CXCL5/PGF/CMKLR1/CCL27/EDNRB/PTPN6/LEP/FLT1/PTPRO/LGALS9/GPR183/THBS4/GREM1/COL1A2/VEGFB/SELE/ITGA5/CEACAM5/TGFB1/APOB/PPBP/ITGAL/EPS8/MST1/ITGA4/SDC2/HRH1/F2/VCAM1/AKT1/S100A8/VAV3/TGFB2/CORO1A/TREM2/ROR2/SLC16A8/GATA3/…	82
1	GO:0045087	0.00292112200876301	innate immune response	126/1949	409/8726	2.98515134189348e-05	0.00250880224904518	A2M/AGER/C3/C4BPB/HLA-F/ADGRB1/TRIM29/CD74/CCL2/SLC15A3/DRD2/IFITM1/C7/PARP14/CX3CL1/CFB/PIK3CG/TNK1/PLD4/HLA-DPB1/MAP4K2/TRIM22/OAS1/FGA/RAB20/S100A9/TREX1/SHMT2/DTX3L/CX3CR1/AIF1/EDN1/CASP4/LAG3/TNFRSF14/LTF/IL1RL2/S100B/DHX58/IRF8/CARD9/FCGR2B/SPON2/MUC1/HLA-DRB5/C1QC/ICAM1/APOE/HLA-B/C1RL/PTPN6/LEP/CFI/COLEC12/CLDN1/ZC3HAV1/IRF4/ERAP1/CAMK2B/MFAP4/PSMB10/FES/LGALS9/MPEG1/MUC19/HLA-G/AIM2/CLU/…	126
1	GO:0030282	0.00294859535070754	bone mineralization	34/1949	79/8726	3.05689683870746e-05	0.00253239769690818	LTBP3/TWIST1/DDR2/TFAP2A/PHOSPHO1/CCR1/TRPM4/BMP4/LTF/MATN1/PTHLH/AHSG/TMEM119/OSR1/LEP/RSPO2/GREM1/COL1A2/PTH1R/WNT10B/KLF10/TGFB1/OSR2/LOX/PKDCC/SLC8A1/ROR2/SGMS2/SLC24A3/ALOX5/IGF1/NELL1/BMP6/FBN2	34
1	GO:0042330	0.00300868905566217	taxis	123/1949	398/8726	3.16375774514239e-05	0.00258400910570636	AGER/LAMB2/EFNA2/HOXA2/SCG2/TNR/LHX3/VAX1/CD74/EFNB3/LAMA2/CCL2/EGR3/PTCH1/DOK2/NRXN3/FEZF1/ZNF580/PDGFA/ALCAM/PDLIM7/ANGPT2/CX3CL1/RET/LHX1/FGF1/PIK3CG/DLX5/CCR1/SPTBN5/GBX1/TRPM4/S100A9/NEXN/BMP4/SPTA1/GRB7/PLXNC1/SCN1B/CDH13/CX3CR1/APOA1/AIF1/EDN1/CCRL2/ADGRA2/PRKCQ/KIF5A/VEGFC/EPHA4/CXCL5/LMX1A/PGF/DCC/CMKLR1/ZSWIM8/DOK4/CCL27/EDNRB/GFRA2/FLT1/PIK3C2G/PTPRO/EPHA2/GDF7/FES/LGALS9/GPR183/THBS4/…	123
1	GO:0043691	0.00348177365198258	reverse cholesterol transport	11/1949	15/8726	3.71279180898616e-05	0.00299031726252994	APOC3/APOA1/APOE/CETP/APOC2/APOA2/CLU/APOM/LIPC/SCARB1/ABCA1	11
1	GO:0050865	0.00378762979643694	regulation of cell activation	96/1949	298/8726	4.09503813892027e-05	0.00325300145743501	EBI3/SPINK5/AGER/IL7/EMILIN1/HLA-F/CTLA4/HLA-DMB/CD74/EFNB3/IDO1/CCL2/EGR3/THBD/PDGFA/ZBTB7B/CX3CL1/HLA-DPB1/NR1D1/TSPAN32/AP3B1/BMP4/SPTA1/TREX1/CD33/CYP26B1/CD4/AIF1/PRKG1/LAG3/TNFRSF14/IL1RL2/FOXF1/BTN2A2/FCGR2B/LILRB2/PRKCQ/CD86/APOE/SH3RF1/FCRL3/HMCES/PTPN6/LEP/MAP3K8/LRFN5/IRF4/FES/LGALS9/FGL2/UBASH3B/GPR183/PLA2G2A/HLA-G/CBLB/BCL2/INHA/PDPN/TGFB1/LEF1/SPHK1/DMTN/LAPTM5/CARD11/SHH/HLA-DPA1/…	96
1	GO:0006935	0.00412037676385368	chemotaxis	122/1949	397/8726	4.51581576607187e-05	0.00353878080445091	AGER/LAMB2/EFNA2/HOXA2/SCG2/TNR/LHX3/VAX1/CD74/EFNB3/LAMA2/CCL2/EGR3/PTCH1/DOK2/NRXN3/FEZF1/ZNF580/PDGFA/ALCAM/PDLIM7/ANGPT2/CX3CL1/RET/LHX1/FGF1/PIK3CG/DLX5/CCR1/SPTBN5/GBX1/TRPM4/S100A9/NEXN/BMP4/SPTA1/GRB7/PLXNC1/SCN1B/CDH13/CX3CR1/APOA1/AIF1/EDN1/CCRL2/ADGRA2/PRKCQ/KIF5A/VEGFC/EPHA4/CXCL5/LMX1A/PGF/DCC/CMKLR1/ZSWIM8/DOK4/CCL27/EDNRB/GFRA2/FLT1/PIK3C2G/PTPRO/EPHA2/GDF7/FES/LGALS9/GPR183/THBS4/…	122
1	GO:0072080	0.00416547825425523	nephron tubule development	32/1949	74/8726	4.6346165785619e-05	0.00357751616716951	PAX2/DLL1/PTCH1/HEYL/LHX1/FGF1/IRX3/BMP4/FMN1/OSR1/WNK4/HNF1B/LIF/AGT/GREM1/BCL2/PBX1/TCF21/SHH/WNT9B/DCHS1/TFAP2B/KIF26B/WWTR1/GATA3/NOG/JAG1/VEGFA/SIX2/FAT4/POU3F3/LAMA5	32
1	GO:0030199	0.00416547825425523	collagen fibril organization	21/1949	41/8726	4.68863073642473e-05	0.00357751616716951	EMILIN1/SERPINH1/DDR2/COL3A1/EFEMP2/COL13A1/ADAMTS2/COL5A2/GREM1/COL1A2/TNXB/DPT/FOXC1/LOX/SERPINF2/ADAMTS3/TGFB2/CYP1B1/COL1A1/LOXL4/COL5A1	21
1	GO:0030856	0.00423213561002565	regulation of epithelial cell differentiation	40/1949	100/8726	4.95987736263305e-05	0.00363476475985771	SPRED3/FRZB/PAX2/DLL1/TNFRSF1A/PTCH1/NKX6-1/LHX1/DSPP/BMP4/CLDN5/TNF/SFRP4/TP63/OSR1/LIF/CCND1/CTSK/WNT10B/ESRP1/NODAL/WNT9B/SPRY2/FOXC1/GRHL1/PROC/TMEM100/WWTR1/GATA3/IL1B/CBFB/JAG1/PTCH2/ZFP36/VEGFA/MIR181A2/FAT4/BMP6/OVOL2/VDR	40
1	GO:0050804	0.00423213561002565	modulation of chemical synaptic transmission	90/1949	277/8726	4.97078705569895e-05	0.00363476475985771	AGER/GRIN2D/CPLX4/TNR/ADGRB1/SYNGAP1/PRRT1/GRIK2/LAMA2/DLGAP2/CCL2/DRD2/CLSTN3/KCNB1/CX3CL1/RIMS3/DRD5/GRM7/GRIN3A/CX3CR1/TNF/ASIC1/EDN1/SLC8A3/CDH11/STX1B/LILRB2/ADORA1/SRF/NTRK2/APOE/EPHA4/HTR2A/SNCG/DCC/DISC1/FLOT1/NGF/CELF4/CRH/BAIAP3/DRD3/MME/PRKCG/NMU/CAMK2B/KMO/ADCY8/RPL22/NTRK1/ABHD6/GHRL/FGF14/HTR1B/NPAS4/SHANK3/PRRT2/RGS4/CYP46A1/MAP1A/NTF3/SHISA7/NPTN/CPLX2/HOMER1/DLGAP3/GRIN2C/HRH1/CN…	90
1	GO:0030155	0.00423213561002565	regulation of cell adhesion	134/1949	444/8726	4.99418611180166e-05	0.00363476475985771	EBI3/SPINK5/AGER/IL7/EMILIN1/RASA1/CTLA4/HLA-DMB/FSTL3/TNR/CD74/DLL1/EFNB3/LAMA2/FXYD5/IDO1/CCL2/EGR3/GCNT2/CLDN7/ZBTB7B/ANGPT2/CX3CL1/RET/PLG/PIK3CG/FERMT2/EFEMP2/HLA-DPB1/PHLDB2/FGA/AP3B1/ACVRL1/BMP4/SPTA1/PLXNC1/CDH13/APOA1/CD4/TNF/VWC2/AIF1/PRKG1/LAG3/TNFRSF14/IL1RL2/FOXF1/BTN2A2/FCGR2B/LILRB2/MUC1/SRF/PRKCQ/CD86/ICAM1/COL8A1/DISC1/FLOT1/FMN1/PTPN6/LEP/MAP3K8/ARHGDIB/FERMT3/PTPRO/EPHA2/COL16A…	134
1	GO:0072009	0.00423213561002565	nephron epithelium development	36/1949	87/8726	5.01437868486451e-05	0.00363476475985771	LAMB2/PAX2/DLL1/PTCH1/CD34/HEYL/LHX1/FGF1/IRX3/BMP4/FMN1/OSR1/WNK4/PTPRO/HNF1B/LIF/AGT/GREM1/BCL2/PBX1/TCF21/SHH/WNT9B/FOXC1/DCHS1/TFAP2B/KIF26B/WWTR1/GATA3/NOG/JAG1/VEGFA/SIX2/FAT4/POU3F3/LAMA5	36
1	GO:0048592	0.004567761622044	eye morphogenesis	42/1949	107/8726	5.47969033450184e-05	0.00392301677099034	MEIS1/MEGF11/PAX2/DLL1/TWIST1/TFAP2A/LHX1/WNT2/BMP4/PITX2/MFAP5/NTRK2/TBX2/COL8A1/RARB/EPHA2/FZD5/SDK2/COL5A2/TSPAN12/EFEMP1/MAN2A1/BCL2/WNT16/TH/VSX1/TFAP2B/RORB/OLFM3/STRA6/JAG1/MFSD2A/VEGFA/MFAP2/SP3/NKD1/FBN2/FOXN4/DIO3/WNT9A/COL5A1/TSKU	42
1	GO:0006959	0.00469651932218543	humoral immune response	47/1949	124/8726	5.73296763431726e-05	0.004033600172412	EBI3/SPINK5/A2M/IL7/C3/C4BPB/CCL2/C7/CFB/FGA/S100A9/CFHR4/SPAG11B/TNF/LTF/FCGR2B/C1QC/CXCL5/C1RL/PTPN6/CFI/MFAP4/BCL3/PSMB10/GPR183/PLA2G2A/VTN/BCL2/CLU/PPBP/CD59/SPAG11A/CFH/CPB2/F2/SLPI/C1R/BLNK/S100A8/TREM2/GATA3/ALOX5/IL1B/CR1/LCN2/TF/KRT1	47
1	GO:0099177	0.00469651932218543	regulation of trans-synaptic signaling	90/1949	278/8726	5.77326871654903e-05	0.004033600172412	AGER/GRIN2D/CPLX4/TNR/ADGRB1/SYNGAP1/PRRT1/GRIK2/LAMA2/DLGAP2/CCL2/DRD2/CLSTN3/KCNB1/CX3CL1/RIMS3/DRD5/GRM7/GRIN3A/CX3CR1/TNF/ASIC1/EDN1/SLC8A3/CDH11/STX1B/LILRB2/ADORA1/SRF/NTRK2/APOE/EPHA4/HTR2A/SNCG/DCC/DISC1/FLOT1/NGF/CELF4/CRH/BAIAP3/DRD3/MME/PRKCG/NMU/CAMK2B/KMO/ADCY8/RPL22/NTRK1/ABHD6/GHRL/FGF14/HTR1B/NPAS4/SHANK3/PRRT2/RGS4/CYP46A1/MAP1A/NTF3/SHISA7/NPTN/CPLX2/HOMER1/DLGAP3/GRIN2C/HRH1/CN…	90
1	GO:0006816	0.00481292532724412	calcium ion transport	78/1949	234/8726	5.98764406825394e-05	0.00413357533483847	JPH2/GRIN2D/VDAC1/EGF/CASQ2/BIN1/CCL2/DRD2/EFHB/TRPV6/PLPP4/FAM155A/CX3CL1/CACHD1/PIK3CG/PKD2L1/GSTO1/CCR1/CACNA2D4/TRPM4/ITPR2/CD33/GRIN3A/STC1/CD4/CRHR1/CALCR/ASIC1/SLC8A3/LILRB2/ATP2A1/STAC/ICAM1/TRPV5/HTR2A/FCRL3/CRH/PTPN6/TRPA1/DRD3/RGS9/TRPC7/CAMK2B/UBASH3B/GPR35/RYR1/CACNA1D/TMEM37/BCL2/GCG/FGF14/RCVRN/RGS4/RAMP2/AHNAK/SNCA/HOMER1/NOL3/GRIN2C/F2/CACNA1G/RAMP3/SLC8A1/PDGFRB/CORO1A/TRPC3/ATP…	78
1	GO:0050776	0.00512481696925653	regulation of immune response	128/1949	423/8726	6.45156164672401e-05	0.00440144310982075	SPINK5/A2M/AGER/C3/C4BPB/HLA-F/CTLA4/HLA-DMB/CD74/IDO1/DRD2/IL18R1/IFITM1/CD34/C7/PARP14/PLPP4/ZBTB7B/CFB/ERMAP/COL3A1/HLA-DPB1/TRPM4/RNF31/TREX1/CD33/CFHR4/CD4/TNF/LAG3/TNFRSF14/CD200R1/TREML2/FOXF1/DHX58/CARD9/BTN2A2/FCGR2B/LILRB2/MUC1/HLA-DRB5/PRKCQ/C1QC/CD86/ICAM1/APOE/HLA-B/RFTN1/CMKLR1/C1RL/FCRL3/HMCES/PTPN6/LEP/CFI/COLEC12/ARPC4/IRF4/FZD5/ERAP1/MFAP4/PSMB10/FES/LGALS9/FGL2/MUC19/VTN/HLA-G/…	128
1	GO:0001816	0.0052306104832835	cytokine production	130/1949	431/8726	6.662211219822e-05	0.00449230374663395	EBI3/AGER/ACKR1/IL7/C3/HLA-F/CD74/DLL1/LTBP3/H19/HDAC7/TWIST1/IDO1/IL5RA/DRD2/IL18R1/CD34/ZNF580/ZBTB7B/CX3CL1/PIK3CG/ERMAP/PLD4/HLA-DPB1/TRPM4/S100A9/TREX1/CD33/RPS6KA4/CX3CR1/APOA1/CD4/TNF/AIF1/LAG3/TNFRSF14/LTF/IL1RL2/CD200R1/DHX58/IRF8/CARD9/BTN2A2/FCGR2B/LILRB2/PRKCQ/CD86/HLA-B/RFTN1/CMKLR1/FLOT1/PTPN6/LEP/IRF4/EPHA2/FZD5/BCL3/AGT/LGALS9/S100A13/HLA-G/AIM2/GHRL/APOA2/UBA7/CLU/ITGB6/INHA/TRIM…	130
1	GO:0034367	0.0052715108323507	protein-containing complex remodeling	16/1949	28/8726	6.79237918267937e-05	0.0045274309639904	APOC3/APOA1/APOE/ALB/CETP/APOC2/AGT/PLA2G2A/GTF2E1/APOA2/APOB/APOM/PLA2G5/LIPC/SCARB1/PLA2G3	16
1	GO:0043583	0.00536206546004197	ear development	56/1949	156/8726	7.01467962289546e-05	0.00460520370094962	FRZB/PAX2/HOXA2/LHX3/DLL1/MSX1/TWIST1/CYTL1/TFAP2A/GABRB2/DLX5/WHRN/BMP4/GRHL3/HMX2/EDN1/GJB2/TSHZ1/EPHA4/TBX18/OSR1/FGF20/ATP6V1B1/MYO3A/ZIC1/BCL2/BMPER/SOBP/ESRP1/HPN/FREM2/PLPPR4/SHH/SPRY2/PVALB/OSR2/DCHS1/GBX2/PDGFRB/TGFB2/ESRRB/STRA6/ROR2/GATA3/NOG/MAFB/JAG1/GATA2/TPRN/PRRX1/SIX2/LGR5/LRIG1/FAT4/LRIG3/TSKU	56
1	GO:0048799	0.00536206546004197	animal organ maturation	12/1949	18/8726	7.06788841741314e-05	0.00460520370094962	PAX2/RET/PHOSPHO1/LTF/LEP/RYR1/GREM1/DCHS1/GATA3/PLXNB1/IGF1/FAT4	12
1	GO:0022407	0.00553641359900866	regulation of cell-cell adhesion	82/1949	250/8726	7.37969822142742e-05	0.00475494239787645	EBI3/AGER/IL7/CTLA4/HLA-DMB/FSTL3/TNR/CD74/EFNB3/FXYD5/IDO1/CCL2/EGR3/GCNT2/ZBTB7B/CX3CL1/PLG/HLA-DPB1/FGA/AP3B1/BMP4/SPTA1/APOA1/CD4/TNF/AIF1/PRKG1/LAG3/TNFRSF14/IL1RL2/BTN2A2/FCGR2B/LILRB2/PRKCQ/CD86/ICAM1/FLOT1/PTPN6/LEP/MAP3K8/FERMT3/LGALS9/FGL2/UBASH3B/HLA-G/CBLB/SELE/PDPN/TGFB1/NODAL/LEF1/ASS1/DMTN/LAPTM5/CARD11/SHH/ITGA4/HLA-DPA1/VCAM1/SERPINF2/KIF26B/PRKCD/AKT1/FGG/PCK1/CORO1A/LRRC32/GATA…	82
1	GO:0051046	0.00560828169705708	regulation of secretion	117/1949	382/8726	7.55855501232515e-05	0.00481666623052623	CPLX4/HLA-F/PTGER3/EGF/CD74/CRHBP/RAPGEF4/TNFRSF1A/AQP1/DRD2/SV2A/KCNB1/ANO1/TRPV6/NKX6-1/SYT9/RIMS3/NR1D1/GRM7/TRPM4/FGA/ITPR2/CD33/GRIN3A/STC1/TNF/CRHR1/ASIC1/EDN1/KCNS3/FOXF1/STX1B/FCGR2B/ADORA1/VEGFC/APOE/HTR2A/SNCG/HRH3/EDNRB/GALR1/GLP1R/CRH/LEP/WNK4/FGF20/BAIAP3/SPX/DRD3/PRKCG/NMU/KMO/LIF/ADCY8/FES/AGT/LGALS9/C2CD2L/RAB15/CACNA1D/GHRL/GCG/HTR1B/INHA/TCIRG1/TGFB1/CYP4F2/SPP1/GHRHR/SNCA/SYT2/…	117
1	GO:0030168	0.00668648236547226	platelet activation	39/1949	99/8726	9.11072834157951e-05	0.00574267762400017	DGKG/PIK3R5/DGKH/ITGA2B/THBD/PDGFA/PIK3CG/COL3A1/GNA14/PEAR1/FGA/TSPAN32/ITPR2/PRKG1/SRF/PRKCQ/APOE/PTPN6/FERMT3/PRKCG/TRPC7/UBASH3B/COL1A2/PDPN/DMTN/F2/PLA2G4A/LCP2/PRKCD/FGG/VAV3/NOS3/TEC/TRPC3/BLK/SELP/P2RY12/COL1A1/TLR4	39
1	GO:0055078	0.00672596807054322	sodium ion homeostasis	18/1949	34/8726	9.3310410614012e-05	0.00577658987600128	DRD2/C7/EDN1/CYP4F12/ADORA1/SCNN1A/EDNRB/SCN7A/SPX/DRD3/ATP6V1B1/AGT/ATP1A3/CYP4F2/SCNN1G/TFAP2B/SLC8A1/NPR1	18
1	GO:0001817	0.00672596807054322	regulation of cytokine production	122/1949	403/8726	9.36375886598138e-05	0.00577658987600128	EBI3/AGER/ACKR1/IL7/C3/HLA-F/CD74/DLL1/H19/HDAC7/TWIST1/IDO1/IL5RA/DRD2/IL18R1/CD34/ZNF580/CX3CL1/ERMAP/PLD4/HLA-DPB1/TRPM4/TREX1/CD33/RPS6KA4/CX3CR1/APOA1/CD4/TNF/AIF1/LAG3/TNFRSF14/LTF/IL1RL2/CD200R1/DHX58/IRF8/CARD9/BTN2A2/FCGR2B/LILRB2/PRKCQ/CD86/HLA-B/CMKLR1/FLOT1/PTPN6/LEP/IRF4/EPHA2/FZD5/BCL3/AGT/LGALS9/HLA-G/AIM2/GHRL/APOA2/UBA7/CLU/ITGB6/INHA/TRIM25/SSC5D/TGFB1/NODAL/MOG/LEF1/SPHK1/LAPTM…	122
1	GO:0034375	0.006735155866504	high-density lipoprotein particle remodeling	11/1949	16/8726	9.47630046383116e-05	0.00578448080390536	APOC3/APOA1/APOE/ALB/CETP/APOC2/APOA2/APOM/LIPC/SCARB1/PLA2G3	11
1	GO:0023061	0.00717209941837099	signal release	98/1949	312/8726	0.000101972977512384	0.00615974926661976	CPLX4/CRHBP/GAD1/RAPGEF4/DRD2/SV2A/KCNB1/ANO1/TRPV6/NKX6-1/RPH3A/SYT9/SLC32A1/RIMS3/NR1D1/TRPM4/FGA/ITPR2/SLC18A3/GRIN3A/TNF/CRHR1/ASIC1/EDN1/KCNS3/STX1B/ADORA1/HTR2A/SNCG/HRH3/GALR1/SYNJ1/GLP1R/CRH/LEP/FGF20/BAIAP3/SLC5A7/DRD3/PRKCG/OTOF/NMU/HNF1B/KMO/LIF/ADCY8/AGT/ILDR2/C2CD2L/CACNA1D/GHRL/GCG/HTR1B/INHA/PRRT2/TCIRG1/SPP1/GHRHR/SNCA/SYT2/CHAT/GAD2/CPLX2/KCNA2/WLS/PLA2G4A/SYT4/TFAP2B/FGG/GIPR/PH…	98
1	GO:0071417	0.00729989064264211	cellular response to organonitrogen compound	115/1949	377/8726	0.000104871059291511	0.00626950261136121	AGER/STAT5A/SOCS2/INSRR/ATP6V1C2/CASQ2/CRHBP/HCN2/AQP1/DRD2/ANO1/ZBTB7B/NKX6-1/GABRB2/ADCY4/PIK3CG/DDC/GLRA1/GNA14/DRD5/TRPM4/ITPR2/HCN4/STC1/TNF/P2RY11/AOC1/CRHR1/COL6A1/RGS8/ATP6V0A4/EDN1/CASP4/GDF15/SLC8A3/FCGR2B/PRKCQ/NTRK2/GJB2/ICAM1/EPHA4/HTR2A/TRIM72/AHSG/APLP1/HRH3/GLP1R/CRH/CSHL1/LEP/DRD3/RGS9/COL16A1/ATP6V1B1/COL5A2/GABRG2/ADCY8/RAB15/RYR1/POU4F2/COL1A2/TNS2/GHRL/HTR4/GCG/PALM/HTR1B/WNT…	115
1	GO:0072202	0.007437966960833	cell differentiation involved in metanephros development	13/1949	21/8726	0.00010795627401683	0.00638808929708609	LAMB2/PAX2/CD34/BMP4/OSR1/LIF/GREM1/TCF21/WNT9B/WWTR1/SIX2/FAT4/POU3F3	13
1	GO:0002250	0.00756093138748956	adaptive immune response	69/1949	205/8726	0.000112369583625952	0.00649369715229484	EBI3/AGER/C3/C4BPB/HLA-F/CTLA4/HLA-DMB/CD74/IL18R1/C7/ALCAM/ZBTB7B/GAPT/PIK3CG/IL18BP/HLA-DPB1/TRPM4/FGA/TREX1/CD4/TNF/LILRB5/EOMES/LAG3/TNFRSF14/FCGR2B/LILRB2/HLA-DRB5/PRKCQ/C1QC/CD86/ICAM1/HLA-B/RFTN1/C1RL/HMCES/PTPN6/CFI/IRF4/FZD5/ERAP1/BCL3/GPR183/HLA-G/PRR7/CLU/CLEC4M/TCIRG1/HLA-DMA/TGFB1/ERAP2/LEF1/HLA-DPA1/PLA2G4A/C1R/PRKCD/UNC93B1/SEMA4A/CD247/TEC/GATA3/IL1B/JAG1/CR1/PARP3/CD8B/CD209/TLR4…	69
1	GO:0050818	0.00756093138748956	regulation of coagulation	26/1949	58/8726	0.000113942305880305	0.00649369715229484	CD34/THBD/PDGFA/PLG/FGA/PRKG1/EDN1/APOE/UBASH3B/VTN/F12/PLAT/ANXA5/DMTN/USF1/CPB2/F2/PROC/SERPINF2/PRKCD/FGG/NOS3/PLAU/APOH/KRT1/TBXA2R	26
1	GO:0061333	0.00756093138748956	renal tubule morphogenesis	26/1949	58/8726	0.000113942305880305	0.00649369715229484	PAX2/PTCH1/LHX1/FGF1/IRX3/BMP4/FMN1/OSR1/WNK4/AGT/GREM1/BCL2/PBX1/TCF21/SHH/WNT9B/DCHS1/KIF26B/COL4A1/GATA3/NOG/VEGFA/SIX2/LGR5/FAT4/LAMA5	26
1	GO:0030193	0.00756093138748956	regulation of blood coagulation	25/1949	55/8726	0.000116627997745747	0.00649369715229484	CD34/THBD/PDGFA/PLG/FGA/PRKG1/EDN1/APOE/UBASH3B/VTN/F12/PLAT/DMTN/USF1/CPB2/F2/PROC/SERPINF2/PRKCD/FGG/NOS3/PLAU/APOH/KRT1/TBXA2R	25
1	GO:1900046	0.00756093138748956	regulation of hemostasis	25/1949	55/8726	0.000116627997745747	0.00649369715229484	CD34/THBD/PDGFA/PLG/FGA/PRKG1/EDN1/APOE/UBASH3B/VTN/F12/PLAT/DMTN/USF1/CPB2/F2/PROC/SERPINF2/PRKCD/FGG/NOS3/PLAU/APOH/KRT1/TBXA2R	25
1	GO:0050805	0.00756093138748956	negative regulation of synaptic transmission	22/1949	46/8726	0.000117592700197098	0.00649369715229484	AGER/TNR/PRRT1/GRIK2/DRD2/KCNB1/DRD5/ASIC1/LILRB2/ADORA1/SRF/HTR2A/CELF4/DRD3/ADCY8/ABHD6/HTR1B/SHANK3/SYT4/PCDH17/IL1B/GNAI1	22
1	GO:0030500	0.00756093138748956	regulation of bone mineralization	24/1949	52/8726	0.000118293234126918	0.00649369715229484	LTBP3/TWIST1/DDR2/TFAP2A/PHOSPHO1/CCR1/TRPM4/BMP4/LTF/MATN1/AHSG/TMEM119/OSR1/GREM1/WNT10B/TGFB1/OSR2/PKDCC/SLC8A1/SGMS2/ALOX5/NELL1/BMP6/FBN2	24
1	GO:0050886	0.00756093138748956	endocrine process	23/1949	49/8726	0.000118699456023977	0.00649369715229484	CRHBP/ENPEP/TRPV6/CTSZ/DRD5/CRHR1/EDN1/GALR1/CRH/LEP/MME/AGT/GHRL/INHA/HSD11B2/SERPINF2/HCAR2/NOS3/GATA3/IL1B/BMP6/INHBA/ACE	23
1	GO:0010543	0.00758730444032815	regulation of platelet activation	16/1949	29/8726	0.000120237200105911	0.00651634761813541	THBD/PDGFA/PRKG1/PRKCQ/APOE/UBASH3B/PDPN/DMTN/F2/PLA2G4A/PRKCD/NOS3/TEC/BLK/SELP/TLR4	16
1	GO:0043405	0.00764120830305314	regulation of MAP kinase activity	65/1949	191/8726	0.00012222311859149	0.0065626428881142	AGER/SPRED3/PIK3R5/EGF/TPD52L1/CD74/CSPG4/PDGFA/RET/FGF1/PIK3CG/MAP4K2/SHC2/BMP4/TNF/EDN1/GDF15/DUSP2/DUSP5/APOE/EPHA4/HTR2A/MDFIC/PTPN6/FLT1/PEA15/FZD5/AGT/GHRL/TAOK3/MAP4K1/TP73/RGS4/TGFB1/NTF3/DUSP4/GHR/RPS27A/SPRY2/IQGAP3/MAPK8IP1/PRKCD/PROK1/PDGFRB/GADD45B/TRIB1/UBE2V1/DKK1/ROR2/IGFBP6/IL1B/IGF1/DTNBP1/MAPK10/VEGFA/MAPK11/PDCD4/TRIB2/TF/HYAL2/PDGFD/TLR4/RIPK1/MST1R/RASGRP1	65
1	GO:0006836	0.00800701118063304	neurotransmitter transport	52/1949	145/8726	0.000129260103478821	0.00687681226523251	CPLX4/SLC6A1/SLC6A12/GAD1/SLC6A5/DRD2/SV2A/RPH3A/SYT9/SLC32A1/DDC/RIMS3/SLC18A3/GRIN3A/ASIC1/STX1B/SLC29A4/HTR2A/SNCG/FLOT1/HRH3/SYNJ1/SLC6A9/BAIAP3/SLC5A7/DRD3/PRKCG/SLC29A1/OTOF/KMO/GLUL/HTR1B/PRRT2/TH/SNCA/SYT2/CHAT/GAD2/CPLX2/SLC6A7/SLC6A3/SYT4/BLOC1S6/PPFIA3/DTNBP1/GIT1/CHRNA5/SLC6A11/GABRA2/SYN2/RIMS4/VAMP2	52
1	GO:0060021	0.00859868706587055	roof of mouth development	29/1949	68/8726	0.000140085245445166	0.00738497241298966	VAX1/MSX1/TWIST1/TFAP2A/DLX5/CLDN5/ALX4/TBX2/TSHZ1/OSR1/TMEM107/ITGB6/TCF21/LEF1/FRAS1/SHH/WNT9B/OSR2/HAND2/PKDCC/TGFB2/LRRC32/WFIKKN2/TBC1D32/DHRS3/PRRX1/ARID5B/INHBA/ITGB8	29
1	GO:0072507	0.00860024215795984	divalent inorganic cation homeostasis	91/1949	288/8726	0.000141384312727124	0.00738630800202681	JPH2/GRIN2D/PTGER3/CASQ2/GRIK2/DRD2/TNNI3/SV2A/TRPV6/FAM155A/CX3CL1/PIK3CG/GSTO1/CCR1/DRD5/TRPM4/AP3B1/S100A9/ITPR2/KCTD17/STC1/CX3CR1/CD4/CALCR/EDN1/CCRL2/TMTC2/SLC8A3/ADORA1/ATP2A1/APOE/TRPV5/HTR2A/CMKLR1/DISC1/EDNRB/GALR1/KISS1/GLP1R/PTPN6/TRPA1/MT1M/DRD3/TRPC7/ATP6V1B1/NMU/ADCY8/MT1F/UBASH3B/GPR35/RYR1/ADRA1D/GHRL/BCL2/PTH1R/HTR1B/TCIRG1/HEXB/SNCA/BDKRB2/NPTN/NOL3/GRIN2C/F2/SLC30A3/DMPK/TFAP2…	91
1	GO:1902105	0.00878446416643931	regulation of leukocyte differentiation	60/1949	174/8726	0.000145713860580747	0.00754452686033209	SPINK5/AGER/IL7/CTLA4/TMEM176B/FSTL3/CD74/EGR3/HAX1/ZBTB7B/CCR1/AP3B1/BMP4/CYP26B1/CD4/TNF/LAG3/LTF/IL1RL2/FCGR2B/LILRB2/TAL1/C1QC/CD86/HLA-B/SH3RF1/FCRL3/PTPN6/IRF4/LIF/FES/LGALS9/FGL2/UBASH3B/HLA-G/POU4F2/INHA/KLF10/TGFB1/LEF1/CARD11/SHH/TESC/CDK6/TLR3/CD101/TMEM176A/PCK1/TRIB1/TREM2/ROR2/GATA3/CBFB/MAFB/CR1/GATA2/INHBA/TLR4/RIPK1/PLA2G3	60
1	GO:1904062	0.00880091930157022	regulation of cation transmembrane transport	68/1949	203/8726	0.000147756912075446	0.00755865933405312	JPH2/VDAC1/KCNMB1/CASQ2/CRHBP/PRRT1/BIN1/TWIST1/FXYD5/CCL2/DRD2/PIRT/CX3CL1/PIK3CG/PDZK1/GSTO1/SCN1B/CRHR1/CALCR/ATP2A1/STAC/KCNS2/OSR1/CRH/FXYD3/PTPN6/WNK4/SLC6A9/DRD3/RGS9/UBASH3B/GPR35/CACNA1D/FGF14/SHANK3/TCIRG1/RGS4/AHNAK/SHISA7/SNCA/SNTA1/HOMER1/TESC/F2/SCN2B/NEFL/CAPN1/RAMP3/GRIA2/SLC8A1/KCNN2/CORO1A/KEL/FXYD7/ATP2B4/RASGRF2/TREM2/KCNIP3/PINK1/CACNG4/RNF207/CACNA1C/JPH3/FKBP1B/LRRC7/PCSK9/…	68
1	GO:0001818	0.00880091930157022	negative regulation of cytokine production	58/1949	167/8726	0.000149897174123308	0.00755865933405312	AGER/HLA-F/DLL1/HDAC7/TWIST1/IDO1/CD34/CX3CL1/CD33/RPS6KA4/CX3CR1/APOA1/TNF/LAG3/LTF/CD200R1/DHX58/BTN2A2/FCGR2B/CMKLR1/PTPN6/EPHA2/BCL3/LGALS9/GHRL/APOA2/UBA7/INHA/TRIM25/SSC5D/TGFB1/LEF1/LAPTM5/NPTN/MIR149/UBE2L6/F2/SIGIRR/TGFB2/LRRC32/NFKBIL1/TREM2/GATA3/MIR181C/IGF1/CR1/ZFP36/GIT1/NDRG2/PDCD4/MIR181A2/TRIB2/FURIN/INHBA/IKBKE/TLR4/PCBP2/TSKU	58
1	GO:0070661	0.00880091930157022	leukocyte proliferation	58/1949	167/8726	0.000149897174123308	0.00755865933405312	EBI3/AGER/IL7/CTLA4/HLA-DMB/CD74/IDO1/IL5RA/ZBTB7B/GAPT/CX3CL1/PIK3CG/HLA-DPB1/BMP4/SPTA1/CD4/AIF1/TNFRSF14/BTN2A2/FCGR2B/LILRB2/PRKCQ/CD86/SH3RF1/FCRL3/PTPN6/LEP/PSMB10/LGALS9/GPR183/HLA-G/GREM1/CBLB/BCL2/CLU/TCIRG1/LEF1/CARD11/SHH/HLA-DPA1/VCAM1/MAPK8IP1/PRKCD/VAV3/CORO1A/LRRC32/TREM2/IL1B/MIR181C/IGF1/CR1/BLK/FKBP1B/CD209/ACE/TP53/TLR4/RASGRP1	58
1	GO:0002576	0.00881868089706899	platelet degranulation	36/1949	91/8726	0.000151505773705569	0.00757391385974574	A2M/TIMP3/EGF/SERPINA1/F13A1/ITGA2B/PDGFA/SERPINA4/PLG/ISLR/FGA/ITIH3/APOA1/MMRN1/VEGFC/AHSG/F5/ALB/LHFPL2/FERMT3/LGALS3BP/CLU/VEGFB/TGFB1/PPBP/ANXA5/DMTN/SERPINF2/FGG/TGFB2/IGF1/BLK/VEGFA/SELP/APOH/TF	36
1	GO:0045187	0.00887123187982311	regulation of circadian sleep/wake cycle, sleep	9/1949	12/8726	0.0001537224718512	0.00761904721033074	DRD2/ADORA1/CRH/DRD3/NMU/GHRL/GHRHR/ADRB1/PTGDS	9
1	GO:0070374	0.00890575128478243	positive regulation of ERK1 and ERK2 cascade	46/1949	125/8726	0.00015563961072339	0.00764869416124133	AGER/CD74/CCL2/GCNT2/DRD2/PDGFA/CX3CL1/FERMT2/CCR1/FGA/BMP4/CD4/TNF/CALCR/ICAM1/APOE/HTR2A/FGF20/LGALS9/NDRG4/GPR183/PLA2G2A/NTRK1/THPO/GCG/BMPER/TGFB1/NODAL/NPTN/SPRY2/FGF19/PLA2G5/HAND2/SERPINF2/FGG/RAMP3/PDGFRB/TREM2/CCL4/ACKR3/TEK/HCRTR1/PDGFD/TLR4/MARCO/RASGRP1	46
1	GO:0001505	0.00896165563449976	regulation of neurotransmitter levels	52/1949	146/8726	0.00015794387152036	0.00769670754715316	CPLX4/GAD1/SLC6A5/DRD2/SV2A/RPH3A/COLQ/SYT9/SLC32A1/RIMS3/SLC18A3/GRIN3A/ASIC1/STX1B/SLC29A4/HTR2A/SNCG/FLOT1/HRH3/SYNJ1/BAIAP3/SLC5A7/DRD3/PRKCG/SLC29A1/OTOF/KMO/HNMT/DAGLA/PDE1B/GLUL/HTR1B/PRIMA1/PRRT2/TH/SNCA/SYT2/CHAT/GAD2/CPLX2/SLC6A3/SYT4/BLOC1S6/PPFIA3/DTNBP1/GIT1/CHRNA5/SLC6A11/GABRA2/SYN2/RIMS4/VAMP2	52
1	GO:0072028	0.00905392037702641	nephron morphogenesis	26/1949	59/8726	0.00016091090717464	0.00777594901425519	PAX2/PTCH1/LHX1/FGF1/IRX3/BMP4/FMN1/OSR1/WNK4/LIF/AGT/GREM1/BCL2/PBX1/TCF21/SHH/WNT9B/DCHS1/KIF26B/PDGFRB/GATA3/NOG/VEGFA/SIX2/FAT4/LAMA5	26
1	GO:0050801	0.00916428220807215	ion homeostasis	130/1949	439/8726	0.000164229583408876	0.00787073314484122	JPH2/GRIN2D/PTGER3/ATP6V1C2/CASQ2/GRIK2/DRD2/TNNI3/SV2A/SLC40A1/C7/TRPV6/FAM155A/CX3CL1/PIK3CG/GSTO1/CCR1/DRD5/TRPM4/RAB20/AP3B1/S100A9/ITPR2/RHAG/KCTD17/HCN4/SCN1B/STC1/CX3CR1/CD4/CALCR/ATP6V0A4/EDN1/LTF/SFRP4/CCRL2/CYP4F12/TMTC2/SLC8A3/ADORA1/ATP2A1/GJA5/STEAP2/BDH2/APOE/TRPV5/HTR2A/CMKLR1/DISC1/EPAS1/SCNN1A/EDNRB/GALR1/SCN7A/KISS1/GLP1R/CRH/PTPN6/WNK4/SLC6A9/TRPA1/MT1M/SPX/DRD3/TRPC7/ATP6V1B1/…	130
1	GO:0070509	0.00941870268271092	calcium ion import	24/1949	53/8726	0.000170882544728731	0.00808924187438489	VDAC1/EGF/CCL2/TRPV6/PLPP4/FAM155A/STC1/CALCR/SLC8A3/ATP2A1/TRPV5/FCRL3/CRH/CACNA1D/GCG/HOMER1/CACNA1G/RAMP3/SLC8A1/PDGFRB/ATP2B4/TRPV1/CACNA1C/CXCL12	24
1	GO:1905952	0.00941870268271092	regulation of lipid localization	45/1949	122/8726	0.000171772024299875	0.00808924187438489	C3/TTC39B/EGF/NFKBIA/PTCH1/APOC3/VSTM2A/GRM7/APOA1/TNF/CRHR1/EDN1/ADORA1/APOE/HRH3/GALR1/CRH/CETP/LEP/APOC2/KMO/AGT/ARL6IP1/GHRL/APOA2/DBI/APOB/CYP4F2/SPP1/SHH/CCK/PLA2G4A/PRKCD/AKT1/SCARB1/TMEM30A/IL1B/HILPDA/ABCA1/FURIN/BMP6/IKBKE/PLA2G3/PCSK9/CYP8B1	45
1	GO:0032835	0.00941870268271092	glomerulus development	23/1949	50/8726	0.000173811533172502	0.00808924187438489	LAMB2/PAX2/ENPEP/CD34/HEYL/ANGPT2/RET/LHX1/KIRREL3/BMP4/OSR1/PTPRO/ACTA2/BCL2/TCF21/FOXC1/PDGFRB/WWTR1/NID1/NOG/JAG1/TEK/PDGFD	23
1	GO:0048251	0.00941870268271092	elastic fiber assembly	7/1949	8/8726	0.000177125942182185	0.00808924187438489	EMILIN1/LTBP3/EFEMP2/MFAP4/TNXB/LOX/FBLN5	7
1	GO:0034368	0.00941870268271092	protein-lipid complex remodeling	15/1949	27/8726	0.000177158655317578	0.00808924187438489	APOC3/APOA1/APOE/ALB/CETP/APOC2/AGT/PLA2G2A/APOA2/APOB/APOM/PLA2G5/LIPC/SCARB1/PLA2G3	15
1	GO:0034369	0.00941870268271092	plasma lipoprotein particle remodeling	15/1949	27/8726	0.000177158655317578	0.00808924187438489	APOC3/APOA1/APOE/ALB/CETP/APOC2/AGT/PLA2G2A/APOA2/APOB/APOM/PLA2G5/LIPC/SCARB1/PLA2G3	15
1	GO:0060993	0.009452325148574	kidney morphogenesis	30/1949	72/8726	0.000179190998077232	0.00811811849019303	PAX2/PTCH1/LHX1/FGF1/IRX3/BMP4/FMN1/OSR1/WNK4/GCNT3/HNF1B/LIF/AGT/GREM1/BCL2/PBX1/TCF21/FRAS1/SHH/WNT9B/DCHS1/KIF26B/PDGFRB/WWTR1/GATA3/NOG/VEGFA/SIX2/FAT4/LAMA5	30
1	GO:0048705	0.0096852059801142	skeletal system morphogenesis	56/1949	161/8726	0.000185040220887845	0.00831812792224513	HOXB2/CHAD/HOXA2/LTBP3/MSX1/TWIST1/HOXB8/SERPINH1/HOXB3/HOXA3/TFAP2A/PHOSPHO1/LHX1/DLX5/BMP1/HOXD4/BMP4/CYP26B1/STC1/HOXB4/LTF/SFRP4/MATN1/ALX4/HOXC4/FMN1/TMEM119/OSR1/COL13A1/RARB/TMEM107/HHIP/MDFI/GREM1/PAPPA2/WNT10B/NODAL/WNT9B/OSR2/ALPL/IRX5/FOXC1/ROR2/NOG/HOXB6/TEK/DHRS3/PRRX1/SIX2/ARID5B/COL1A1/HYAL2/BMP6/COL27A1/FBN2/TSKU	56
1	GO:0015837	0.00990624033744462	amine transport	29/1949	69/8726	0.000190730338250563	0.00850796302366276	DRD2/SV2A/KCNB1/SYT9/DDC/GRM7/ADORA1/HTR2A/SNCG/HRH3/CRH/LEP/FGF20/DRD3/KMO/ARL6IP1/HTR1B/RGS4/TH/SNCA/SYT2/CCK/KCNA2/SYT4/SYT17/DTNBP1/PINK1/P2RY12/CXCL12	29
1	GO:0042742	0.00992529314264056	defense response to bacterium	39/1949	102/8726	0.000192567150723625	0.00852432650330613	SPINK5/PRG2/ADGRB1/TNFRSF1A/STAB2/AQP1/FGA/S100A9/SPAG11B/CD4/TNF/TNFRSF14/LTF/IRF8/CARD9/COLEC12/EPHA2/BCL3/MPEG1/PLA2G2A/SSC5D/PPBP/STAB1/ADAMTS5/SPAG11A/TLR5/F2/SLPI/PRKCD/S100A8/DEFB134/TLR3/TREM2/NOS2/GSDMA/SELP/LCN2/TF/TLR4	39
1	GO:0006897	0.0102899366848887	endocytosis	99/1949	321/8726	0.000201165823815952	0.00883750018661945	AGER/C3/C4BPB/ADGRB1/EGF/AMPH/DLL1/BIN1/HSPG2/STAB2/DRD2/APOC3/PDLIM7/GTF2H2/PIK3CG/PEAR1/SCARF1/RAB34/CDH13/DNM1/APOA1/AIF1/LRP2/ARHGAP27/SFRP4/XKR7/STX1B/FCGR2B/STEAP2/EPN3/APOE/RSPO1/SNCG/FLOT1/AHSG/APLP1/ALB/SYNJ1/CFI/COLEC12/APOC2/DRD3/LGALS3BP/SRL/TRIP10/VTN/SH3GL3/GREM1/CLU/SELE/HTR1B/CLEC4M/SSC5D/RAMP2/APOB/RINL/NTF3/SNX33/SPHK1/SCGB3A2/SNCA/SYT2/GHR/STAB1/SHH/ITGA4/RHOJ/EPS15/SYT4/PLA2G5…	99
1	GO:0048562	0.0103721294948698	embryonic organ morphogenesis	71/1949	216/8726	0.000204308830393615	0.00890809138613711	HOXB2/FRZB/PAX2/HOXA2/DLL1/MSX1/TWIST1/HOXB8/HOXB3/HOXA3/TFAP2A/LHX1/DLX5/GLI1/WHRN/HOXD4/BMP4/GRHL3/EOMES/HMX2/EDN1/HOXB4/MFAP5/FOXF1/ALX4/SRF/HOXC4/TBX2/TSHZ1/TBX18/OSR1/RARB/EPHA2/ATP6V1B1/FZD5/MYO3A/NDRG4/ZIC1/MDFI/EFEMP1/WNT16/TCF21/SOBP/HPN/TH/NODAL/SHH/WNT9B/SPRY2/OSR2/IRX5/HAND2/GBX2/STRA6/ROR2/GATA3/NOG/MAFB/HOXB6/GATA2/RNF207/TPRN/PRRX1/SIX2/MFAP2/LRIG1/LRIG3/SP3/OVOL2/FBN2/FOXN4	71
1	GO:1901699	0.010394960682407	cellular response to nitrogen compound	121/1949	406/8726	0.000206298094111751	0.00892769992507176	AGER/STAT5A/SOCS2/INSRR/ATP6V1C2/CASQ2/CRHBP/HCN2/AQP1/DRD2/ANO1/ZBTB7B/NKX6-1/GABRB2/ADCY4/PIK3CG/DDC/GLRA1/GNA14/DRD5/TRPM4/ITPR2/TREX1/HCN4/STC1/TNF/P2RY11/AOC1/CRHR1/COL6A1/RGS8/ATP6V0A4/EDN1/CASP4/GDF15/SLC8A3/FCGR2B/PRKCQ/NTRK2/GJB2/ICAM1/EPHA4/HTR2A/TRIM72/FLOT1/AHSG/APLP1/HRH3/GLP1R/CRH/CSHL1/LEP/COLEC12/RGS10/DRD3/RGS9/COL16A1/ATP6V1B1/COL5A2/GABRG2/ADCY8/RAB15/RYR1/POU4F2/COL1A2/TNS2/GH…	121
1	GO:0051952	0.0104831801338468	regulation of amine transport	27/1949	63/8726	0.000213529796633493	0.00900346709861589	DRD2/SV2A/KCNB1/SYT9/GRM7/ADORA1/HTR2A/SNCG/HRH3/CRH/LEP/FGF20/DRD3/KMO/ARL6IP1/HTR1B/RGS4/SNCA/SYT2/CCK/KCNA2/SYT4/SYT17/DTNBP1/PINK1/P2RY12/CXCL12	27
1	GO:0042476	0.0104831801338468	odontogenesis	35/1949	89/8726	0.000213569404665438	0.00900346709861589	LHX8/MSX1/TWIST1/AQP1/CD34/TFAP2A/DSPP/BMP4/PITX2/DLX1/EDN1/TNFRSF11B/TP63/OSR1/LAMB1/RSPO2/COL1A2/ZNF22/ITGB6/TCIRG1/LEF1/FAM20C/ADAMTS5/SOSTDC1/SHH/OSR2/ALPL/FOXC1/HAND2/FAM20A/TGFB2/FST/COL1A1/INHBA/LAMA5	35
1	GO:0001963	0.0104831801338468	synaptic transmission, dopaminergic	11/1949	17/8726	0.00021425930960765	0.00900346709861589	CRHBP/DRD2/DRD5/FLOT1/CRH/DRD3/TH/SNCA/CNTNAP4/SLC6A3/PINK1	11
1	GO:0050951	0.0104831801338468	sensory perception of temperature stimulus	11/1949	17/8726	0.00021425930960765	0.00900346709861589	GRIK2/ANO1/ADORA1/HTR2A/TRPA1/NTRK1/KCNK4/TRPV1/NR2F6/ASIC3/CXCL12	11
1	GO:0042391	0.0107044932330763	regulation of membrane potential	88/1949	280/8726	0.000222014282934553	0.00919354159719028	GRIN2D/KCNK13/POPDC2/CASQ2/HCN2/GRIK2/BIN1/KCNJ5/DRD2/KCNB1/CNTNAP1/GABRB2/GLRA1/RIMS3/GNA14/TRPM4/CHRNA2/CTNNA3/GRIN3A/HCN4/SCN1B/KCNH5/ASIC1/EDN1/SCN9A/SLC8A3/STX1B/ADORA1/GJA5/NTRK2/GABRA4/SCN4A/TBX18/CHRND/CELF4/SCN7A/SCN11A/SLC29A1/GABRG2/GABRG3/GPR35/CACNA1D/GABRA1/GHRL/KCNK17/BCL2/GABRR1/FGF14/NPAS4/SHANK3/GLRA3/ATP1A3/RGS4/KCNK9/SNTA1/BCO2/ADRB1/KCNK4/CCK/KCNA2/KCNK1/GRIN2C/PIEZO2/CLDN19/…	88
1	GO:0030278	0.0107044932330763	regulation of ossification	31/1949	76/8726	0.000223576784076532	0.00919354159719028	LTBP3/TWIST1/DDR2/TFAP2A/PHOSPHO1/TPH1/CCR1/TRPM4/BMP4/LTF/MATN1/AHSG/TMEM119/OSR1/GREM1/BCL2/WNT10B/PBX1/TGFB1/OSR2/PKDCC/SLC8A1/TGFB2/DKK1/SGMS2/ALOX5/DHRS3/SIX2/NELL1/BMP6/FBN2	31
1	GO:0003073	0.0107044932330763	regulation of systemic arterial blood pressure	26/1949	60/8726	0.000224331381660725	0.00919354159719028	ENPEP/DRD2/TNNI3/NR2F2/CTSZ/DRD5/EDN1/CYP4F12/ADORA1/GJA5/CRH/SPX/MME/PTPRO/NMU/AGT/ADRA1D/HSD11B2/CYP4F2/ADRB1/SERPINF2/NOS3/CAMK2N1/KCNK6/ASIC2/ACE	26
1	GO:0085029	0.0107044932330763	extracellular matrix assembly	17/1949	33/8726	0.000225916277420089	0.00919354159719028	LAMB2/EMILIN1/LTBP3/EFEMP2/PHLDB2/LAMB3/ANTXR1/LAMB1/MFAP4/AGT/COL1A2/RAMP2/TGFB1/TNXB/LOX/TIE1/FBLN5	17
1	GO:0007169	0.0107044932330763	transmembrane receptor protein tyrosine kinase signaling pathway	130/1949	442/8726	0.00022670949827161	0.00919354159719028	STAT5A/EMILIN1/EFNA2/RASA1/SOCS2/INSRR/EGF/ATP6V1C2/DLL1/EFNB3/CSPG4/DOK2/PDGFRL/PDGFA/ZBTB7B/ANGPT2/DDR2/RET/FGF1/TNK1/SHC2/FGF9/GRB7/CDH13/DNM1/CD4/ATP6V0A4/GDF15/ZGPAT/FRS3/MUSK/ADGRA2/ADORA1/PRKCQ/NTRK2/VEGFC/EPHA4/PGF/TRIM72/AHSG/NCF4/NGF/GFRA2/CSHL1/LEP/FGF20/FLT1/ARPC4/EPHA2/ATP6V1B1/FES/AGT/FGF17/NDRG4/TSPAN12/HHIP/UBASH3B/VTN/FLRT2/NTRK1/GREM1/CBLB/TNS2/EFEMP1/GHRL/VEGFB/ITGA5/TCIRG1/ESR…	130
1	GO:0034330	0.0108372845061551	cell junction organization	133/1949	454/8726	0.000232360521591088	0.00930758922805073	PKP3/LAMB2/C3/SLC6A1/TNR/ADGRB1/BCAN/CLDN23/SYNGAP1/CDH22/PRRT1/DOCK10/DRD2/CLSTN3/SLITRK3/CLDN7/CNTNAP1/RHOC/CX3CL1/GABRB2/PCDHGC3/KIRREL3/FERMT2/CDH7/PHLDB2/WHRN/ACVRL1/CLDN5/CDH13/CX3CR1/TNF/LAMB3/SLC8A3/CDH11/MUSK/FCGR2B/LILRB2/SRF/GJA5/SPARCL1/NTRK2/C1QC/GJB2/APOE/EPHA4/LMX1A/SNCG/DISC1/FLOT1/FMN1/NECTIN4/ITGB4/SRCIN1/CLDN1/CAPRIN2/LRFN5/PTPRO/EPHA2/COL16A1/FZD5/SDK2/CAMK2B/GABRG2/AGT/FLRT2/…	133
1	GO:0032943	0.0108372845061551	mononuclear cell proliferation	52/1949	148/8726	0.000233230961729226	0.00930758922805073	EBI3/AGER/IL7/CTLA4/HLA-DMB/CD74/IDO1/ZBTB7B/GAPT/PIK3CG/HLA-DPB1/BMP4/SPTA1/CD4/AIF1/TNFRSF14/BTN2A2/FCGR2B/LILRB2/PRKCQ/CD86/SH3RF1/FCRL3/PTPN6/LEP/PSMB10/LGALS9/GPR183/HLA-G/CBLB/BCL2/LEF1/CARD11/SHH/HLA-DPA1/VCAM1/MAPK8IP1/PRKCD/VAV3/CORO1A/LRRC32/IL1B/MIR181C/IGF1/CR1/BLK/FKBP1B/CD209/ACE/TP53/TLR4/RASGRP1	52
1	GO:0072088	0.0108372845061551	nephron epithelium morphogenesis	25/1949	57/8726	0.000234337016868876	0.00930758922805073	PAX2/PTCH1/LHX1/FGF1/IRX3/BMP4/FMN1/OSR1/WNK4/LIF/AGT/GREM1/BCL2/PBX1/TCF21/SHH/WNT9B/DCHS1/KIF26B/GATA3/NOG/VEGFA/SIX2/FAT4/LAMA5	25
1	GO:0003015	0.0108919079358335	heart process	62/1949	184/8726	0.000237131289479787	0.0093545024972728	SGCZ/POPDC2/CASQ2/BIN1/DES/KCNJ5/PPP1R13L/DRD2/TNNI3/RNLS/PIK3CG/GSTO1/CACNA2D4/TRPM4/ITPR2/CTNNA3/TREX1/HCN4/SCN1B/STC1/EDN1/SLC8A3/ADORA1/ATP2A1/GJA5/TBX2/EPAS1/TBX18/TACR3/FXYD3/SPX/NMU/AGT/RYR1/CACNA1D/ADRA1D/VEGFB/ATP1A3/RGS4/TH/SNTA1/ADRB1/KCNK1/SCN2B/CACNA1G/DMPK/RAMP3/SLC8A1/KCNN2/TGFB2/NPR1/WWTR1/FXYD7/ATP2B4/KCNIP3/CACNG4/RNF207/CACNA1C/FKBP1B/KCNK6/ACE/FOXN4	62
1	GO:0006875	0.0114982773453167	cellular metal ion homeostasis	98/1949	319/8726	0.000252845179834301	0.00987528216128553	JPH2/GRIN2D/PTGER3/CASQ2/GRIK2/DRD2/TNNI3/SV2A/SLC40A1/C7/TRPV6/FAM155A/CX3CL1/PIK3CG/GSTO1/CCR1/DRD5/TRPM4/AP3B1/S100A9/ITPR2/KCTD17/STC1/CX3CR1/CD4/CALCR/EDN1/LTF/CCRL2/SLC8A3/ADORA1/ATP2A1/APOE/TRPV5/HTR2A/CMKLR1/DISC1/EDNRB/GALR1/KISS1/GLP1R/PTPN6/SLC6A9/TRPA1/MT1M/DRD3/TRPC7/NMU/ADCY8/MT1F/UBASH3B/GPR35/RYR1/ADRA1D/GHRL/BCL2/PTH1R/HTR1B/ATP1A3/TCIRG1/FTL/HEXB/SLC22A17/SNCA/BDKRB2/NPTN/NOL3/G…	98
1	GO:1903034	0.0114982773453167	regulation of response to wounding	41/1949	110/8726	0.00025389360165267	0.00987528216128553	TNR/CD34/THBD/PDGFA/PLG/RGMA/FERMT2/PHLDB2/FGA/SCARF1/TNF/PRKG1/EDN1/APOE/EPHA4/CLDN1/UBASH3B/VTN/DUOX1/F12/PLAT/SPP1/DMTN/USF1/CPB2/F2/CLDN19/PROC/PTPRF/SERPINF2/PRKCD/FGG/NOS3/ALOX5/GIT1/FKBP1B/PLAU/APOH/KRT1/RTN4RL1/TBXA2R	41
1	GO:0072171	0.0114982773453167	mesonephric tubule morphogenesis	22/1949	48/8726	0.000255441587943944	0.00987528216128553	PAX2/PTCH1/LHX1/FGF1/BMP4/FMN1/OSR1/AGT/GREM1/BCL2/PBX1/TCF21/SHH/WNT9B/DCHS1/KIF26B/GATA3/NOG/VEGFA/SIX2/FAT4/LAMA5	22
1	GO:0015850	0.0115073106560876	organic hydroxy compound transport	58/1949	170/8726	0.000257346550513808	0.00988304040976347	AQP7/TTC39B/EGF/NFKBIA/PTCH1/AQP1/DRD2/KCNB1/APOC3/SYT9/APOA1/SLCO2B1/CRHR1/APOE/SLC29A4/HTR2A/SNCG/HRH3/GALR1/CRH/CETP/LEP/FGF20/APOC2/DRD3/AGT/GHRL/APOA2/CLU/HTR1B/GRAMD1C/CHRM5/APOB/SPP1/SNCA/SYT2/APOM/SHH/KCNA2/SLC6A3/SYT4/SYT17/LIPC/STRA6/SCARB1/SLC16A8/DTNBP1/PINK1/ABCA1/P2RY12/ABCG4/FURIN/ASIC3/BMP6/PCSK9/TSKU/CYP8B1/CXCL12	58
1	GO:0045055	0.0116103204012944	regulated exocytosis	135/1949	463/8726	0.000261369772067053	0.00997151020995426	A2M/PRG2/C3/CPLX4/HLA-F/TIMP3/EGF/CRHBP/RAPGEF4/SERPINA1/F13A1/ITGA2B/CST3/DRD2/SV2A/KCNB1/PDGFA/TRPV6/SERPINA4/GLIPR1/PLG/PIK3CG/SYT9/CTSZ/RIMS3/ISLR/FGA/S100A9/CD33/GRIN3A/QPCT/ITIH3/APOA1/AOC1/MMRN1/LTF/FOXF1/STX1B/FCGR2B/LILRB2/STEAP2/VEGFC/HLA-B/HTR2A/AHSG/F5/TSPAN14/ALB/SYNJ1/CLEC12A/LHFPL2/PTPN6/CD53/BAIAP3/FERMT3/MME/PRKCG/LGALS3BP/OTOF/TMEM63A/FES/LGALS9/FGL2/S100A13/RAB15/CLU/VEGFB/HTR1…	135
1	GO:0007159	0.0118070213414602	leukocyte cell-cell adhesion	67/1949	203/8726	0.000267546544023018	0.0101404465842642	EBI3/AGER/IL7/CTLA4/HLA-DMB/CD74/EFNB3/IDO1/CCL2/EGR3/ZBTB7B/HLA-DPB1/AP3B1/S100A9/BMP4/SPTA1/CX3CR1/CD4/TNF/AIF1/LAG3/TNFRSF14/IL1RL2/BTN2A2/FCGR2B/LILRB2/PRKCQ/CD86/ICAM1/PTPN6/LEP/MAP3K8/FERMT3/LGALS9/FGL2/HLA-G/CBLB/SELE/CLEC4M/ITGA5/ITGAL/LEF1/ASS1/LAPTM5/CARD11/SHH/ITGA4/HLA-DPA1/VCAM1/AKT1/S100A8/PCK1/CORO1A/LRRC32/GATA3/ALOX5/IL1B/CBFB/MIR181C/IGF1/CR1/OLR1/SELP/SLC39A8/CD209/CD177/CXCL12	67
1	GO:0030001	0.0119579582246388	metal ion transport	86/1949	274/8726	0.000273737539989223	0.0102700785513119	JPH2/GRIN2D/VDAC1/EGF/CASQ2/BIN1/CCL2/DRD2/SLC40A1/EFHB/TRPV6/PLPP4/FAM155A/CX3CL1/CACHD1/PIK3CG/PKD2L1/GSTO1/CCR1/CACNA2D4/TRPM4/ITPR2/CD33/GRIN3A/STC1/CD4/CRHR1/CALCR/ASIC1/LRP2/SLC8A3/LILRB2/ATP2A1/STAC/ICAM1/TRPV5/HTR2A/FCRL3/CRH/PTPN6/TRPA1/DRD3/RGS9/TRPC7/CAMK2B/UBASH3B/GPR35/RYR1/CACNA1D/TMEM37/BCL2/GCG/FGF14/RCVRN/ATP1A3/RGS4/RAMP2/AHNAK/SNCA/HOMER1/NOL3/GRIN2C/F2/CACNA1G/SLC30A3/RAMP3/SL…	86
1	GO:0061564	0.0119579582246388	axon development	102/1949	335/8726	0.000274508815879594	0.0102700785513119	LAMB2/EFNA2/PAX2/HOXA2/TNR/ADGRB1/LHX3/VAX1/SYNGAP1/EFNB3/LAMA2/PTCH1/DOK2/DRD2/SLITRK3/NRXN3/FEZF1/ALCAM/PDLIM7/NKX6-1/RET/LHX1/RGMA/DLX5/SPTBN5/GBX1/MAG/NEXN/SPTA1/SCARF1/GRB7/PLXNC1/SCN1B/APOA1/CHODL/S100B/CDH11/SRF/PRKCQ/NTRK2/KIF5A/RND2/APOE/EPHA4/LMX1A/DCC/DISC1/FLOT1/ZSWIM8/DOK4/NGF/GFRA2/UST/B4GALT6/PTPRO/EPHA2/GDF7/TNN/FLRT2/NTRK1/POU4F2/BCL2/SHANK3/ROBO4/MAP1A/GFRA3/SPP1/PLPPR4/SHH/NPTN…	102
1	GO:0072073	0.0120465642783513	kidney epithelium development	40/1949	107/8726	0.000279642724706148	0.0103461777577696	LAMB2/PAX2/DLL1/PTCH1/CD34/HEYL/RET/LHX1/FGF1/IRX3/BMP4/EPHA4/FMN1/OSR1/WNK4/RARB/PTPRO/HNF1B/LIF/AGT/GREM1/BCL2/PBX1/TCF21/BMPER/SHH/WNT9B/FOXC1/DCHS1/TFAP2B/KIF26B/WWTR1/GATA3/NOG/JAG1/VEGFA/SIX2/FAT4/POU3F3/LAMA5	40
1	GO:0009617	0.0120465642783513	response to bacterium	97/1949	316/8726	0.000280195131625665	0.0103461777577696	SPINK5/MGST2/PRG2/C3/C4BPB/ADGRB1/NFKBIA/TNFRSF1A/IDO1/CCL2/STAB2/AQP1/THBD/CX3CL1/NR1D1/FGA/S100A9/SPAG11B/CX3CR1/CD4/TNF/EDN1/TNFRSF14/LTF/HMCN1/DHX58/IRF8/CARD9/FCGR2B/LILRB2/CYP1A1/GJB2/CD86/ICAM1/CXCL5/HLA-B/EDNRB/CSF2RB/GNG12/SCN7A/COLEC12/CLDN1/EPHA2/FZD5/ERAP1/BCL3/KMO/LGALS9/UPK1B/MPEG1/PLA2G2A/CCDC80/SELE/SSC5D/TGFB1/APOB/TH/PPBP/ASS1/SNCA/STAB1/FER1L6/ADAMTS5/SPAG11A/TLR5/ALPL/F2/VCAM1…	97
1	GO:0001649	0.0120465642783513	osteoblast differentiation	52/1949	149/8726	0.00028189531338559	0.0103461777577696	HOXA2/HDAC7/TWIST1/PTCH1/IFITM1/PDLIM7/DDR2/ITGA11/DLX5/FERMT2/GLI1/TRPM4/BMP4/TNF/COL6A1/LTF/VEGFC/VCAN/TP63/PTHLH/TMEM119/EPHA2/RRBP1/TNN/RSPO2/GREM1/PTH1R/WNT10B/TCIRG1/SPP1/LEF1/SHH/ALPL/LOX/HAND2/CDK6/AKT1/RORB/HEMGN/WWTR1/CBFB/NOG/JAG1/IGF1/COL1A1/NELL1/TWIST2/BMP6/WNT3/FBN2/MRC2/LIMD1	52
1	GO:0055080	0.0120584648510744	cation homeostasis	120/1949	405/8726	0.000283959702506046	0.0103563985508494	JPH2/GRIN2D/PTGER3/ATP6V1C2/CASQ2/GRIK2/DRD2/TNNI3/SV2A/SLC40A1/C7/TRPV6/FAM155A/CX3CL1/PIK3CG/GSTO1/CCR1/DRD5/TRPM4/RAB20/AP3B1/S100A9/ITPR2/KCTD17/STC1/CX3CR1/CD4/CALCR/ATP6V0A4/EDN1/LTF/CCRL2/CYP4F12/TMTC2/SLC8A3/ADORA1/ATP2A1/STEAP2/BDH2/APOE/TRPV5/HTR2A/CMKLR1/DISC1/EPAS1/SCNN1A/EDNRB/GALR1/SCN7A/KISS1/GLP1R/PTPN6/SLC6A9/TRPA1/MT1M/SPX/DRD3/TRPC7/ATP6V1B1/NMU/ADCY8/AGT/MT1F/UBASH3B/GPR35/RYR…	120
1	GO:0042749	0.0124295793554889	regulation of circadian sleep/wake cycle	10/1949	15/8726	0.000296054807684265	0.0106751298125138	DRD2/NR1D1/ADORA1/CRH/DRD3/NMU/GHRL/GHRHR/ADRB1/PTGDS	10
1	GO:0008016	0.0124295793554889	regulation of heart contraction	55/1949	160/8726	0.000296380668873476	0.0106751298125138	POPDC2/CASQ2/BIN1/DES/KCNJ5/DRD2/TNNI3/RNLS/PIK3CG/GSTO1/CACNA2D4/TRPM4/ITPR2/CTNNA3/HCN4/SCN1B/STC1/EDN1/SLC8A3/ADORA1/ATP2A1/GJA5/TBX2/EPAS1/TBX18/TACR3/FXYD3/SPX/NMU/AGT/RYR1/CACNA1D/ADRA1D/ATP1A3/RGS4/TH/SNTA1/ADRB1/KCNK1/SCN2B/CACNA1G/DMPK/SLC8A1/KCNN2/TGFB2/NPR1/FXYD7/ATP2B4/KCNIP3/CACNG4/RNF207/CACNA1C/FKBP1B/KCNK6/FOXN4	55
1	GO:0014046	0.0125595021724881	dopamine secretion	15/1949	28/8726	0.000303198882422328	0.0107867138731973	DRD2/SYT9/HTR2A/SNCG/FGF20/DRD3/HTR1B/SNCA/SYT2/KCNA2/SYT4/SYT17/DTNBP1/PINK1/CXCL12	15
1	GO:0014059	0.0125595021724881	regulation of dopamine secretion	15/1949	28/8726	0.000303198882422328	0.0107867138731973	DRD2/SYT9/HTR2A/SNCG/FGF20/DRD3/HTR1B/SNCA/SYT2/KCNA2/SYT4/SYT17/DTNBP1/PINK1/CXCL12	15
1	GO:0045861	0.0126106422734797	negative regulation of proteolysis	58/1949	171/8726	0.000306301145268169	0.0108306354896171	SPINK5/A2M/C3/TIMP3/PAX2/BIN1/SERPINA1/AQP1/CST3/SERPINH1/SERPINA4/CTSZ/CSTA/OVOS2/CHAC1/SPINT1/ITIH3/TNF/SERPINA5/LTF/EPHA4/SH3RF1/AHSG/NGF/ITIH2/COL6A3/PRKCG/AGT/ARL6IP1/DNAJB6/SERPINA11/COL7A1/VTN/MAP1A/PLAT/SNCA/SHH/NOL3/TNFAIP8/CPB2/F2/SLPI/SERPINF2/AKT1/RPS6KA1/PICALM/RARRES1/PI16/WFIKKN2/CR1/CAMK2N1/FHIT/VEGFA/FURIN/CRYAB/TP53/ANXA8/BCL2L12	58
1	GO:0046651	0.0126627807369772	lymphocyte proliferation	51/1949	146/8726	0.000313161379068222	0.010875414548517	EBI3/AGER/IL7/CTLA4/HLA-DMB/CD74/IDO1/ZBTB7B/GAPT/PIK3CG/HLA-DPB1/BMP4/SPTA1/CD4/AIF1/TNFRSF14/BTN2A2/FCGR2B/LILRB2/PRKCQ/CD86/SH3RF1/FCRL3/PTPN6/LEP/PSMB10/LGALS9/GPR183/HLA-G/CBLB/BCL2/LEF1/CARD11/SHH/HLA-DPA1/VCAM1/MAPK8IP1/PRKCD/VAV3/CORO1A/LRRC32/IL1B/MIR181C/IGF1/CR1/BLK/FKBP1B/CD209/TP53/TLR4/RASGRP1	51
1	GO:0051924	0.0126627807369772	regulation of calcium ion transport	51/1949	146/8726	0.000313161379068222	0.010875414548517	JPH2/VDAC1/EGF/CASQ2/BIN1/CCL2/DRD2/EFHB/PLPP4/CX3CL1/PIK3CG/GSTO1/CCR1/CD33/STC1/CD4/CRHR1/CALCR/LILRB2/ATP2A1/STAC/ICAM1/FCRL3/CRH/PTPN6/DRD3/RGS9/CAMK2B/UBASH3B/GPR35/CACNA1D/BCL2/GCG/FGF14/RCVRN/RGS4/AHNAK/SNCA/HOMER1/F2/RAMP3/SLC8A1/PDGFRB/CORO1A/TRPC3/CCL4/CACNA1C/P2RY12/JPH3/FKBP1B/CXCL12	51
1	GO:0002697	0.0126627807369772	regulation of immune effector process	67/1949	204/8726	0.000313193777114217	0.010875414548517	SPINK5/A2M/AGER/C3/C4BPB/HLA-F/HLA-DMB/CD74/IL18R1/C7/ZBTB7B/CFB/TRPM4/TSPAN32/TREX1/CFHR4/DTX3L/APOA1/TNF/LAG3/TNFRSF14/FOXF1/DHX58/FCGR2B/C1QC/CD86/ICAM1/HLA-B/FCRL3/HMCES/PTPN6/LEP/CFI/IRF4/FZD5/FES/LGALS9/FGL2/VTN/HLA-G/AIM2/APOA2/CLU/TGFB1/LAPTM5/CD59/CFH/CPB2/F2/GPRC5B/C1R/PLA2G5/TLR3/PCK1/TGFB2/GATA3/NOS2/IL1B/CR1/PARP3/GATA2/BLK/TLR4/PCBP2/PLA2G3/CD177/RASGRP1	67
1	GO:0032368	0.0136128117186221	regulation of lipid transport	38/1949	101/8726	0.000338707400581829	0.011691347555171	TTC39B/EGF/NFKBIA/PTCH1/APOC3/GRM7/APOA1/CRHR1/EDN1/ADORA1/APOE/HRH3/GALR1/CRH/CETP/LEP/APOC2/KMO/AGT/ARL6IP1/GHRL/APOA2/DBI/CYP4F2/SPP1/SHH/CCK/PLA2G4A/PRKCD/AKT1/TMEM30A/IL1B/ABCA1/FURIN/BMP6/PLA2G3/PCSK9/CYP8B1	38
1	GO:0072078	0.0136293111584653	nephron tubule morphogenesis	24/1949	55/8726	0.000341136490785047	0.0117055180799428	PAX2/PTCH1/LHX1/FGF1/IRX3/BMP4/FMN1/OSR1/WNK4/AGT/GREM1/BCL2/PBX1/TCF21/SHH/WNT9B/DCHS1/KIF26B/GATA3/NOG/VEGFA/SIX2/FAT4/LAMA5	24
1	GO:0007409	0.0139516653391733	axonogenesis	96/1949	314/8726	0.000351271194854778	0.0119823715941484	LAMB2/EFNA2/PAX2/HOXA2/TNR/ADGRB1/LHX3/VAX1/SYNGAP1/EFNB3/LAMA2/PTCH1/DOK2/DRD2/SLITRK3/NRXN3/FEZF1/ALCAM/PDLIM7/NKX6-1/RET/LHX1/DLX5/SPTBN5/GBX1/MAG/NEXN/SPTA1/GRB7/PLXNC1/SCN1B/CHODL/S100B/CDH11/SRF/PRKCQ/NTRK2/KIF5A/RND2/APOE/EPHA4/LMX1A/DCC/DISC1/FLOT1/ZSWIM8/DOK4/NGF/GFRA2/UST/B4GALT6/PTPRO/EPHA2/GDF7/TNN/FLRT2/NTRK1/POU4F2/BCL2/SHANK3/ROBO4/MAP1A/GFRA3/SPP1/PLPPR4/SHH/NPTN/ITGA4/CCK/RAB10/N…	96
1	GO:0072503	0.0140740785919481	cellular divalent inorganic cation homeostasis	86/1949	276/8726	0.000357127308989288	0.0120875060743082	JPH2/GRIN2D/PTGER3/CASQ2/GRIK2/DRD2/TNNI3/SV2A/TRPV6/FAM155A/CX3CL1/PIK3CG/GSTO1/CCR1/DRD5/TRPM4/AP3B1/S100A9/ITPR2/KCTD17/STC1/CX3CR1/CD4/CALCR/EDN1/CCRL2/SLC8A3/ADORA1/ATP2A1/APOE/TRPV5/HTR2A/CMKLR1/DISC1/EDNRB/GALR1/KISS1/GLP1R/PTPN6/TRPA1/MT1M/DRD3/TRPC7/NMU/ADCY8/MT1F/UBASH3B/GPR35/RYR1/ADRA1D/GHRL/BCL2/PTH1R/HTR1B/TCIRG1/HEXB/SNCA/BDKRB2/NPTN/NOL3/GRIN2C/F2/SLC30A3/DMPK/S100A8/RAMP3/GIPR/SL…	86
1	GO:2000272	0.0140740785919481	negative regulation of signaling receptor activity	17/1949	34/8726	0.000358522144226167	0.0120875060743082	CRHBP/IL18BP/TNF/CALCR/ZGPAT/LYNX1/SLC6A9/CBLB/MTRNR2L3/MTRNR2L8/LY6H/RAMP3/DUT/DKK1/DKK2/WFIKKN2/PCSK9	17
1	GO:0022409	0.0145626600571568	positive regulation of cell-cell adhesion	56/1949	165/8726	0.00037915068446325	0.0125071236990017	EBI3/AGER/IL7/CTLA4/HLA-DMB/FSTL3/CD74/EFNB3/CCL2/EGR3/GCNT2/ZBTB7B/CX3CL1/HLA-DPB1/FGA/AP3B1/SPTA1/CD4/TNF/AIF1/TNFRSF14/IL1RL2/LILRB2/PRKCQ/CD86/ICAM1/FLOT1/PTPN6/LEP/MAP3K8/LGALS9/HLA-G/SELE/PDPN/NODAL/LEF1/DMTN/CARD11/SHH/ITGA4/HLA-DPA1/VCAM1/SERPINF2/KIF26B/AKT1/FGG/PCK1/CORO1A/GATA3/ALOX5/IL1B/CBFB/IGF1/CR1/SELP/CD209	56
1	GO:0050432	0.0145626600571568	catecholamine secretion	19/1949	40/8726	0.00037959540433347	0.0125071236990017	DRD2/KCNB1/SYT9/HTR2A/SNCG/HRH3/CRH/FGF20/DRD3/HTR1B/SNCA/SYT2/KCNA2/SYT4/SYT17/DTNBP1/PINK1/P2RY12/CXCL12	19
1	GO:0050433	0.0145626600571568	regulation of catecholamine secretion	19/1949	40/8726	0.00037959540433347	0.0125071236990017	DRD2/KCNB1/SYT9/HTR2A/SNCG/HRH3/CRH/FGF20/DRD3/HTR1B/SNCA/SYT2/KCNA2/SYT4/SYT17/DTNBP1/PINK1/P2RY12/CXCL12	19
1	GO:0071825	0.0145626600571568	protein-lipid complex subunit organization	19/1949	40/8726	0.00037959540433347	0.0125071236990017	BIN1/APOC3/BMP1/APOA1/APOE/ALB/CETP/APOC2/AGT/PLA2G2A/APOA2/APOB/APOM/PLA2G5/LIPC/SCARB1/MFSD2A/ABCA1/PLA2G3	19
1	GO:0042730	0.0145711093802734	fibrinolysis	13/1949	23/8726	0.000384686343905803	0.0125143803903601	THBD/PLG/FGA/F12/PLAT/USF1/CPB2/F2/SERPINF2/FGG/PLAU/APOH/KRT1	13
1	GO:0042098	0.0145711093802734	T cell proliferation	39/1949	105/8726	0.000385947694717709	0.0125143803903601	EBI3/AGER/CTLA4/HLA-DMB/IDO1/ZBTB7B/PIK3CG/HLA-DPB1/BMP4/SPTA1/CD4/AIF1/TNFRSF14/BTN2A2/LILRB2/PRKCQ/CD86/SH3RF1/PTPN6/LEP/PSMB10/LGALS9/HLA-G/CBLB/CARD11/SHH/HLA-DPA1/VCAM1/MAPK8IP1/CORO1A/LRRC32/IL1B/MIR181C/IGF1/CR1/FKBP1B/CD209/TP53/RASGRP1	39
1	GO:0042129	0.0145711093802734	regulation of T cell proliferation	34/1949	88/8726	0.000386289777705707	0.0125143803903601	EBI3/AGER/CTLA4/HLA-DMB/IDO1/ZBTB7B/HLA-DPB1/BMP4/SPTA1/CD4/AIF1/TNFRSF14/BTN2A2/LILRB2/PRKCQ/CD86/SH3RF1/PTPN6/LEP/LGALS9/HLA-G/CBLB/CARD11/SHH/HLA-DPA1/VCAM1/MAPK8IP1/CORO1A/LRRC32/IL1B/MIR181C/IGF1/CR1/CD209	34
1	GO:0050866	0.0146887758352201	negative regulation of cell activation	41/1949	112/8726	0.000394150830012339	0.0126154380887109	EMILIN1/HLA-F/CTLA4/CD74/IDO1/THBD/PDGFA/ZBTB7B/CX3CL1/NR1D1/TSPAN32/BMP4/PRKG1/LAG3/TNFRSF14/FOXF1/BTN2A2/FCGR2B/LILRB2/CD86/APOE/PTPN6/LRFN5/LGALS9/FGL2/UBASH3B/HLA-G/CBLB/INHA/LAPTM5/SHH/F2/PRKCD/NOS3/LRRC32/CBFB/MIR181C/CR1/PARP3/BLK/INHBA	41
1	GO:0043931	0.0146887758352201	ossification involved in bone maturation	9/1949	13/8726	0.000400286545272585	0.0126154380887109	PHOSPHO1/LTF/LEP/RYR1/GREM1/DCHS1/PLXNB1/IGF1/FAT4	9
1	GO:0050802	0.0146887758352201	circadian sleep/wake cycle, sleep	9/1949	13/8726	0.000400286545272585	0.0126154380887109	DRD2/ADORA1/CRH/DRD3/NMU/GHRL/GHRHR/ADRB1/PTGDS	9
1	GO:0060033	0.0146887758352201	anatomical structure regression	9/1949	13/8726	0.000400286545272585	0.0126154380887109	DRD2/GLI1/FLT1/OPN5/AMH/TH/LEF1/SLC6A3/CD248	9
1	GO:0072283	0.0146887758352201	metanephric renal vesicle morphogenesis	9/1949	13/8726	0.000400286545272585	0.0126154380887109	PAX2/LHX1/BMP4/FMN1/LIF/GREM1/WNT9B/KIF26B/SIX2	9
1	GO:0043406	0.0153091785622163	positive regulation of MAP kinase activity	50/1949	144/8726	0.000419460609302432	0.0131482702511926	AGER/PIK3R5/EGF/TPD52L1/CD74/CSPG4/PDGFA/RET/FGF1/PIK3CG/MAP4K2/SHC2/TNF/EDN1/GDF15/DUSP5/EPHA4/HTR2A/MDFIC/FLT1/PEA15/FZD5/AGT/GHRL/TAOK3/MAP4K1/TP73/TGFB1/NTF3/GHR/RPS27A/IQGAP3/PROK1/PDGFRB/GADD45B/UBE2V1/DKK1/ROR2/IGFBP6/IL1B/IGF1/MAPK10/VEGFA/MAPK11/TF/PDGFD/TLR4/RIPK1/MST1R/RASGRP1	50
1	GO:0045860	0.0156407871796144	positive regulation of protein kinase activity	94/1949	308/8726	0.000430862916973974	0.0134330719276153	AGER/PIK3R5/EGF/TPD52L1/CD74/CSPG4/DRD2/PDGFA/DDR2/RET/ADCY4/FGF1/PIK3CG/FERMT2/MAP4K2/SHC2/BMP4/CD4/TNF/EDN1/GDF15/LTF/ADORA1/NTRK2/TAL1/DUSP5/VEGFC/CD86/EPHA4/HTR2A/MMD2/NGF/MDFIC/SRCIN1/LEP/MAP3K8/FLT1/PEA15/FZD5/ADCY8/AGT/NTRK1/GREM1/CCND1/GHRL/DOK7/TAOK3/CLU/GCG/MAP4K1/TP73/TGFB1/NTF3/SNCA/CDK5R2/GHR/RPS27A/SPRY2/GPRC5B/PILRB/IQGAP3/LCP2/PRKCD/AKT1/MAP3K1/TLR3/FAM20A/PROK1/PDGFRB/GADD45B/TGF…	94
1	GO:0098771	0.0156667683474634	inorganic ion homeostasis	121/1949	413/8726	0.000439388013211753	0.0134553858234871	JPH2/GRIN2D/PTGER3/ATP6V1C2/CASQ2/GRIK2/DRD2/TNNI3/SV2A/SLC40A1/C7/TRPV6/FAM155A/CX3CL1/PIK3CG/GSTO1/CCR1/DRD5/TRPM4/RAB20/AP3B1/S100A9/ITPR2/KCTD17/STC1/CX3CR1/CD4/CALCR/ATP6V0A4/EDN1/LTF/SFRP4/CCRL2/CYP4F12/TMTC2/SLC8A3/ADORA1/ATP2A1/STEAP2/BDH2/APOE/TRPV5/HTR2A/CMKLR1/DISC1/EPAS1/SCNN1A/EDNRB/GALR1/SCN7A/KISS1/GLP1R/PTPN6/SLC6A9/TRPA1/MT1M/SPX/DRD3/TRPC7/ATP6V1B1/NMU/ADCY8/AGT/MT1F/UBASH3B/GPR…	121
1	GO:0030431	0.0156667683474634	sleep	11/1949	18/8726	0.00043988569243175	0.0134553858234871	DRD2/ADORA1/HTR2A/CRH/DRD3/SLC29A1/NMU/GHRL/GHRHR/ADRB1/PTGDS	11
1	GO:0042745	0.0156667683474634	circadian sleep/wake cycle	11/1949	18/8726	0.00043988569243175	0.0134553858234871	DRD2/NR1D1/ADORA1/CRH/DRD3/NMU/GHRL/TH/GHRHR/ADRB1/PTGDS	11
1	GO:0051048	0.0156667683474634	negative regulation of secretion	35/1949	92/8726	0.00044938790901189	0.0134553858234871	HLA-F/PTGER3/EGF/CD74/CRHBP/TNFRSF1A/DRD2/KCNB1/GRM7/ASIC1/EDN1/FOXF1/FCGR2B/ADORA1/APOE/HRH3/CRH/LEP/WNK4/SPX/DRD3/NMU/LIF/LGALS9/GHRL/HTR1B/INHA/CYP4F2/SNCA/SYT4/MIDN/IL1B/P2RY12/FKBP1B/INHBA	35
1	GO:0051092	0.0156667683474634	positive regulation of NF-kappaB transcription factor activity	35/1949	92/8726	0.00044938790901189	0.0134553858234871	AGER/IL18R1/CX3CL1/TRIM22/RNF31/S100A9/RPS6KA4/CX3CR1/TNF/LTF/PRKCQ/ICAM1/FLOT1/AGT/LGALS9/NTRK1/GREM1/AIM2/CLU/TRIM25/RNF25/AMH/SPHK1/CARD11/RPS27A/TRIM13/S100A8/TLR3/UBE2V1/RAB7B/IL1B/ARHGEF2/PIDD1/TLR4/RIPK1	35
1	GO:0035137	0.0156667683474634	hindlimb morphogenesis	14/1949	26/8726	0.000449979234561427	0.0134553858234871	MSX1/TWIST1/PTCH1/BMP4/ALX4/TP63/FMN1/OSR1/RARB/RSPO2/SHH/OSR2/TFAP2B/WNT3	14
1	GO:0048048	0.0156667683474634	embryonic eye morphogenesis	14/1949	26/8726	0.000449979234561427	0.0134553858234871	PAX2/TWIST1/TFAP2A/MFAP5/TBX2/RARB/FZD5/EFEMP1/WNT16/TH/STRA6/MFAP2/SP3/FBN2	14
1	GO:0061448	0.0156667683474634	connective tissue development	56/1949	166/8726	0.000450141152163491	0.0134553858234871	FRZB/LTBP3/MSX1/SERPINH1/CYTL1/CD34/HOXB3/HOXA3/MATN3/BMP1/TRPM4/ACVRL1/BMP4/STC1/CRIP1/EDN1/MATN1/SRF/HOXC4/EVC/PTHLH/OSR1/LEP/RARB/GDF7/ACTA2/RSPO2/POU4F2/GREM1/EFEMP1/GHRL/PTH1R/WNT10B/TGFB1/OSR2/GDF6/TRPS1/LOX/HAND2/PKDCC/PDGFRB/ROR2/NOG/ADAMTS12/PRRX1/SIX2/ARID5B/COL1A1/HYAL2/BMP6/COL27A1/PDGFD/WNT9A/COL5A1/TSKU/ITGB8	56
1	GO:0098742	0.0157897328551555	cell-cell adhesion via plasma-membrane adhesion molecules	59/1949	177/8726	0.000456012723156891	0.0135609937482932	PCDHGB2/PCDH12/FAT1/CLDN23/CDH22/FXYD5/MPZ/CLSTN3/SLITRK3/CLDN7/ALCAM/CX3CL1/RET/PCDHGC3/KIRREL3/CDH7/MAG/NEXN/PCDH10/CLDN5/CDHR5/CDH13/APOA1/PCDHGA1/HMCN1/CDH11/SPARCL1/ICAM1/NECTIN4/CLDN1/LRFN5/SDK2/SELE/ITGA5/CEACAM5/ROBO4/PTPRT/ITGAL/NPTN/PCDHAC2/PCDH20/VCAM1/PCDHB7/CLDN19/DCHS1/PCDHA7/RIC8A/PTPRF/TGFB2/PCDH17/MYOT/SELP/PCDH9/CLDN16/FAT4/CD209/CD177/PCDHB8/PCDHAC1	59
1	GO:0030326	0.0157961651111362	embryonic limb morphogenesis	32/1949	82/8726	0.000460877447703471	0.0135665180838815	TBX5/MSX1/TWIST1/PTCH1/TFAP2A/DLX5/BMP4/CYP26B1/ALX4/EN1/TBX2/TP63/OSR1/RARB/TMEM107/RSPO2/GREM1/PBX1/FREM2/LEF1/FRAS1/SHH/OSR2/HAND2/TGFB2/ROR2/NOG/TBC1D32/CACNA1C/PRRX1/WNT3/FBN2	32
1	GO:0035113	0.0157961651111362	embryonic appendage morphogenesis	32/1949	82/8726	0.000460877447703471	0.0135665180838815	TBX5/MSX1/TWIST1/PTCH1/TFAP2A/DLX5/BMP4/CYP26B1/ALX4/EN1/TBX2/TP63/OSR1/RARB/TMEM107/RSPO2/GREM1/PBX1/FREM2/LEF1/FRAS1/SHH/OSR2/HAND2/TGFB2/ROR2/NOG/TBC1D32/CACNA1C/PRRX1/WNT3/FBN2	32
1	GO:0050670	0.0166133558100762	regulation of lymphocyte proliferation	43/1949	120/8726	0.000488178050859064	0.0142683613678145	EBI3/AGER/IL7/CTLA4/HLA-DMB/CD74/IDO1/ZBTB7B/HLA-DPB1/BMP4/SPTA1/CD4/AIF1/TNFRSF14/BTN2A2/FCGR2B/LILRB2/PRKCQ/CD86/SH3RF1/FCRL3/PTPN6/LEP/LGALS9/GPR183/HLA-G/CBLB/BCL2/CARD11/SHH/HLA-DPA1/VCAM1/MAPK8IP1/VAV3/CORO1A/LRRC32/IL1B/MIR181C/IGF1/CR1/BLK/CD209/TLR4	43
1	GO:0032874	0.0166133558100762	positive regulation of stress-activated MAPK cascade	28/1949	69/8726	0.000489641262767352	0.0142683613678145	AGER/TPD52L1/ANKRD6/DUSP15/MAP4K2/SH3RF2/TNF/CARD9/FCGR2B/SH3RF1/LEP/TAOK3/WNT16/SPHK1/FGF19/GDF6/HAND2/SERPINF2/MAPK8IP1/TLR3/GADD45B/TGFB2/IL1B/VEGFA/MIR181A2/TLR4/RIPK1/RASGRP1	28
1	GO:0002521	0.0166871086077173	leukocyte differentiation	95/1949	313/8726	0.000495601391532858	0.0143317038725235	SPINK5/AGER/IL7/EFNA2/CTLA4/TMEM176B/FSTL3/CD74/DLL1/DOCK10/EGR3/IL18R1/HAX1/ZBTB7B/CCR1/AP3B1/BMP4/CYP26B1/CD4/TNF/EOMES/LAG3/LTF/IL1RL2/IRF8/FCGR2B/LILRB2/SRF/TAL1/C1QC/CD86/HLA-B/SH3RF1/FCRL3/PTPN6/LEP/IRF4/EPHA2/FZD5/BCL3/LIF/FES/LGALS9/FGL2/RPL22/UBASH3B/GPR183/HLA-G/NTRK1/POU4F2/PRR7/PDE1B/BCL2/ITGB6/INHA/TCIRG1/KLF10/TGFB1/LEF1/CARD11/SHH/ITGA4/CBFA2T3/TESC/VCAM1/BLNK/CDK6/EP300/TLR3/CD101…	95
1	GO:0035136	0.0166871086077173	forelimb morphogenesis	15/1949	29/8726	0.000499229256332775	0.0143317038725235	TBX5/MSX1/TWIST1/TFAP2A/ALX4/EN1/TP63/FMN1/OSR1/RSPO2/SHH/OSR2/TFAP2B/CACNA1C/WNT3	15
1	GO:0042220	0.0166871086077173	response to cocaine	15/1949	29/8726	0.000499229256332775	0.0143317038725235	CRHBP/DRD2/DRD5/EN1/HTR2A/TACR3/CRH/DRD3/HNMT/HTR1B/DNMT3B/RGS4/HOMER1/SLC6A3/CACNG4	15
1	GO:1903706	0.0167322435575083	regulation of hemopoiesis	75/1949	237/8726	0.000503057678047124	0.0143704679717999	MEIS1/SPINK5/AGER/IL7/CTLA4/TMEM176B/FSTL3/NFKBIA/CD74/DLL1/EGR3/ITGA2B/HOXB8/HAX1/ZBTB7B/CCR1/AP3B1/BMP4/CYP26B1/CD4/TNF/LAG3/LTF/IL1RL2/FCGR2B/LILRB2/PRKCQ/TAL1/C1QC/CD86/HLA-B/SH3RF1/FCRL3/PTPN6/IRF4/LIF/FES/LGALS9/FGL2/UBASH3B/HLA-G/POU4F2/THPO/MEIS2/INHA/KLF10/TGFB1/LEF1/CARD11/SHH/TESC/LOX/CDK6/EP300/TLR3/CD101/TMEM176A/PCK1/TRIB1/TREM2/ROR2/RAB7B/GATA3/CBFB/MAFB/JAG1/GABPA/CR1/ZFP36/GATA2/…	75
1	GO:0033674	0.0171323985350337	positive regulation of kinase activity	106/1949	356/8726	0.000521951254837286	0.0147141406101118	AGER/PIK3R5/PIFO/INSRR/EGF/TPD52L1/CD74/CSPG4/DRD2/PDGFA/DDR2/RET/ADCY4/FGF1/PIK3CG/FERMT2/MAP4K2/SHC2/BMP4/CD4/TNF/EDN1/GDF15/LTF/MUSK/ADORA1/NTRK2/TAL1/DUSP5/VEGFC/CD86/EPHA4/HTR2A/MMD2/NGF/MDFIC/SRCIN1/LEP/MAP3K8/FLT1/PEA15/EPHA2/FZD5/ADCY8/AGT/NTRK1/GREM1/CCND1/GHRL/DOK7/TAOK3/CLU/GCG/MAP4K1/TP73/TGFB1/NTF3/SNCA/CDK5R2/GHR/RPS27A/SPRY2/F2/GPRC5B/PILRB/IQGAP3/LCP2/PRKCD/TIE1/AKT1/MAP3K1/TLR3/F…	106
1	GO:0034370	0.0171323985350337	triglyceride-rich lipoprotein particle remodeling	8/1949	11/8726	0.000522700547721705	0.0147141406101118	APOC3/APOA1/APOE/CETP/APOC2/APOA2/APOB/LIPC	8
1	GO:2001198	0.0171323985350337	regulation of dendritic cell differentiation	8/1949	11/8726	0.000522700547721705	0.0147141406101118	AGER/TMEM176B/FCGR2B/LILRB2/HLA-B/LGALS9/HLA-G/TMEM176A	8
1	GO:0060349	0.017194404066128	bone morphogenesis	27/1949	66/8726	0.000527154669553048	0.0147673939885724	LTBP3/MSX1/TWIST1/SERPINH1/TFAP2A/PHOSPHO1/DLX5/BMP4/CYP26B1/STC1/LTF/SFRP4/MATN1/TMEM119/COL13A1/RARB/TMEM107/PAPPA2/OSR2/ALPL/FOXC1/TEK/DHRS3/COL1A1/BMP6/COL27A1/TSKU	27
1	GO:0002573	0.017194404066128	myeloid leukocyte differentiation	46/1949	131/8726	0.000529685433316739	0.0147673939885724	EFNA2/FSTL3/CD74/HAX1/CCR1/AP3B1/BMP4/CD4/TNF/LTF/TAL1/C1QC/IRF4/EPHA2/LIF/FES/UBASH3B/GPR183/POU4F2/PDE1B/ITGB6/INHA/TCIRG1/KLF10/TGFB1/LEF1/CBFA2T3/TESC/CDK6/TLR3/CD101/TRIB1/TREM2/ROR2/GATA3/MAFB/GATA2/VEGFA/TF/INHBA/SP3/TLR4/RIPK1/PLA2G3/ITGB8/LBR	46
1	GO:0002920	0.0172011919682977	regulation of humoral immune response	21/1949	47/8726	0.000537537249009303	0.0147732237704777	SPINK5/A2M/C3/C4BPB/C7/CFB/CFHR4/TNF/FCGR2B/C1QC/PTPN6/CFI/VTN/CLU/CD59/CFH/CPB2/F2/C1R/IL1B/CR1	21
1	GO:0033627	0.0172011919682977	cell adhesion mediated by integrin	21/1949	47/8726	0.000537537249009303	0.0147732237704777	RET/PIK3CG/ITGA11/MUC1/ICAM1/ITGB4/PTPN6/FERMT3/EPHA2/COL16A1/LIF/VTN/ITGB6/ITGA5/ITGA4/TESC/TGFB2/CYP1B1/P2RY12/PLAU/ITGB8	21
1	GO:0060675	0.0172011919682977	ureteric bud morphogenesis	21/1949	47/8726	0.000537537249009303	0.0147732237704777	PAX2/PTCH1/LHX1/FGF1/BMP4/FMN1/AGT/GREM1/BCL2/PBX1/TCF21/SHH/WNT9B/DCHS1/KIF26B/GATA3/NOG/VEGFA/SIX2/FAT4/LAMA5	21
1	GO:0006956	0.0174022028961036	complement activation	20/1949	44/8726	0.000552124520384331	0.0149458617726731	A2M/C3/C4BPB/C7/CFB/CFHR4/C1QC/C1RL/CFI/MFAP4/VTN/CLU/CD59/CFH/CPB2/F2/C1R/IL1B/CR1/KRT1	20
1	GO:0097168	0.0174022028961036	mesenchymal stem cell proliferation	5/1949	5/8726	0.000553669918907682	0.0149458617726731	LTBP3/FERMT2/VEGFC/CCNE1/SIX2	5
1	GO:0035637	0.0174022028961036	multicellular organismal signaling	49/1949	142/8726	0.00056042131426554	0.0149458617726731	TNR/CASQ2/GRIK2/BIN1/KCNJ5/CNTNAP1/CACNA2D4/GLRA1/DRD5/TRPM4/MAG/ITPR2/CTNNA3/HCN4/SCN1B/SCN9A/SLC8A3/ATP2A1/GJA5/NTRK2/SCN4A/TBX18/SCN7A/FXYD3/SCN11A/AGT/GPR35/RYR1/CACNA1D/GHRL/ATP1A3/CHRM5/KCNA2/KCNK1/CLDN19/SCN2B/CACNA1G/DMPK/SLC8A1/KCNN2/NPR1/FXYD7/ATP2B4/KCNIP3/CACNG4/RNF207/CACNA1C/FKBP1B/KCNK6	49
1	GO:1990868	0.0174022028961036	response to chemokine	19/1949	41/8726	0.000560810512102037	0.0149458617726731	ACKR1/CCL2/CX3CL1/CCR1/CX3CR1/EDN1/CCRL2/CXCL5/CMKLR1/GPR35/THPO/PPBP/FOXC1/LOX/TREM2/CCL4/ACKR3/LRCH1/CXCL12	19
1	GO:1990869	0.0174022028961036	cellular response to chemokine	19/1949	41/8726	0.000560810512102037	0.0149458617726731	ACKR1/CCL2/CX3CL1/CCR1/CX3CR1/EDN1/CCRL2/CXCL5/CMKLR1/GPR35/THPO/PPBP/FOXC1/LOX/TREM2/CCL4/ACKR3/LRCH1/CXCL12	19
1	GO:0002763	0.0174022028961036	positive regulation of myeloid leukocyte differentiation	18/1949	38/8726	0.000561860223837467	0.0149458617726731	CD74/HAX1/CCR1/CD4/TNF/LIF/FES/POU4F2/KLF10/TGFB1/LEF1/TESC/CD101/TRIB1/TREM2/ROR2/RIPK1/PLA2G3	18
1	GO:0071827	0.0174022028961036	plasma lipoprotein particle organization	18/1949	38/8726	0.000561860223837467	0.0149458617726731	APOC3/BMP1/APOA1/APOE/ALB/CETP/APOC2/AGT/PLA2G2A/APOA2/APOB/APOM/PLA2G5/LIPC/SCARB1/MFSD2A/ABCA1/PLA2G3	18
1	GO:0110149	0.0174462546618558	regulation of biomineralization	26/1949	63/8726	0.000565866376028794	0.0149836955805942	LTBP3/TWIST1/DDR2/TFAP2A/PHOSPHO1/CCR1/TRPM4/BMP4/LTF/MATN1/AHSG/TMEM119/OSR1/GREM1/WNT10B/TGFB1/OSR2/FBLN7/PKDCC/SLC8A1/NOS3/SGMS2/ALOX5/NELL1/BMP6/FBN2	26
1	GO:1903530	0.0176827900458626	regulation of secretion by cell	105/1949	353/8726	0.000576157258603342	0.0151868437207934	CPLX4/HLA-F/CRHBP/RAPGEF4/TNFRSF1A/DRD2/KCNB1/ANO1/TRPV6/NKX6-1/SYT9/RIMS3/NR1D1/GRM7/TRPM4/FGA/ITPR2/CD33/GRIN3A/TNF/CRHR1/ASIC1/EDN1/KCNS3/FOXF1/STX1B/FCGR2B/ADORA1/VEGFC/APOE/HTR2A/SNCG/HRH3/GALR1/GLP1R/CRH/LEP/FGF20/BAIAP3/DRD3/PRKCG/NMU/KMO/LIF/ADCY8/FES/AGT/LGALS9/C2CD2L/RAB15/CACNA1D/GHRL/GCG/HTR1B/INHA/TCIRG1/TGFB1/SPP1/GHRHR/SNCA/SYT2/CDK5R2/CPLX2/CCK/KCNA2/CPB2/WLS/CACNA1G/PLA2G4A/SYT4/…	105
1	GO:0051216	0.0179753039908965	cartilage development	45/1949	128/8726	0.00058835044164516	0.0154380689832017	FRZB/LTBP3/MSX1/SERPINH1/CYTL1/HOXB3/HOXA3/MATN3/BMP1/ACVRL1/BMP4/STC1/EDN1/MATN1/SRF/HOXC4/EVC/PTHLH/OSR1/LEP/RARB/RSPO2/GREM1/EFEMP1/GHRL/PTH1R/WNT10B/TGFB1/OSR2/GDF6/TRPS1/HAND2/PKDCC/ROR2/NOG/ADAMTS12/PRRX1/SIX2/COL1A1/HYAL2/BMP6/COL27A1/WNT9A/TSKU/ITGB8	45
1	GO:0032944	0.0181445734525529	regulation of mononuclear cell proliferation	43/1949	121/8726	0.0005965780963369	0.0155834458640113	EBI3/AGER/IL7/CTLA4/HLA-DMB/CD74/IDO1/ZBTB7B/HLA-DPB1/BMP4/SPTA1/CD4/AIF1/TNFRSF14/BTN2A2/FCGR2B/LILRB2/PRKCQ/CD86/SH3RF1/FCRL3/PTPN6/LEP/LGALS9/GPR183/HLA-G/CBLB/BCL2/CARD11/SHH/HLA-DPA1/VCAM1/MAPK8IP1/VAV3/CORO1A/LRRC32/IL1B/MIR181C/IGF1/CR1/BLK/CD209/TLR4	43
1	GO:0055074	0.018180383817339	calcium ion homeostasis	81/1949	261/8726	0.00060044810297195	0.0156142015542718	JPH2/GRIN2D/PTGER3/CASQ2/GRIK2/DRD2/TNNI3/SV2A/TRPV6/FAM155A/CX3CL1/PIK3CG/GSTO1/CCR1/DRD5/TRPM4/ITPR2/KCTD17/STC1/CX3CR1/CD4/CALCR/EDN1/CCRL2/TMTC2/SLC8A3/ADORA1/ATP2A1/APOE/TRPV5/HTR2A/CMKLR1/DISC1/EDNRB/GALR1/KISS1/GLP1R/PTPN6/TRPA1/DRD3/TRPC7/ATP6V1B1/NMU/ADCY8/UBASH3B/GPR35/RYR1/ADRA1D/GHRL/BCL2/PTH1R/HTR1B/TCIRG1/HEXB/SNCA/BDKRB2/NPTN/NOL3/GRIN2C/F2/DMPK/TFAP2B/RAMP3/FAM20A/GIPR/SLC8A1/CORO…	81
1	GO:0002683	0.0186621971207388	negative regulation of immune system process	73/1949	231/8726	0.000620970912529984	0.0160280063510461	SPINK5/A2M/C4BPB/EMILIN1/HLA-F/CTLA4/TMEM176B/FSTL3/CD74/IDO1/CCL2/DRD2/PARP14/ZBTB7B/CX3CL1/COL3A1/NR1D1/TSPAN32/BMP4/TREX1/APOA1/TNF/LAG3/TNFRSF14/LTF/CD200R1/FOXF1/DHX58/TAPBPL/BTN2A2/FCGR2B/LILRB2/ADORA1/C1QC/CD86/HLA-B/FCRL3/PTPN6/LRFN5/LGALS9/FGL2/UBASH3B/HLA-G/GREM1/CBLB/APOA2/INHA/FCRLB/TGFB1/LAPTM5/SHH/CD59/CDK6/AKT1/TLR3/PHPT1/TMEM176A/TGFB2/LRRC32/TRIB1/CBFB/MAFB/MIR181C/CR1/PARP3/GATA…	73
1	GO:0060047	0.0186621971207388	heart contraction	59/1949	179/8726	0.000629594415409521	0.0160280063510461	SGCZ/POPDC2/CASQ2/BIN1/DES/KCNJ5/PPP1R13L/DRD2/TNNI3/RNLS/PIK3CG/GSTO1/CACNA2D4/TRPM4/ITPR2/CTNNA3/HCN4/SCN1B/STC1/EDN1/SLC8A3/ADORA1/ATP2A1/GJA5/TBX2/EPAS1/TBX18/TACR3/FXYD3/SPX/NMU/AGT/RYR1/CACNA1D/ADRA1D/VEGFB/ATP1A3/RGS4/TH/SNTA1/ADRB1/KCNK1/SCN2B/CACNA1G/DMPK/SLC8A1/KCNN2/TGFB2/NPR1/FXYD7/ATP2B4/KCNIP3/CACNG4/RNF207/CACNA1C/FKBP1B/KCNK6/ACE/FOXN4	59
1	GO:0009713	0.0186621971207388	catechol-containing compound biosynthetic process	10/1949	16/8726	0.000631541146094185	0.0160280063510461	DDC/TH/SNCA/SLC6A3/HAND2/TGFB2/GATA3/PNMT/HDC/GPR37	10
1	GO:0010259	0.0186621971207388	multicellular organism aging	10/1949	16/8726	0.000631541146094185	0.0160280063510461	DDC/TREX1/EDN1/TP63/LEP/TH/GHRHR/HYAL2/CRYAB/TP53	10
1	GO:0042423	0.0186621971207388	catecholamine biosynthetic process	10/1949	16/8726	0.000631541146094185	0.0160280063510461	DDC/TH/SNCA/SLC6A3/HAND2/TGFB2/GATA3/PNMT/HDC/GPR37	10
1	GO:0061029	0.0186621971207388	eyelid development in camera-type eye	7/1949	9/8726	0.000642307608999225	0.0160280063510461	TWIST1/TFAP2A/GRHL3/SRF/OSR2/STRA6/INHBA	7
1	GO:0072178	0.0186621971207388	nephric duct morphogenesis	7/1949	9/8726	0.000642307608999225	0.0160280063510461	PAX2/LHX1/BMP4/EPHA4/OSR1/WNT9B/GATA3	7
1	GO:0035264	0.0186621971207388	multicellular organism growth	28/1949	70/8726	0.000644696053691462	0.0160280063510461	STAT5A/SOCS2/NPY1R/PTCH1/PPP1R13L/DRD2/ETNK2/FKBP8/GDF15/FOXS1/EN1/RARB/TNS2/GHRL/BCL2/GHRHR/GHR/ADRB1/SLC6A3/PKDCC/EP300/WWTR1/IGF1/MFSD2A/HTRA2/ARID5B/TP53/DIO3	28
1	GO:0070304	0.0186621971207388	positive regulation of stress-activated protein kinase signaling cascade	28/1949	70/8726	0.000644696053691462	0.0160280063510461	AGER/TPD52L1/ANKRD6/DUSP15/MAP4K2/SH3RF2/TNF/CARD9/FCGR2B/SH3RF1/LEP/TAOK3/WNT16/SPHK1/FGF19/GDF6/HAND2/SERPINF2/MAPK8IP1/TLR3/GADD45B/TGFB2/IL1B/VEGFA/MIR181A2/TLR4/RIPK1/RASGRP1	28
1	GO:0090066	0.0186621971207388	regulation of anatomical structure size	84/1949	273/8726	0.000646085969449867	0.0160280063510461	RASA1/PAX2/TNR/BIN1/AQP1/HAX1/NKX6-1/RILP/RET/SPTBN5/DRD5/TRPM4/MAG/FGA/SPTA1/CDHR5/TMOD4/CDC42EP5/PRKG1/EDN1/ADORA1/SRF/GJA5/ICAM1/RND2/APOE/HTR2A/DCC/DISC1/FMN1/EDNRB/NGF/ELN/LEP/CLNS1A/ARPC4/HNF1B/AGT/ACTA2/TMSB10/POU4F2/ADRA1D/KANK4/HTR1B/SHANK3/SPP1/SNTA1/DMTN/BDKRB2/EPS8/ADRB1/WNT9B/HRH1/FOXC1/IQGAP3/NRCAM/SERPINF2/NEFL/PRKCD/AKT1/FGG/MAP1B/CDC42EP2/SEMA3F/VAV3/IQGAP2/SLC8A1/SEMA4A/CORO1A/N…	84
1	GO:0010959	0.0186621971207388	regulation of metal ion transport	51/1949	150/8726	0.0006467645329166	0.0160280063510461	JPH2/VDAC1/EGF/CASQ2/BIN1/CCL2/DRD2/EFHB/PLPP4/CX3CL1/PIK3CG/GSTO1/CCR1/CD33/STC1/CD4/CRHR1/CALCR/LILRB2/ATP2A1/STAC/ICAM1/FCRL3/CRH/PTPN6/DRD3/RGS9/CAMK2B/UBASH3B/GPR35/CACNA1D/BCL2/GCG/FGF14/RCVRN/RGS4/AHNAK/SNCA/HOMER1/F2/RAMP3/SLC8A1/PDGFRB/CORO1A/TRPC3/CCL4/CACNA1C/P2RY12/JPH3/FKBP1B/CXCL12	51
1	GO:0048736	0.018939477567878	appendage development	42/1949	118/8726	0.000661984109303792	0.0162661483414567	TBX5/MSX1/TWIST1/PTCH1/NR2F2/TFAP2A/DLX5/FERMT2/BMP4/CYP26B1/PITX2/ALX4/EN1/TBX2/TP63/FMN1/ITGB4/OSR1/RARB/TMEM107/EVX2/RSPO2/GREM1/PBX1/FREM2/LEF1/FRAS1/SHH/OSR2/HAND2/TFAP2B/PKDCC/TGFB2/DKK1/ROR2/NOG/TBC1D32/RAX/CACNA1C/PRRX1/WNT3/FBN2	42
1	GO:0060173	0.018939477567878	limb development	42/1949	118/8726	0.000661984109303792	0.0162661483414567	TBX5/MSX1/TWIST1/PTCH1/NR2F2/TFAP2A/DLX5/FERMT2/BMP4/CYP26B1/PITX2/ALX4/EN1/TBX2/TP63/FMN1/ITGB4/OSR1/RARB/TMEM107/EVX2/RSPO2/GREM1/PBX1/FREM2/LEF1/FRAS1/SHH/OSR2/HAND2/TFAP2B/PKDCC/TGFB2/DKK1/ROR2/NOG/TBC1D32/RAX/CACNA1C/PRRX1/WNT3/FBN2	42
1	GO:0045777	0.0190484427197958	positive regulation of blood pressure	13/1949	24/8726	0.00066861388101179	0.0163597329357937	NR2F2/DRD5/ADORA1/TACR3/GLP1R/SPX/NMU/ADRA1D/HSD11B2/ADRB1/CAMK2N1/ACE/TBXA2R	13
1	GO:0045667	0.0194941294911027	regulation of osteoblast differentiation	33/1949	87/8726	0.000687144967251547	0.0167425105023829	HOXA2/HDAC7/TWIST1/PTCH1/IFITM1/PDLIM7/DDR2/FERMT2/GLI1/TRPM4/BMP4/TNF/LTF/VEGFC/TP63/TMEM119/TNN/GREM1/WNT10B/TCIRG1/HAND2/CDK6/RORB/HEMGN/WWTR1/NOG/JAG1/IGF1/NELL1/TWIST2/BMP6/FBN2/LIMD1	33
1	GO:0051047	0.0196166458938759	positive regulation of secretion	61/1949	187/8726	0.000694368834217467	0.0168477335727991	HLA-F/AQP1/DRD2/KCNB1/ANO1/NKX6-1/SYT9/TRPM4/FGA/CD33/EDN1/STX1B/ADORA1/VEGFC/EDNRB/GALR1/CRH/LEP/BAIAP3/DRD3/NMU/KMO/ADCY8/C2CD2L/RAB15/GHRL/GCG/INHA/TGFB1/CYP4F2/SPP1/GHRHR/SNCA/CDK5R2/CCK/CPB2/WLS/CACNA1G/PLA2G4A/SYT4/FGG/S100A8/GIPR/PHPT1/HCAR2/TGFB2/NPR1/TREM2/IL1B/IGF1/CAMK2N1/DTNBP1/PINK1/GATA2/BLK/BMP6/INHBA/TLR4/PLA2G3/CD177/CXCL12	61
1	GO:0034371	0.0196632040028073	chylomicron remodeling	6/1949	7/8726	0.000698929052232488	0.0168877199506525	APOC3/APOA1/APOE/APOC2/APOA2/APOB	6
1	GO:0050778	0.0196986389171555	positive regulation of immune response	88/1949	289/8726	0.000703106039548945	0.0169181531857398	A2M/C3/C4BPB/HLA-F/CTLA4/HLA-DMB/CD74/IDO1/IL18R1/C7/PLPP4/CFB/ERMAP/HLA-DPB1/RNF31/TREX1/CFHR4/CD4/TNF/LAG3/CARD9/BTN2A2/FCGR2B/MUC1/HLA-DRB5/PRKCQ/C1QC/CD86/HLA-B/RFTN1/CMKLR1/C1RL/FCRL3/HMCES/PTPN6/CFI/ARPC4/FZD5/MFAP4/PSMB10/LGALS9/MUC19/VTN/HLA-G/AIM2/CBLB/BCL2/CLU/TGFB1/MUC4/MOG/LAPTM5/CARD11/CD59/HLA-DPA1/CFH/CPB2/F2/PLA2G4A/C1R/PLA2G5/PSMB8/BLNK/LCP2/PRKCD/EP300/VAV3/PHPT1/POLR3G/PCK1/TGF…	88
1	GO:0010951	0.0198560297955831	negative regulation of endopeptidase activity	45/1949	129/8726	0.000711664575019418	0.0170533281591212	SPINK5/A2M/C3/TIMP3/PAX2/BIN1/SERPINA1/AQP1/CST3/SERPINH1/SERPINA4/CSTA/OVOS2/SPINT1/ITIH3/TNF/SERPINA5/LTF/SH3RF1/AHSG/NGF/ITIH2/COL6A3/AGT/ARL6IP1/DNAJB6/SERPINA11/COL7A1/VTN/SNCA/NOL3/TNFAIP8/SLPI/SERPINF2/AKT1/RPS6KA1/PICALM/RARRES1/WFIKKN2/CR1/VEGFA/FURIN/CRYAB/ANXA8/BCL2L12	45
1	GO:0032309	0.0205821440755442	icosanoid secretion	14/1949	27/8726	0.000743786012208648	0.017676950566253	DRD2/EDN1/PROCA1/LEP/DRD3/PLA2G2A/CYP4F2/BDKRB2/PLA2G4A/PLA2G5/NOS2/IL1B/ACE/PLA2G3	14
1	GO:0090279	0.0205821440755442	regulation of calcium ion import	14/1949	27/8726	0.000743786012208648	0.017676950566253	VDAC1/EGF/CCL2/PLPP4/STC1/CALCR/ATP2A1/FCRL3/CRH/GCG/HOMER1/RAMP3/PDGFRB/CXCL12	14
1	GO:0035150	0.0207759859405557	regulation of tube size	32/1949	84/8726	0.000754723000667052	0.0178434314271828	DRD5/TRPM4/FGA/PRKG1/EDN1/ADORA1/GJA5/ICAM1/APOE/HTR2A/EDNRB/LEP/AGT/ACTA2/ADRA1D/HTR1B/SNTA1/BDKRB2/ADRB1/WNT9B/HRH1/FOXC1/SERPINF2/AKT1/FGG/SLC8A1/NOS3/KEL/NPR1/ASIC2/ACE/TBXA2R	32
1	GO:0033138	0.0207759859405557	positive regulation of peptidyl-serine phosphorylation	21/1949	48/8726	0.000756944985393469	0.0178434314271828	HAX1/RET/TNF/CALCR/NTRK2/NGF/CAPRIN2/LIF/BCL2/GCG/TGFB1/NTF3/SNCA/SPRY2/AKT1/RAMP3/TNKS1BP1/ATP2B4/PINK1/VEGFA/STOX1	21
1	GO:2000147	0.0209190649489424	positive regulation of cell motility	101/1949	340/8726	0.000765256078552838	0.0179663146675797	AGER/STAT5A/EGF/CD74/HDAC7/TWIST1/GCNT2/ITGA2B/ZNF580/CLDN7/PDGFA/DDR2/RHOC/CX3CL1/RET/FGF1/PIK3CG/FERMT2/CCR1/FGF9/SH3RF2/BMP4/GRB7/CDH13/CX3CR1/TNF/AIF1/EDN1/TNFRSF14/FOXF1/ADGRA2/ADAMTS1/VEGFC/ICAM1/PGF/CMKLR1/CCL27/TACR3/LAMB1/CLDN1/FERMT3/FLT1/AGT/LGALS9/SYDE1/VTN/THBS4/BCL2/VEGFB/DUOX1/ITGA5/PDPN/TGFB1/NTF3/F10/LEF1/SPHK1/DMTN/ITGA4/SPRY2/RHOJ/MALAT1/AKT1/SEMA3F/PHPT1/ONECUT1/SLC8A1/PDGFRB/…	101
1	GO:0002040	0.0214380969019295	sprouting angiogenesis	34/1949	91/8726	0.000787418251137223	0.0184120846583827	DLL1/HDAC7/EGR3/FGF1/ACVRL1/BMP4/CDH13/ADGRA2/SRF/VEGFC/RSPO3/PGF/EPHA2/GREM1/GHRL/VEGFB/GLUL/BMPER/ITGA5/E2F2/RAMP2/LEF1/MIR149/RHOJ/AKT1/ALOX5/TEK/GATA2/VEGFA/EPHB4/SLC39A12/CARD10/TBXA2R/MIR329-1	34
1	GO:0035107	0.0218007217131397	appendage morphogenesis	36/1949	98/8726	0.000807194968644095	0.0187235245568856	TBX5/MSX1/TWIST1/PTCH1/TFAP2A/DLX5/BMP4/CYP26B1/ALX4/EN1/TBX2/TP63/FMN1/OSR1/RARB/TMEM107/EVX2/RSPO2/GREM1/PBX1/FREM2/LEF1/FRAS1/SHH/OSR2/HAND2/TFAP2B/PKDCC/TGFB2/ROR2/NOG/TBC1D32/CACNA1C/PRRX1/WNT3/FBN2	36
1	GO:0035108	0.0218007217131397	limb morphogenesis	36/1949	98/8726	0.000807194968644095	0.0187235245568856	TBX5/MSX1/TWIST1/PTCH1/TFAP2A/DLX5/BMP4/CYP26B1/ALX4/EN1/TBX2/TP63/FMN1/OSR1/RARB/TMEM107/EVX2/RSPO2/GREM1/PBX1/FREM2/LEF1/FRAS1/SHH/OSR2/HAND2/TFAP2B/PKDCC/TGFB2/ROR2/NOG/TBC1D32/CACNA1C/PRRX1/WNT3/FBN2	36
1	GO:0006898	0.0219200966850267	receptor-mediated endocytosis	52/1949	155/8726	0.000818107873907985	0.0188260496130288	C3/EGF/DLL1/HSPG2/STAB2/DRD2/APOC3/PDLIM7/GTF2H2/SCARF1/DNM1/APOA1/LRP2/ARHGAP27/SFRP4/FCGR2B/APOE/RSPO1/FLOT1/ALB/COLEC12/APOC2/DRD3/VTN/SH3GL3/GREM1/CLU/SELE/HTR1B/RAMP2/APOB/NTF3/SCGB3A2/SNCA/STAB1/ITGA4/EPS15/RAMP3/CD14/TNK2/PICALM/DKK1/SCARB1/ACKR3/BICD1/CACNG4/VEGFA/TF/AP1G2/RAMP1/PCSK9/MARCO	52
1	GO:0007188	0.0219200966850267	adenylate cyclase-modulating G protein-coupled receptor signaling pathway	52/1949	155/8726	0.000818107873907985	0.0188260496130288	NPY1R/ADGRB1/PTGER3/DRD2/ADCY4/GNA14/DRD5/GRM7/CRHR1/CALCR/EDN1/GPR78/ADORA1/PTHLH/APLP1/HRH3/GALR1/GLP1R/PTH2R/DRD3/ADCY8/VIPR1/CACNA1D/ADRA1D/PTH1R/HTR4/GCG/PALM/HTR1B/CHRM5/RAMP2/RXFP2/GHRHR/ADRB1/MRAP2/TSHR/RIC8A/RAMP3/GIPR/ATP2B4/GNAZ/GNAI1/VIPR2/ADGRG5/ABCA1/P2RY12/LGR5/PDE2A/TBXA2R/RAMP1/MARCO/GPR37	52
1	GO:0015872	0.0220116108830883	dopamine transport	18/1949	39/8726	0.00082792214402419	0.0189046464758876	DRD2/SYT9/SLC29A4/HTR2A/SNCG/FGF20/DRD3/HTR1B/CHRM5/SNCA/SYT2/KCNA2/SLC6A3/SYT4/SYT17/DTNBP1/PINK1/CXCL12	18
1	GO:0040014	0.0220116108830883	regulation of multicellular organism growth	17/1949	36/8726	0.000832401863958921	0.0189046464758876	STAT5A/SOCS2/NPY1R/PTCH1/DRD2/GDF15/FOXS1/GHRL/BCL2/GHRHR/GHR/ADRB1/SLC6A3/IGF1/MFSD2A/HTRA2/DIO3	17
1	GO:0070098	0.0220116108830883	chemokine-mediated signaling pathway	17/1949	36/8726	0.000832401863958921	0.0189046464758876	ACKR1/CCL2/CX3CL1/CCR1/CX3CR1/EDN1/CCRL2/CXCL5/CMKLR1/GPR35/THPO/PPBP/FOXC1/TREM2/CCL4/ACKR3/CXCL12	17
1	GO:0150076	0.0220116108830883	neuroinflammatory response	11/1949	19/8726	0.000834563445804295	0.0189046464758876	CX3CL1/NR1D1/TNF/CD200R1/ADCY8/DAGLA/SPHK1/TREM2/IL1B/MIR181C/IGF1	11
1	GO:0051091	0.0227945983673891	positive regulation of DNA-binding transcription factor activity	53/1949	159/8726	0.000867626152313239	0.0195771143685998	AGER/IL18R1/CYTL1/DDR2/NKX6-1/CX3CL1/WNT2/TRIM22/RNF31/S100A9/RPS6KA4/CX3CR1/TNF/EDN1/LTF/SRF/PRKCQ/ICAM1/FLOT1/ADCY8/AGT/LGALS9/NTRK1/GREM1/AIM2/CLU/WNT10B/TRIM25/RNF25/AMH/NODAL/SPHK1/CARD11/SHH/RPS27A/TRIM13/AKT1/S100A8/EP300/TLR3/UBE2V1/RAB7B/IL1B/ARHGEF2/PINK1/VEGFA/TCF3/CRTC1/ARID5B/PIDD1/TLR4/RIPK1/SMARCB1	53
1	GO:0051272	0.0228329159913659	positive regulation of cellular component movement	103/1949	349/8726	0.000872466280475771	0.019610023415508	AGER/STAT5A/EGF/CD74/HDAC7/TWIST1/GCNT2/ITGA2B/ZNF580/CLDN7/PDGFA/DDR2/RHOC/CX3CL1/RET/FGF1/PIK3CG/FERMT2/CCR1/FGF9/SH3RF2/BMP4/GRB7/CDH13/CX3CR1/TNF/AIF1/EDN1/TNFRSF14/FOXF1/ADGRA2/ATP2A1/ADAMTS1/VEGFC/ICAM1/PGF/CMKLR1/CCL27/TACR3/LAMB1/CLDN1/FERMT3/FLT1/AGT/LGALS9/SYDE1/VTN/THBS4/BCL2/VEGFB/DUOX1/ITGA5/TTLL6/PDPN/TGFB1/NTF3/F10/LEF1/SPHK1/DMTN/ITGA4/SPRY2/RHOJ/MALAT1/AKT1/SEMA3F/PHPT1/ONECUT1/S…	103
1	GO:0014065	0.0231582245415404	phosphatidylinositol 3-kinase signaling	35/1949	95/8726	0.000892099456840363	0.0198894142865032	PIK3R5/EGF/TWIST1/PDGFA/HAX1/PIK3CG/PIP5K1B/PEAR1/TNF/EDN1/NTRK2/HTR2A/KBTBD2/PTPN6/LEP/FLT1/PIK3C2G/AGT/NTRK1/WNT16/NTF3/F2/AKT1/PDGFRB/TGFB2/PRR5L/ROR2/GATA3/NYAP1/PLXNB1/IGF1/TEK/SELP/PRR5/PDGFD	35
1	GO:0034374	0.0231582245415404	low-density lipoprotein particle remodeling	9/1949	14/8726	0.000898615940444844	0.0198894142865032	APOE/CETP/AGT/PLA2G2A/APOA2/APOB/PLA2G5/LIPC/PLA2G3	9
1	GO:0035812	0.0231582245415404	renal sodium excretion	9/1949	14/8726	0.000898615940444844	0.0198894142865032	DRD2/EDN1/ADORA1/EDNRB/SPX/DRD3/ATP6V1B1/AGT/NPR1	9
1	GO:0070977	0.0231582245415404	bone maturation	9/1949	14/8726	0.000898615940444844	0.0198894142865032	PHOSPHO1/LTF/LEP/RYR1/GREM1/DCHS1/PLXNB1/IGF1/FAT4	9
1	GO:0022408	0.0231967264934545	negative regulation of cell-cell adhesion	37/1949	102/8726	0.000903545478047767	0.0199224816432465	CTLA4/TNR/CD74/FXYD5/IDO1/ZBTB7B/PLG/BMP4/APOA1/PRKG1/LAG3/TNFRSF14/BTN2A2/FCGR2B/LILRB2/CD86/PTPN6/LGALS9/FGL2/UBASH3B/HLA-G/CBLB/TGFB1/ASS1/LAPTM5/SHH/PRKCD/AKT1/LRRC32/CBFB/JAG1/MIR181C/CR1/VEGFA/ZNF703/BMP6/CXCL12	37
1	GO:0002761	0.0232195037023813	regulation of myeloid leukocyte differentiation	30/1949	78/8726	0.000908011197453309	0.0199420438227143	FSTL3/CD74/HAX1/CCR1/CD4/TNF/LTF/TAL1/C1QC/LIF/FES/UBASH3B/POU4F2/INHA/KLF10/TGFB1/LEF1/TESC/CDK6/TLR3/CD101/TRIB1/TREM2/ROR2/MAFB/GATA2/INHBA/TLR4/RIPK1/PLA2G3	30
1	GO:0007204	0.0232195037023813	positive regulation of cytosolic calcium ion concentration	57/1949	174/8726	0.000912861973623764	0.0199420438227143	JPH2/GRIN2D/PTGER3/CASQ2/DRD2/TRPV6/FAM155A/CX3CL1/PIK3CG/GSTO1/CCR1/TRPM4/ITPR2/CX3CR1/CD4/CALCR/EDN1/CCRL2/SLC8A3/TRPV5/HTR2A/CMKLR1/EDNRB/GALR1/KISS1/GLP1R/PTPN6/TRPA1/DRD3/NMU/ADCY8/UBASH3B/GPR35/RYR1/ADRA1D/GHRL/BCL2/PTH1R/SNCA/BDKRB2/NPTN/NOL3/GRIN2C/F2/RAMP3/GIPR/SLC8A1/CORO1A/TRPC3/ATP2B4/ACKR3/TRPV1/GATA2/CACNA1C/JPH3/FKBP1B/TBXA2R	57
1	GO:0001656	0.0232195037023813	metanephros development	27/1949	68/8726	0.000914749405336705	0.0199420438227143	LAMB2/PAX2/PTCH1/CD34/PDGFA/RET/LHX1/IRX3/BMP4/FMN1/OSR1/LIF/GREM1/BCL2/TCF21/FRAS1/SHH/WNT9B/OSR2/TFAP2B/KIF26B/PDGFRB/WWTR1/GATA3/SIX2/FAT4/POU3F3	27
1	GO:0010466	0.0233806382535403	negative regulation of peptidase activity	46/1949	134/8726	0.000924560191601787	0.0200804340450788	SPINK5/A2M/C3/TIMP3/PAX2/BIN1/SERPINA1/AQP1/CST3/SERPINH1/SERPINA4/CSTA/OVOS2/SPINT1/ITIH3/TNF/SERPINA5/LTF/SH3RF1/AHSG/NGF/ITIH2/COL6A3/AGT/ARL6IP1/DNAJB6/SERPINA11/COL7A1/VTN/SNCA/NOL3/TNFAIP8/SLPI/SERPINF2/AKT1/RPS6KA1/PICALM/RARRES1/PI16/WFIKKN2/CR1/VEGFA/FURIN/CRYAB/ANXA8/BCL2L12	46
1	GO:0042471	0.0240728126992228	ear morphogenesis	32/1949	85/8726	0.000955496712587635	0.0206749072649068	FRZB/PAX2/HOXA2/MSX1/TWIST1/TFAP2A/DLX5/WHRN/GRHL3/HMX2/EDN1/TSHZ1/TBX18/OSR1/ATP6V1B1/MYO3A/ZIC1/SOBP/HPN/SPRY2/OSR2/GBX2/ROR2/GATA3/NOG/MAFB/GATA2/TPRN/PRRX1/SIX2/LRIG1/LRIG3	32
1	GO:0051937	0.0247119348101282	catecholamine transport	22/1949	52/8726	0.000990994871851514	0.0212238165485464	DRD2/KCNB1/SYT9/SLC29A4/HTR2A/SNCG/HRH3/CRH/FGF20/DRD3/HTR1B/CHRM5/SNCA/SYT2/KCNA2/SLC6A3/SYT4/SYT17/DTNBP1/PINK1/P2RY12/CXCL12	22
1	GO:0006576	0.0247119348101282	cellular biogenic amine metabolic process	26/1949	65/8726	0.00099288517783115	0.0212238165485464	HAAO/IDO1/DRD2/TPH1/DDC/AOC1/SLC29A4/EPAS1/TACR3/DRD3/KMO/HNMT/PDE1B/TH/SNCA/SLC6A3/HAND2/TGFB2/NPR1/GATA3/PNMT/HDC/AZIN2/SULT1A2/HDAC10/GPR37	26
1	GO:0043279	0.0247119348101282	response to alkaloid	26/1949	65/8726	0.00099288517783115	0.0212238165485464	CASQ2/CRHBP/DRD2/DDC/DRD5/EN1/ICAM1/HTR2A/TACR3/CRH/DRD3/PEA15/PRKCG/ADCY8/HNMT/RYR1/HTR1B/DNMT3B/RGS4/TH/CASP7/HOMER1/SLC6A3/SLC8A1/TRPV1/CACNG4	26
1	GO:0045785	0.0247119348101282	positive regulation of cell adhesion	81/1949	265/8726	0.000995504482872464	0.0212238165485464	EBI3/AGER/IL7/EMILIN1/CTLA4/HLA-DMB/FSTL3/CD74/EFNB3/CCL2/EGR3/GCNT2/ZBTB7B/CX3CL1/RET/FERMT2/EFEMP2/HLA-DPB1/FGA/AP3B1/SPTA1/CDH13/APOA1/CD4/TNF/VWC2/AIF1/TNFRSF14/IL1RL2/FOXF1/LILRB2/PRKCQ/CD86/ICAM1/COL8A1/DISC1/FLOT1/FMN1/PTPN6/LEP/MAP3K8/COL16A1/LIF/LGALS9/CCDC80/HLA-G/SELE/ITGA5/PDPN/NODAL/LEF1/DMTN/CARD11/SHH/ITGA4/HLA-DPA1/VCAM1/SERPINF2/KIF26B/CDK6/AKT1/FGG/VAV3/PCK1/TGFB2/CORO1A/MAP4K4/…	81
1	GO:0071363	0.024794739220587	cellular response to growth factor stimulus	129/1949	453/8726	0.00100251241220679	0.0212949330204249	EMILIN1/SPRED3/PAX2/SKOR1/FSTL3/DLL1/LTBP3/MSX1/TWIST1/CCL2/EGR3/GCNT2/HEYL/ANGPT2/VSTM2A/DUSP15/LHX1/FGF1/RGMA/DLX5/COL3A1/WNT2/FERMT2/DDC/FGF9/ACVRL1/BMP4/STMN2/CLDN5/SPINT1/FKBP8/CX3CR1/VWC2/DLX1/LRP2/EDN1/GDF15/FRS3/SFRP4/ADGRA2/NTRK2/VEGFC/PGF/NGF/ING2/CLDN1/FGF20/FLT1/GDF7/AGT/FGF17/TSPAN12/HHIP/TGFB1I1/VTN/FLRT2/NTRK1/GREM1/COL1A2/VEGFB/ITGB6/BMPER/ITGA5/FSTL1/AMH/ESRP1/RAMP2/TGFB1/TH/NTF3…	129
1	GO:0003018	0.025165449207292	vascular process in circulatory system	53/1949	160/8726	0.00102122824093572	0.0216133168625236	AGER/SLC6A1/SLC16A12/FERMT2/DRD5/TRPM4/FGA/CLDN5/SLCO2B1/PRKG1/LRP2/EDN1/ADORA1/GJA5/ICAM1/APOE/SLC29A4/HTR2A/EDNRB/LEP/SLC6A9/SLC29A1/AGT/ACTA2/ADRA1D/HTR1B/C2CD4B/RAMP2/TGFB1/SNTA1/BDKRB2/ADRB1/HRH1/SLC5A6/FOXC1/SLC15A2/SERPINF2/AKT1/FGG/SLC8A1/NOS3/KEL/NPR1/ATP2B4/SLC24A3/TEK/MFSD2A/VEGFA/ASIC2/BMP6/ACE/PDE2A/TBXA2R	53
1	GO:0035924	0.0256749178355756	cellular response to vascular endothelial growth factor stimulus	21/1949	49/8726	0.0010495078973073	0.0220508734029973	DLL1/EGR3/ADGRA2/VEGFC/PGF/FLT1/TSPAN12/VEGFB/RAMP2/SPHK1/SPRY2/VCAM1/FOXC1/ADAMTS3/AKT1/PDGFRB/ATP2B4/MYO1C/VEGFA/ADAMTS12/MIR329-1	21
1	GO:0046470	0.0256749178355756	phosphatidylcholine metabolic process	21/1949	49/8726	0.0010495078973073	0.0220508734029973	PNPLA6/PHOSPHO1/APOA1/CETP/PLA2G4B/PLA2G2A/APOA2/DBI/CHAT/MBOAT1/PLA2G4A/PLA2G5/TMEM86B/LIPC/SCARB1/MFSD2A/PLA2G4D/ENPP2/LPCAT2/SLC44A5/PLA2G3	21
1	GO:0006954	0.0259800198932448	inflammatory response	117/1949	406/8726	0.00106582723791896	0.0223129099513416	AGER/MGST2/ACKR1/C3/SCG2/PTGER3/NFKBIA/CRHBP/TNFRSF1A/H19/HSPG2/IDO1/CCL2/SERPINA1/IL5RA/IL18R1/NEAT1/ZNF580/CX3CL1/PIK3CG/PLD4/CCR1/NR1D1/AP3B1/S100A9/TREX1/RPS6KA4/CYP26B1/APOA1/TNF/AIF1/CHST1/CASP4/SCN9A/IL1RL2/CD200R1/CCRL2/FOXF1/FCGR2B/ADORA1/PRKCQ/ICAM1/APOE/CXCL5/CMKLR1/AHSG/EDNRB/CRH/LEP/LRFN5/EPHA2/ADCY8/AGT/LGALS9/DUOXA1/PLA2G4B/PLA2G2A/DAGLA/AIM2/GHRL/SELE/ITGB6/C2CD4B/TCIRG1/F12/TGFB1…	117
1	GO:0014068	0.026021831638729	positive regulation of phosphatidylinositol 3-kinase signaling	25/1949	62/8726	0.00107525044834203	0.0223488199204537	PIK3R5/EGF/PDGFA/HAX1/PIK3CG/TNF/NTRK2/PTPN6/LEP/FLT1/AGT/NTRK1/WNT16/NTF3/F2/PDGFRB/TGFB2/PRR5L/ROR2/PLXNB1/IGF1/TEK/SELP/PRR5/PDGFD	25
1	GO:0070167	0.026021831638729	regulation of biomineral tissue development	25/1949	62/8726	0.00107525044834203	0.0223488199204537	LTBP3/TWIST1/DDR2/TFAP2A/PHOSPHO1/CCR1/TRPM4/BMP4/LTF/MATN1/AHSG/TMEM119/OSR1/GREM1/WNT10B/TGFB1/OSR2/PKDCC/SLC8A1/NOS3/SGMS2/ALOX5/NELL1/BMP6/FBN2	25
1	GO:0070371	0.0262415862002724	ERK1 and ERK2 cascade	61/1949	190/8726	0.00108821743721509	0.022537555870744	AGER/EMILIN1/SPRED3/TIMP3/EGF/CD74/CCL2/GCNT2/DRD2/PDGFA/CX3CL1/FERMT2/CCR1/FGA/BMP4/CD4/TNF/CALCR/PSCA/ICAM1/APOE/HTR2A/PTPN6/FGF20/EPHA2/LIF/LGALS9/NDRG4/GPR183/PLA2G2A/NTRK1/THPO/GCG/BMPER/TGFB1/NODAL/DUSP4/NPTN/SPRY2/FGF19/PLA2G5/IQGAP3/HAND2/SERPINF2/FGG/RAMP3/PDGFRB/TREM2/IL1B/CCL4/ACKR3/IGF1/TEK/CAMK2N1/HCRTR1/NDRG2/TF/PDGFD/TLR4/MARCO/RASGRP1	61
1	GO:0048771	0.026393043200146	tissue remodeling	39/1949	110/8726	0.00110425759568196	0.022667634539412	AGER/IL7/EFNA2/LTBP3/CSPG4/CST3/DDR2/HOXA3/PLG/TPH1/ACVRL1/TNFRSF11B/RSPO3/EPAS1/TMEM119/LEP/EPHA2/LIF/AGT/UBASH3B/THBS4/GREM1/PTH1R/WNT16/HTR1B/TCIRG1/TGFB1/SPP1/NOL3/FOXC1/HAND2/TIE1/CAPN1/NOS3/JAG1/TF/TPP1/ACE/TP53	39
1	GO:0061005	0.026393043200146	cell differentiation involved in kidney development	20/1949	46/8726	0.00110463157734733	0.022667634539412	LAMB2/PAX2/PTCH1/CD34/LHX1/BMP4/OSR1/PTPRO/LIF/ACTA2/GREM1/TCF21/SHH/WNT9B/WWTR1/GATA3/JAG1/SIX2/FAT4/POU3F3	20
1	GO:0035115	0.026393043200146	embryonic forelimb morphogenesis	13/1949	25/8726	0.00111013392607249	0.022667634539412	TBX5/MSX1/TWIST1/TFAP2A/ALX4/EN1/TP63/OSR1/RSPO2/SHH/OSR2/CACNA1C/WNT3	13
1	GO:0048260	0.026393043200146	positive regulation of receptor-mediated endocytosis	13/1949	25/8726	0.00111013392607249	0.022667634539412	C3/EGF/DRD2/SFRP4/VTN/GREM1/CLU/SELE/NTF3/BICD1/VEGFA/TF/PCSK9	13
1	GO:0051051	0.026481826143826	negative regulation of transport	75/1949	243/8726	0.00111779035115379	0.0227438856676131	VDAC1/HLA-F/PTGER3/EGF/CASQ2/CD74/CRHBP/TNFRSF1A/BIN1/TWIST1/DRD2/KCNB1/APOC3/GSTO1/GRM7/CD33/STC1/TNF/CRHR1/ASIC1/EDN1/SFRP4/FOXF1/STX1B/FCGR2B/LILRB2/ADORA1/ICAM1/APOE/HTR2A/HRH3/MDFIC/OSR1/CRH/LEP/WNK4/SLC6A9/APOC2/SPX/DRD3/PEA15/NMU/LIF/LGALS9/GPR35/SH3GL3/GHRL/BCL2/APOA2/HTR1B/INHA/PRRT2/RGS4/CYP4F2/SNX33/SNCA/DMTN/SHH/DYSF/SYT4/AKT1/PKDCC/MAP1B/CORO1A/MIDN/KEL/PICALM/SIAH3/IL1B/PROM2/P2RY12…	75
1	GO:0007162	0.0267066408005676	negative regulation of cell adhesion	55/1949	168/8726	0.00113123508130366	0.0229369674747953	RASA1/CTLA4/TNR/CD74/FXYD5/IDO1/GCNT2/CLDN7/ZBTB7B/ANGPT2/CX3CL1/PLG/PHLDB2/ACVRL1/BMP4/PLXNC1/CDH13/APOA1/PRKG1/LAG3/TNFRSF14/BTN2A2/FCGR2B/LILRB2/MUC1/CD86/PTPN6/ARHGDIB/PTPRO/LGALS9/FGL2/UBASH3B/HLA-G/CBLB/TGFB1/ASS1/DMTN/LAPTM5/SHH/PRKCD/AKT1/LRRC32/MAP4K4/CBFB/JAG1/CYP1B1/MIR181C/PLXNB1/CR1/VEGFA/COL1A1/ZNF703/PLXND1/BMP6/CXCL12	55
1	GO:0034329	0.0269797187934026	cell junction assembly	82/1949	270/8726	0.00114679788117692	0.0231715001922011	PKP3/ADGRB1/CLDN23/CDH22/DRD2/CLSTN3/SLITRK3/CLDN7/CNTNAP1/RHOC/GABRB2/KIRREL3/FERMT2/CDH7/PHLDB2/ACVRL1/CLDN5/TNF/LAMB3/CDH11/MUSK/SRF/GJA5/NTRK2/GJB2/FLOT1/FMN1/ITGB4/CLDN1/LRFN5/PTPRO/EPHA2/COL16A1/FZD5/SDK2/GABRG2/AGT/FLRT2/NTRK1/GREM1/GABRA1/GHRL/BCL2/FLNC/NPAS4/SHANK3/VSTM5/ITGA5/RAMP2/SNCA/DMTN/NPTN/STRN/COL17A1/CLDN19/DCHS1/KRT5/NRCAM/LSR/MAP1B/SEMA4A/PCDH17/MAP4K4/RAB13/IL1B/CBFB/PLXNB1/…	82
1	GO:0030501	0.0277669703289932	positive regulation of bone mineralization	14/1949	28/8726	0.00118437314199497	0.0238476302604177	TFAP2A/BMP4/LTF/TMEM119/OSR1/WNT10B/TGFB1/OSR2/PKDCC/SLC8A1/ALOX5/NELL1/BMP6/FBN2	14
1	GO:0007612	0.0279069776578742	learning	32/1949	86/8726	0.00120141776791621	0.0239678753924341	VDAC1/SLC6A1/TNR/SYNGAP1/DRD2/NRXN3/DRD5/CLDN5/ASIC1/SLC8A3/SRF/EN1/NTRK2/SYNJ1/CRH/DRD3/NDRG4/PDE1B/MEIS2/NPAS4/SHANK3/MAP1A/TH/NPTN/CCK/HRH1/RIC8A/STRA6/NPTX2/LRRN4/GIT1/JPH3	32
1	GO:0006584	0.0279069776578742	catecholamine metabolic process	17/1949	37/8726	0.00122305758155551	0.0239678753924341	DRD2/DDC/EPAS1/TACR3/DRD3/PDE1B/TH/SNCA/SLC6A3/HAND2/TGFB2/NPR1/GATA3/PNMT/HDC/SULT1A2/GPR37	17
1	GO:0009712	0.0279069776578742	catechol-containing compound metabolic process	17/1949	37/8726	0.00122305758155551	0.0239678753924341	DRD2/DDC/EPAS1/TACR3/DRD3/PDE1B/TH/SNCA/SLC6A3/HAND2/TGFB2/NPR1/GATA3/PNMT/HDC/SULT1A2/GPR37	17
1	GO:0030449	0.0279069776578742	regulation of complement activation	17/1949	37/8726	0.00122305758155551	0.0239678753924341	A2M/C3/C4BPB/C7/CFB/CFHR4/C1QC/CFI/VTN/CLU/CD59/CFH/CPB2/F2/C1R/IL1B/CR1	17
1	GO:0072087	0.0279069776578742	renal vesicle development	10/1949	17/8726	0.00122765805536067	0.0239678753924341	PAX2/LHX1/BMP4/FMN1/OSR1/LIF/GREM1/WNT9B/KIF26B/SIX2	10
1	GO:0072189	0.0279069776578742	ureter development	10/1949	17/8726	0.00122765805536067	0.0239678753924341	PAX2/RET/LHX1/BMP4/FOXF1/TBX18/OSR1/SHH/GATA3/EMX2	10
1	GO:0150077	0.0279069776578742	regulation of neuroinflammatory response	10/1949	17/8726	0.00122765805536067	0.0239678753924341	CX3CL1/NR1D1/TNF/CD200R1/DAGLA/SPHK1/TREM2/IL1B/MIR181C/IGF1	10
1	GO:0045216	0.0279069776578742	cell-cell junction organization	45/1949	132/8726	0.0012298064841427	0.0239678753924341	PKP3/CLDN23/CDH22/CLDN7/CNTNAP1/RHOC/FERMT2/CDH7/WHRN/CLDN5/CDH13/TNF/CDH11/SRF/GJA5/GJB2/EPHA4/NECTIN4/CLDN1/PTPRO/EPHA2/FZD5/SDK2/AGT/RAMP2/TGFB1/STRN/GRHL1/CLDN19/DCHS1/LSR/CADM2/TGFB2/RAB13/IL1B/CBFB/MYO1C/VEGFA/PLEKHA7/CLDN16/ZNF703/BMP6/ACE/ECT2/CD177	45
1	GO:0042130	0.0279069776578742	negative regulation of T cell proliferation	16/1949	34/8726	0.00123448157478054	0.0239678753924341	CTLA4/IDO1/ZBTB7B/BMP4/TNFRSF14/BTN2A2/LILRB2/CD86/PTPN6/LGALS9/HLA-G/CBLB/SHH/LRRC32/MIR181C/CR1	16
1	GO:0072210	0.0279069776578742	metanephric nephron development	16/1949	34/8726	0.00123448157478054	0.0239678753924341	LAMB2/PAX2/CD34/RET/LHX1/BMP4/FMN1/OSR1/LIF/GREM1/TCF21/WNT9B/TFAP2B/KIF26B/PDGFRB/SIX2	16
1	GO:0070372	0.0279069776578742	regulation of ERK1 and ERK2 cascade	57/1949	176/8726	0.00123994272768991	0.0239678753924341	AGER/EMILIN1/SPRED3/TIMP3/CD74/CCL2/GCNT2/DRD2/PDGFA/CX3CL1/FERMT2/CCR1/FGA/BMP4/CD4/TNF/CALCR/PSCA/ICAM1/APOE/HTR2A/PTPN6/FGF20/EPHA2/LIF/LGALS9/NDRG4/GPR183/PLA2G2A/NTRK1/THPO/GCG/BMPER/TGFB1/NODAL/DUSP4/NPTN/SPRY2/FGF19/PLA2G5/HAND2/SERPINF2/FGG/RAMP3/PDGFRB/TREM2/IL1B/CCL4/ACKR3/TEK/CAMK2N1/HCRTR1/NDRG2/PDGFD/TLR4/MARCO/RASGRP1	57
1	GO:1903037	0.0279069776578742	regulation of leukocyte cell-cell adhesion	57/1949	176/8726	0.00123994272768991	0.0239678753924341	EBI3/AGER/IL7/CTLA4/HLA-DMB/CD74/EFNB3/IDO1/CCL2/EGR3/ZBTB7B/HLA-DPB1/AP3B1/BMP4/SPTA1/CD4/TNF/AIF1/LAG3/TNFRSF14/IL1RL2/BTN2A2/FCGR2B/LILRB2/PRKCQ/CD86/ICAM1/PTPN6/LEP/MAP3K8/LGALS9/FGL2/HLA-G/CBLB/SELE/LEF1/ASS1/LAPTM5/CARD11/SHH/ITGA4/HLA-DPA1/VCAM1/AKT1/PCK1/CORO1A/LRRC32/GATA3/ALOX5/IL1B/CBFB/MIR181C/IGF1/CR1/SELP/CD209/CXCL12	57
1	GO:0042310	0.0280546398936744	vasoconstriction	23/1949	56/8726	0.00125065856161078	0.0240946949323791	DRD5/TRPM4/FGA/EDN1/GJA5/ICAM1/HTR2A/EDNRB/LEP/AGT/ACTA2/ADRA1D/HTR1B/SNTA1/BDKRB2/HRH1/AKT1/FGG/SLC8A1/KEL/ASIC2/ACE/TBXA2R	23
1	GO:0050961	0.0281852782608353	detection of temperature stimulus involved in sensory perception	8/1949	12/8726	0.00126065669946272	0.024206893542489	GRIK2/ANO1/ADORA1/HTR2A/NTRK1/NR2F6/ASIC3/CXCL12	8
1	GO:0002694	0.0282853562949572	regulation of leukocyte activation	81/1949	267/8726	0.00126932212046387	0.0242928454460151	EBI3/SPINK5/AGER/IL7/HLA-F/CTLA4/HLA-DMB/CD74/EFNB3/IDO1/CCL2/EGR3/ZBTB7B/CX3CL1/HLA-DPB1/NR1D1/TSPAN32/AP3B1/BMP4/SPTA1/TREX1/CD33/CYP26B1/CD4/AIF1/LAG3/TNFRSF14/IL1RL2/FOXF1/BTN2A2/FCGR2B/LILRB2/PRKCQ/CD86/SH3RF1/FCRL3/HMCES/PTPN6/LEP/MAP3K8/LRFN5/IRF4/FES/LGALS9/FGL2/GPR183/PLA2G2A/HLA-G/CBLB/BCL2/INHA/TGFB1/LEF1/SPHK1/LAPTM5/CARD11/SHH/HLA-DPA1/VCAM1/PLA2G4A/MAPK8IP1/AKT1/VAV3/PCK1/CORO1A/LRR…	81
1	GO:0060840	0.0287761801823912	artery development	26/1949	66/8726	0.00129561000821193	0.024714388972436	EFEMP2/ACVRL1/BMP4/LRP2/FOXF1/SRF/GJA5/TBX2/APOE/LEP/APOB/SHH/FOXC1/LOX/HAND2/TFAP2B/PDGFRB/TGFB2/STRA6/NOG/JAG1/VEGFA/PRRX1/PLXND1/PDE2A/MIR329-1	26
1	GO:0007160	0.0291125945899065	cell-matrix adhesion	46/1949	136/8726	0.00131506832789122	0.0250033180961267	EMILIN1/RASA1/ITGA2B/CD34/CX3CL1/ITGA11/COL3A1/FERMT2/EFEMP2/PHLDB2/FGA/ACVRL1/CDH13/SRF/DISC1/FMN1/ITGB4/COL13A1/FERMT3/COL16A1/TNN/VTN/GREM1/BCL2/ITGB6/MUC4/ITGAL/LYVE1/DMTN/ITGA4/ZYX/COL17A1/VCAM1/SNED1/CDK6/FGG/ONECUT1/MAP4K4/NID1/JAG1/TEK/VEGFA/ADAMTS12/PLAU/FBLN5/LIMCH1	46
1	GO:0035296	0.0291524407561434	regulation of tube diameter	31/1949	83/8726	0.00132550345262678	0.025037539929782	DRD5/TRPM4/FGA/PRKG1/EDN1/ADORA1/GJA5/ICAM1/APOE/HTR2A/EDNRB/LEP/AGT/ACTA2/ADRA1D/HTR1B/SNTA1/BDKRB2/ADRB1/HRH1/FOXC1/SERPINF2/AKT1/FGG/SLC8A1/NOS3/KEL/NPR1/ASIC2/ACE/TBXA2R	31
1	GO:0097746	0.0291524407561434	blood vessel diameter maintenance	31/1949	83/8726	0.00132550345262678	0.025037539929782	DRD5/TRPM4/FGA/PRKG1/EDN1/ADORA1/GJA5/ICAM1/APOE/HTR2A/EDNRB/LEP/AGT/ACTA2/ADRA1D/HTR1B/SNTA1/BDKRB2/ADRB1/HRH1/FOXC1/SERPINF2/AKT1/FGG/SLC8A1/NOS3/KEL/NPR1/ASIC2/ACE/TBXA2R	31
1	GO:0042110	0.0296491795465488	T cell activation	78/1949	256/8726	0.0013524803466139	0.0254641634637593	EBI3/SPINK5/AGER/IL7/CTLA4/HLA-DMB/CD74/EFNB3/IDO1/CCL2/EGR3/IL18R1/ZBTB7B/PIK3CG/HLA-DPB1/AP3B1/BMP4/SPTA1/TREX1/CYP26B1/CD4/EOMES/AIF1/LAG3/TNFRSF14/IL1RL2/TREML2/BTN2A2/FCGR2B/LILRB2/SRF/PRKCQ/CD86/ICAM1/SH3RF1/PTPN6/LEP/MAP3K8/IRF4/FZD5/BCL3/PSMB10/LGALS9/FGL2/RPL22/GPR183/HLA-G/CBLB/PRR7/BCL2/TCIRG1/ITGAL/LEF1/LAPTM5/CARD11/SHH/HLA-DPA1/VCAM1/MAPK8IP1/WDFY4/AKT1/SEMA4A/PCK1/CORO1A/LRRC32/GAT…	78
1	GO:0007269	0.0296586491130256	neurotransmitter secretion	37/1949	104/8726	0.00136169745631486	0.0254722963899442	CPLX4/GAD1/DRD2/SV2A/RPH3A/SYT9/SLC32A1/RIMS3/SLC18A3/GRIN3A/ASIC1/STX1B/HTR2A/SNCG/HRH3/SYNJ1/BAIAP3/SLC5A7/PRKCG/OTOF/KMO/HTR1B/PRRT2/SNCA/SYT2/CHAT/GAD2/CPLX2/SYT4/BLOC1S6/PPFIA3/DTNBP1/GIT1/CHRNA5/SYN2/RIMS4/VAMP2	37
1	GO:0099643	0.0296586491130256	signal release from synapse	37/1949	104/8726	0.00136169745631486	0.0254722963899442	CPLX4/GAD1/DRD2/SV2A/RPH3A/SYT9/SLC32A1/RIMS3/SLC18A3/GRIN3A/ASIC1/STX1B/HTR2A/SNCG/HRH3/SYNJ1/BAIAP3/SLC5A7/PRKCG/OTOF/KMO/HTR1B/PRRT2/SNCA/SYT2/CHAT/GAD2/CPLX2/SYT4/BLOC1S6/PPFIA3/DTNBP1/GIT1/CHRNA5/SYN2/RIMS4/VAMP2	37
1	GO:0048871	0.0298427801535889	multicellular organismal homeostasis	95/1949	322/8726	0.00137813968035692	0.0256304371205602	IL7/PTGER3/DLL1/LTBP3/LAMA2/GCNT2/AQP1/PPP1R13L/DRD2/IL18R1/CYTL1/CD34/SLC40A1/ZBTB7B/KSR2/ADCY4/NOVA1/NR1D1/WHRN/IRX3/GRHL3/CLDN5/BSCL2/CYP26B1/TNF/LTF/CYP4F12/ADORA1/SRF/TNFRSF11B/TP63/HTR2A/CMKLR1/EPAS1/SCNN1A/ALB/EDNRB/TMEM119/LEP/CLDN1/NOVA2/PTH2R/IRF4/POTEI/POTEJ/ATP6V1B1/NMU/ADCY8/UBASH3B/ILDR2/ABHD6/TNS2/GHRL/BCL2/PTH1R/ITGB6/WNT10B/TCIRG1/CYP4F2/MUC4/SPP1/ADAMTS5/SLC35D3/HOMER1/ADRB1/SCN…	95
1	GO:0032103	0.0298427801535889	positive regulation of response to external stimulus	79/1949	260/8726	0.00137899102605446	0.0256304371205602	AGER/MGST2/C3/HLA-F/SCG2/PTGER3/NFKBIA/CD74/TNFRSF1A/IDO1/NEAT1/ZNF580/THBD/CX3CL1/PLG/PIK3CG/CCR1/S100A9/SCARF1/CDH13/TNF/AIF1/EDN1/LAG3/DHX58/CARD9/MUC1/VEGFC/PGF/CMKLR1/CCL27/PSMB10/AGT/LGALS9/MUC19/PLA2G2A/THBS4/HLA-G/AIM2/GHRL/VEGFB/C2CD4B/TGFB1/NTF3/MUC4/SNCA/CARD11/USF1/CPB2/F2/GPRC5B/PLA2G5/PSMB8/SERPINF2/PRKCD/S100A8/EP300/TLR3/POLR3G/PDGFRB/TREM2/IL1B/CCL4/VEGFA/P2RY12/PDCD4/FKBP1B/APOH…	79
1	GO:0030097	0.0307376716123819	hemopoiesis	138/1949	493/8726	0.00143226873192777	0.0263990136119687	MEIS1/SPINK5/AGER/IL7/EFNA2/CTLA4/TMEM176B/PRRC2C/FSTL3/NFKBIA/CD74/DLL1/DOCK10/EGR3/ITGA2B/IL18R1/HOXB8/CD34/HOXB3/HAX1/ZBTB7B/PLD4/KIRREL3/CCR1/AP3B1/BMP4/SPTA1/TREX1/CYP26B1/CD4/TNF/EOMES/HOXB4/LAG3/ZNF385A/MFAP5/LTF/IL1RL2/IRF8/SLC8A3/FCGR2B/LILRB2/SRF/PRKCQ/TAL1/C1QC/CD86/HLA-B/TPO/SH3RF1/EPAS1/FCRL3/PTPN6/LEP/FLT1/IRF4/EPHA2/FZD5/BCL3/PSMB10/LIF/FES/LGALS9/FGL2/RPL22/UBASH3B/GPR183/HLA-G/NT…	138
1	GO:0046330	0.0307376716123819	positive regulation of JNK cascade	21/1949	50/8726	0.00143399978641888	0.0263990136119687	AGER/TPD52L1/ANKRD6/DUSP15/MAP4K2/SH3RF2/TNF/CARD9/FCGR2B/SH3RF1/TAOK3/WNT16/FGF19/SERPINF2/MAPK8IP1/TLR3/GADD45B/IL1B/TLR4/RIPK1/RASGRP1	21
1	GO:0048844	0.0307376716123819	artery morphogenesis	21/1949	50/8726	0.00143399978641888	0.0263990136119687	EFEMP2/ACVRL1/BMP4/LRP2/FOXF1/SRF/GJA5/TBX2/APOE/APOB/FOXC1/HAND2/TFAP2B/PDGFRB/TGFB2/STRA6/NOG/JAG1/VEGFA/PRRX1/MIR329-1	21
1	GO:0040017	0.0312674022688077	positive regulation of locomotion	102/1949	350/8726	0.00146334406352832	0.0268539721718106	AGER/STAT5A/SCG2/EGF/CD74/HDAC7/TWIST1/GCNT2/ITGA2B/ZNF580/CLDN7/PDGFA/DDR2/RHOC/CX3CL1/RET/FGF1/PIK3CG/FERMT2/CCR1/FGF9/SH3RF2/BMP4/GRB7/CDH13/CX3CR1/TNF/AIF1/EDN1/TNFRSF14/FOXF1/ADGRA2/ADAMTS1/VEGFC/ICAM1/PGF/CMKLR1/CCL27/TACR3/LAMB1/CLDN1/FERMT3/FLT1/AGT/LGALS9/SYDE1/VTN/THBS4/BCL2/VEGFB/DUOX1/ITGA5/PDPN/TGFB1/NTF3/F10/LEF1/SPHK1/DMTN/ITGA4/SPRY2/RHOJ/MALAT1/AKT1/SEMA3F/PHPT1/ONECUT1/SLC8A1/PD…	102
1	GO:0051953	0.0314735956494419	negative regulation of amine transport	11/1949	20/8726	0.00148231685671246	0.0270310611176065	DRD2/GRM7/ADORA1/HRH3/CRH/LEP/HTR1B/RGS4/SNCA/SYT4/P2RY12	11
1	GO:0061037	0.0314735956494419	negative regulation of cartilage development	11/1949	20/8726	0.00148231685671246	0.0270310611176065	FRZB/LTBP3/BMP4/PTHLH/LEP/RARB/GREM1/EFEMP1/NOG/ADAMTS12/WNT9A	11
1	GO:0001706	0.0321093198844805	endoderm formation	20/1949	47/8726	0.00152470145019032	0.0275770521394991	NANOG/LHX1/EOMES/COL6A1/LAMB3/DUSP2/DUSP5/COL8A1/LAMB1/COL5A2/COL7A1/VTN/ITGA5/NODAL/DUSP4/ITGA4/DKK1/NOG/INHBA/COL5A1	20
1	GO:0060291	0.0321093198844805	long-term synaptic potentiation	24/1949	60/8726	0.00153209938087494	0.0275770521394991	AGER/GRIN2D/TNR/PRRT1/DRD2/CX3CR1/SLC8A3/LILRB2/ADORA1/NTRK2/APOE/EPHA4/CRH/MME/ADCY8/SHANK3/CYP46A1/SHISA7/NPTN/GRIN2C/RASGRF2/TSHZ3/CRTC1/VAMP2	24
1	GO:0003007	0.0321093198844805	heart morphogenesis	55/1949	170/8726	0.00153593974308502	0.0275770521394991	TBX5/NPY1R/DLL1/MSX1/TWIST1/PTCH1/PPP1R13L/TNNI3/HEYL/WNT2/ACVRL1/BMP4/TREX1/CLDN5/PITX2/EOMES/LRP2/SMARCD3/FOXF1/SRF/GJA5/ADAMTS1/TBX2/ELN/RARB/NDRG4/FLRT2/RYR1/WNT16/TGFB1/TH/NODAL/SHH/FOXC1/DCHS1/TMEM100/HAND2/TGFB2/NOS3/DKK1/GATA3/NOG/JAG1/TEK/VEGFA/RNF207/DHRS3/PDCD4/EPHB4/PLXND1/FAT4/TP53/OVOL2/FOXN4/COL5A1	55
1	GO:0070588	0.0321093198844805	calcium ion transmembrane transport	55/1949	170/8726	0.00153593974308502	0.0275770521394991	JPH2/GRIN2D/VDAC1/CASQ2/BIN1/DRD2/TRPV6/FAM155A/CX3CL1/CACHD1/PIK3CG/PKD2L1/GSTO1/CACNA2D4/TRPM4/ITPR2/GRIN3A/CRHR1/CALCR/ASIC1/SLC8A3/ATP2A1/STAC/TRPV5/HTR2A/PTPN6/TRPA1/DRD3/RGS9/TRPC7/UBASH3B/GPR35/RYR1/CACNA1D/TMEM37/FGF14/AHNAK/SNCA/NOL3/GRIN2C/F2/CACNA1G/RAMP3/SLC8A1/CORO1A/TRPC3/ATP2B4/SLC24A3/TRPV1/CACNG4/CACNA1C/P2RY12/ORAI3/JPH3/FKBP1B	55
1	GO:0061061	0.0321093198844805	muscle structure development	111/1949	386/8726	0.00153603529660652	0.0275770521394991	JPH2/TBX5/RBM24/SGCZ/POPDC2/ADGRB1/VAX1/OBSCN/DLL1/MSX1/BIN1/LAMA2/TWIST1/EGR3/TNNI3/MKX/PGM5/NR2F2/HEYL/PDLIM7/KRT8/ITGA11/WNT2/PRICKLE4/EFEMP2/FGF9/BMP4/CYP26B1/TNF/TMOD4/LRP2/EDN1/GDF15/CHODL/SMARCD3/TEAD4/FOXF1/ALX4/SRF/TBX2/EVC/TRIM72/EPAS1/FLOT1/BCL9/TBX18/EDNRB/CHRND/SMTN/TMEM119/FRG1/ELN/CD53/COL6A3/RARB/PRDM6/PAX7/LIF/TNNT3/RYR1/GREM1/TNNT1/ASB2/BCL2/FLNC/NRAP/TAGLN/WNT10B/TCF21/RGS4/CEA…	111
1	GO:0071902	0.0324228499063205	positive regulation of protein serine/threonine kinase activity	59/1949	185/8726	0.00155583580711609	0.027846327035096	AGER/PIK3R5/EGF/TPD52L1/CD74/CSPG4/PDGFA/RET/FGF1/PIK3CG/FERMT2/MAP4K2/SHC2/TNF/EDN1/GDF15/LTF/DUSP5/EPHA4/HTR2A/MDFIC/FLT1/PEA15/FZD5/AGT/CCND1/GHRL/TAOK3/MAP4K1/TP73/TGFB1/NTF3/SNCA/CDK5R2/GHR/RPS27A/SPRY2/IQGAP3/AKT1/FAM20A/PROK1/PDGFRB/GADD45B/ATP2B4/UBE2V1/DKK1/ROR2/IGFBP6/IL1B/IGF1/MAPK10/VEGFA/MAPK11/TF/PDGFD/TLR4/RIPK1/MST1R/RASGRP1	59
1	GO:1905954	0.0333763189250929	positive regulation of lipid localization	29/1949	77/8726	0.00161061561077626	0.0286652127959492	C3/NFKBIA/PTCH1/VSTM2A/APOA1/EDN1/APOE/GALR1/CRH/CETP/KMO/ARL6IP1/GHRL/DBI/APOB/CYP4F2/SPP1/CCK/PLA2G4A/PRKCD/SCARB1/TMEM30A/IL1B/HILPDA/ABCA1/BMP6/IKBKE/PLA2G3/CYP8B1	29
1	GO:0046503	0.0333763189250929	glycerolipid catabolic process	19/1949	44/8726	0.00161147511397812	0.0286652127959492	PNPLA6/APOC3/PIK3CG/APOA1/APOC2/PLA2G4B/ABHD12B/DAGLA/ABHD6/APOA2/ENPP6/APOB/PLA2G4A/PLA2G5/LIPC/SCARB1/AADAC/PLA2G4D/ENPP2	19
1	GO:0071772	0.0334348653477762	response to BMP	39/1949	112/8726	0.00162420554414552	0.0287154953231633	SKOR1/FSTL3/MSX1/HEYL/VSTM2A/RGMA/DLX5/ACVRL1/BMP4/SPINT1/FKBP8/VWC2/DLX1/LRP2/GDF15/SFRP4/GDF7/GREM1/BMPER/FSTL1/AMH/TGFB1/NODAL/LEF1/SOSTDC1/GDF6/TMEM100/TFAP2B/TGFB2/SFRP5/ROR2/GATA3/NOG/SKOR2/CTDSPL2/FST/ADAMTS12/PDCD4/BMP6	39
1	GO:0071773	0.0334348653477762	cellular response to BMP stimulus	39/1949	112/8726	0.00162420554414552	0.0287154953231633	SKOR1/FSTL3/MSX1/HEYL/VSTM2A/RGMA/DLX5/ACVRL1/BMP4/SPINT1/FKBP8/VWC2/DLX1/LRP2/GDF15/SFRP4/GDF7/GREM1/BMPER/FSTL1/AMH/TGFB1/NODAL/LEF1/SOSTDC1/GDF6/TMEM100/TFAP2B/TGFB2/SFRP5/ROR2/GATA3/NOG/SKOR2/CTDSPL2/FST/ADAMTS12/PDCD4/BMP6	39
1	GO:0043542	0.0338363135070314	endothelial cell migration	50/1949	152/8726	0.0016549595695278	0.0290602786091039	STAT5A/SCG2/ADGRB1/EGF/HDAC7/EGR3/NR2F2/ZNF580/ANGPT2/FGF1/PIK3CG/ACVRL1/BMP4/STC1/CDH13/APOA1/TNF/EDN1/ADGRA2/SRF/VEGFC/APOE/EPHA2/AGT/GREM1/GLUL/BMPER/FSTL1/TGFB1/MIR149/RHOJ/AKT1/SEMA4A/NOS3/ATP2B4/RAB13/SCARB1/GATA3/CYP1B1/TEK/RHOB/GATA2/VEGFA/SH3BP1/EPHB4/APOH/PLXND1/CARD10/TBXA2R/MIR329-1	50
1	GO:0051090	0.0338363135070314	regulation of DNA-binding transcription factor activity	76/1949	250/8726	0.00165827029750146	0.0290602786091039	AGER/NFKBIA/TWIST1/PTCH1/IL18R1/CYTL1/HEYL/DDR2/NKX6-1/CX3CL1/WNT2/TRIM22/RNF31/S100A9/RPS6KA4/CX3CR1/TNF/EOMES/EDN1/LTF/SFRP4/FOXS1/SRF/PRKCQ/ICAM1/CMKLR1/FLOT1/BHLHE40/MIR154/ADCY8/AGT/LGALS9/MDFI/NTRK1/POU4F2/GREM1/AIM2/CLU/WNT10B/TRIM25/RNF25/AMH/NODAL/SPHK1/CARD11/SHH/RPS27A/PYDC1/TRIM13/RNF2/HAND2/AKT1/S100A8/EP300/TLR3/SIGIRR/NFKBIL1/LRRC14/TRIB1/SFRP5/UBE2V1/RAB7B/IL1B/CYP1B1/ARHGEF2/PINK…	76
1	GO:0001935	0.0338363135070314	endothelial cell proliferation	37/1949	105/8726	0.00165874107980263	0.0290602786091039	STAT5A/SCG2/EGF/CCL2/EGR3/NR2F2/CD34/ZNF580/WNT2/ACVRL1/BMP4/CDH13/APOA1/TNF/VEGFC/APOE/PGF/LEP/FLT1/EPHA2/THBS4/GHRL/VEGFB/BMPER/ITGA4/MIR149/TIE1/AKT1/SCARB1/ALOX5/TEK/GATA2/VEGFA/APOH/BMP6/MIR329-1/CXCL12	37
1	GO:0009308	0.0341761725677603	amine metabolic process	33/1949	91/8726	0.00168046346156641	0.0293521661692117	SULT1C2/HAAO/IDO1/DRD2/TPH1/DDC/AOC1/CYP1A1/SLC29A4/EPAS1/TACR3/DRD3/PSMB10/KMO/HNMT/PDE1B/TH/AOC3/SNCA/SLC6A3/VCAM1/HAND2/PSMB8/TGFB2/NPR1/ATP2B4/GATA3/PNMT/HDC/AZIN2/SULT1A2/HDAC10/GPR37	33
1	GO:0001658	0.0342841355309968	branching involved in ureteric bud morphogenesis	18/1949	41/8726	0.00169084969369401	0.0294448900349622	PAX2/PTCH1/LHX1/FGF1/BMP4/AGT/GREM1/BCL2/PBX1/TCF21/SHH/WNT9B/DCHS1/NOG/VEGFA/SIX2/FAT4/LAMA5	18
1	GO:0003084	0.0346004699926723	positive regulation of systemic arterial blood pressure	7/1949	10/8726	0.0017269488133191	0.0297165735204589	NR2F2/ADORA1/SPX/NMU/HSD11B2/CAMK2N1/ACE	7
1	GO:0034372	0.0346004699926723	very-low-density lipoprotein particle remodeling	7/1949	10/8726	0.0017269488133191	0.0297165735204589	APOC3/APOA1/APOE/CETP/APOC2/APOA2/LIPC	7
1	GO:0051918	0.0346004699926723	negative regulation of fibrinolysis	7/1949	10/8726	0.0017269488133191	0.0297165735204589	THBD/PLG/USF1/CPB2/F2/SERPINF2/APOH	7
1	GO:0098883	0.0346004699926723	synapse pruning	7/1949	10/8726	0.0017269488133191	0.0297165735204589	C3/CX3CL1/CX3CR1/C1QC/EPHA4/DKK1/TREM2	7
1	GO:0070663	0.0346062322843716	regulation of leukocyte proliferation	45/1949	134/8726	0.00173748707707375	0.0297215224580013	EBI3/AGER/IL7/CTLA4/HLA-DMB/CD74/IDO1/IL5RA/ZBTB7B/HLA-DPB1/BMP4/SPTA1/CD4/AIF1/TNFRSF14/BTN2A2/FCGR2B/LILRB2/PRKCQ/CD86/SH3RF1/FCRL3/PTPN6/LEP/LGALS9/GPR183/HLA-G/GREM1/CBLB/BCL2/CARD11/SHH/HLA-DPA1/VCAM1/MAPK8IP1/VAV3/CORO1A/LRRC32/IL1B/MIR181C/IGF1/CR1/BLK/CD209/TLR4	45
1	GO:1903039	0.0346062322843716	positive regulation of leukocyte cell-cell adhesion	45/1949	134/8726	0.00173748707707375	0.0297215224580013	EBI3/AGER/IL7/CTLA4/HLA-DMB/CD74/EFNB3/CCL2/EGR3/ZBTB7B/HLA-DPB1/AP3B1/SPTA1/CD4/TNF/AIF1/TNFRSF14/IL1RL2/LILRB2/PRKCQ/CD86/ICAM1/PTPN6/LEP/MAP3K8/LGALS9/HLA-G/SELE/LEF1/CARD11/SHH/ITGA4/HLA-DPA1/VCAM1/AKT1/PCK1/CORO1A/GATA3/ALOX5/IL1B/CBFB/IGF1/CR1/SELP/CD209	45
1	GO:0002449	0.0348948768727355	lymphocyte mediated immunity	40/1949	116/8726	0.00175714723589012	0.0299694245279215	AGER/C3/C4BPB/HLA-F/CD74/IL18R1/C7/GAPT/TRPM4/TREX1/TNF/LAG3/FCGR2B/C1QC/ICAM1/HLA-B/RFTN1/C1RL/HMCES/PTPN6/LEP/CFI/FZD5/BCL3/LGALS9/HLA-G/CLU/TCIRG1/TGFB1/C1R/PRKCD/CORO1A/GATA3/IL1B/JAG1/CR1/PARP3/TUBB/RASGRP1/SCART1	40
1	GO:0009309	0.0350527529205988	amine biosynthetic process	13/1949	26/8726	0.00177028861758356	0.03010501618851	TPH1/DDC/TH/SNCA/SLC6A3/HAND2/TGFB2/GATA3/PNMT/HDC/AZIN2/SULT1A2/GPR37	13
1	GO:0009651	0.0351532540407882	response to salt stress	9/1949	15/8726	0.00180245763958572	0.0301913314590144	AQP1/TNF/TACR3/CLDN1/KMO/PAPPA2/TH/BDKRB2/TP53	9
1	GO:0022410	0.0351532540407882	circadian sleep/wake cycle process	9/1949	15/8726	0.00180245763958572	0.0301913314590144	DRD2/ADORA1/CRH/DRD3/NMU/GHRL/GHRHR/ADRB1/PTGDS	9
1	GO:0032691	0.0351532540407882	negative regulation of interleukin-1 beta production	9/1949	15/8726	0.00180245763958572	0.0301913314590144	CX3CL1/CD33/CX3CR1/APOA1/GHRL/TREM2/IGF1/GIT1/MIR181A2	9
1	GO:0044062	0.0351532540407882	regulation of excretion	9/1949	15/8726	0.00180245763958572	0.0301913314590144	DRD2/STC1/EDN1/ADORA1/EDNRB/SPX/DRD3/AGT/NPR1	9
1	GO:0060216	0.0351532540407882	definitive hemopoiesis	9/1949	15/8726	0.00180245763958572	0.0301913314590144	MEIS1/HOXB3/HOXB4/MFAP5/TAL1/CBFB/TEK/GATA2/SP3	9
1	GO:0050994	0.0351532540407882	regulation of lipid catabolic process	16/1949	35/8726	0.00180808680559091	0.0301913314590144	TWIST1/APOC3/PIK3CG/BSCL2/APOA1/TNF/ADORA1/APOC2/APOA2/PRKCD/AKT1/HCAR2/SCARB1/IL1B/AADAC/MFSD2A	16
1	GO:0030003	0.0351532540407882	cellular cation homeostasis	104/1949	360/8726	0.0018118087094482	0.0301913314590144	JPH2/GRIN2D/PTGER3/ATP6V1C2/CASQ2/GRIK2/DRD2/TNNI3/SV2A/SLC40A1/C7/TRPV6/FAM155A/CX3CL1/PIK3CG/GSTO1/CCR1/DRD5/TRPM4/RAB20/AP3B1/S100A9/ITPR2/KCTD17/STC1/CX3CR1/CD4/CALCR/ATP6V0A4/EDN1/LTF/CCRL2/SLC8A3/ADORA1/ATP2A1/APOE/TRPV5/HTR2A/CMKLR1/DISC1/EDNRB/GALR1/KISS1/GLP1R/PTPN6/SLC6A9/TRPA1/MT1M/DRD3/TRPC7/ATP6V1B1/NMU/ADCY8/MT1F/UBASH3B/GPR35/RYR1/ADRA1D/GHRL/BCL2/PTH1R/HTR1B/ATP1A3/TCIRG1/FTL/HEXB…	104
1	GO:0031663	0.0353593787856996	lipopolysaccharide-mediated signaling pathway	15/1949	32/8726	0.00183290618705492	0.0303683614570995	NFKBIA/CCL2/CX3CL1/TNF/LTF/TGFB1/AKT1/SIGIRR/CD14/NFKBIL1/TRIB1/SCARB1/IL1B/BMP6/TLR4	15
1	GO:0110151	0.0353593787856996	positive regulation of biomineralization	15/1949	32/8726	0.00183290618705492	0.0303683614570995	TFAP2A/BMP4/LTF/TMEM119/OSR1/WNT10B/TGFB1/OSR2/FBLN7/PKDCC/SLC8A1/ALOX5/NELL1/BMP6/FBN2	15
1	GO:0006813	0.0354580538782191	potassium ion transport	49/1949	149/8726	0.00184327264680908	0.0304531084458576	KCNK13/KCNMB1/CASQ2/HCN2/BIN1/KCNC1/KCNJ5/AQP1/DRD2/KCNB1/PKD2L1/KCNA4/HCN4/KCNH5/KCNJ6/KCNS3/KCNN1/ADORA1/GJA5/HTR2A/KCNS2/FXYD3/WNK4/DRD3/KCNJ16/CACNA1D/KCNK17/KCNA6/ATP1A3/RGS4/HPN/KCNK9/KCNK4/KCNA2/KCNK1/KCNH8/KCNQ5/KCNN2/KEL/KCNH7/TREM2/SLC24A3/KCNIP3/RNF207/P2RY12/SLC9A9/KCNK6/LRRC55/VAMP2	49
1	GO:0050727	0.0355797742773869	regulation of inflammatory response	60/1949	190/8726	0.00185486974905808	0.0305576478695005	AGER/MGST2/C3/PTGER3/NFKBIA/TNFRSF1A/IDO1/NEAT1/CX3CL1/PIK3CG/NR1D1/S100A9/TREX1/APOA1/TNF/CASP4/IL1RL2/CD200R1/FOXF1/FCGR2B/ADORA1/APOE/AHSG/EDNRB/LRFN5/AGT/DUOXA1/PLA2G2A/DAGLA/GHRL/SELE/C2CD4B/F12/SPHK1/SNCA/MIR149/ZYX/PROC/GPRC5B/PRKCD/S100A8/TLR3/TREM2/GATA3/ALOX5/IL1B/MIR181C/IGF1/TEK/GIT1/ADAMTS12/PDCD4/MIR181A2/FNDC4/HYAL2/KRT1/PDE2A/TLR4/RIPK1/PLA2G3	60
1	GO:0048593	0.0356216749041496	camera-type eye morphogenesis	32/1949	88/8726	0.00186232986391659	0.0305936341741956	MEIS1/MEGF11/PAX2/DLL1/TWIST1/TFAP2A/LHX1/WNT2/BMP4/PITX2/NTRK2/TBX2/COL8A1/EPHA2/FZD5/SDK2/TSPAN12/MAN2A1/WNT16/TH/VSX1/TFAP2B/RORB/STRA6/JAG1/MFSD2A/VEGFA/SP3/FOXN4/DIO3/WNT9A/TSKU	32
1	GO:1901222	0.0368578175662437	regulation of NIK/NF-kappaB signaling	21/1949	51/8726	0.0019324151982302	0.0316552938657453	AGER/NFKBIA/HDAC7/IL18R1/TNF/EDN1/CD86/BCL3/LGALS9/GREM1/SPHK1/LAPTM5/NOL3/MIR149/EP300/TLR3/CD14/TREM2/IL1B/PDCD4/TLR4	21
1	GO:0050673	0.0373932035136289	epithelial cell proliferation	79/1949	263/8726	0.00196602299279299	0.0321151094656681	STAT5A/PAX2/SCG2/EGF/TWIST1/CCL2/EGR3/PTCH1/NR2F2/CD34/ZNF580/NKX6-1/FGF1/DLX5/WNT2/GLI1/NR1D1/FGF9/ACVRL1/BMP4/CDH13/APOA1/TNF/VEGFC/APOE/COL8A1/TP63/PGF/EDNRB/OSR1/LAMB1/LEP/CLDN1/FLT1/EPHA2/TGM1/THBS4/CCND1/GHRL/WNT16/VEGFB/WNT10B/BMPER/TGFB1/HPN/NODAL/MST1/SHH/ITGA4/OSR2/MIR149/CPB2/IQGAP3/CDK6/TIE1/AKT1/RPS6KA1/TGFB2/SCARB1/GATA3/ALOX5/NOG/EHF/IGF1/TEK/ZFP36/GATA2/VEGFA/FST/LGR5/APOH/ZNF703/…	79
1	GO:0070848	0.0387060401804107	response to growth factor	132/1949	473/8726	0.00204078055453587	0.0332426377141872	EMILIN1/SPRED3/PAX2/SKOR1/FSTL3/DLL1/LTBP3/MSX1/TWIST1/CCL2/EGR3/GCNT2/HEYL/ANGPT2/VSTM2A/DUSP15/LHX1/FGF1/RGMA/DLX5/COL3A1/WNT2/FERMT2/DDC/FGF9/ACVRL1/BMP4/STMN2/CLDN5/SPINT1/FKBP8/CX3CR1/VWC2/DLX1/LRP2/EDN1/GDF15/FRS3/SFRP4/ADGRA2/NTRK2/VEGFC/PGF/NGF/ING2/CLDN1/FGF20/FLT1/EPHA2/GDF7/AGT/FGF17/TSPAN12/HHIP/TGFB1I1/VTN/FLRT2/NTRK1/GREM1/COL1A2/MEIS2/VEGFB/ITGB6/BMPER/ITGA5/FSTL1/AMH/ESRP1/RAMP2/T…	132
1	GO:0008544	0.0402529267364175	epidermis development	60/1949	191/8726	0.00212830196162634	0.034571179438595	SPINK5/PKP3/DLL1/APCDD1/PTCH1/PDGFA/KRT8/GLI1/WHRN/AP3B1/CSTA/BMP4/GRHL3/CYP26B1/TNF/PITX2/LAMB3/SFRP4/KRT7/ALX4/TMEM132E/TP63/PTHLH/FOSL2/ST14/KLK13/EPHA2/TGM1/COL7A1/CTSK/BCL2/WNT16/WNT10B/ESRP1/KRT23/KRT34/SOSTDC1/SHH/KRT13/COL17A1/FOXC1/GRHL1/KRT5/CAPN1/TGFB2/CBFB/JAG1/PTCH2/ZFP36/FST/TPRN/LGR5/FURIN/HOXB13/INHBA/KRT1/PPL/OVOL2/LAMA5/VDR	60
1	GO:0098657	0.0406709072998826	import into cell	49/1949	150/8726	0.00215642547591202	0.0349301615607155	SLC6A1/HCN2/SLC6A5/SLC15A3/KCNJ5/DRD2/TRPV6/FAM155A/TRPM4/HCN4/DNM1/SLC5A2/KCNJ6/CALCR/LRP2/LTF/SLC8A3/TRPV5/SLC29A4/FLOT1/WNK4/SLC6A9/SPX/DRD3/SLC29A1/ARL6IP1/KCNJ16/GLUL/ATP1A3/RGS4/KCNK9/SNCA/ITGA4/SLC5A6/SLC6A3/SLC22A4/SLC15A2/EPS15/AKT1/RAMP3/SLC8A1/ATP2B4/TREM2/TRPV1/CACNG4/SLC39A8/SLC6A11/SLC9A9/SLC39A12	49
1	GO:0046475	0.0414942942580979	glycerophospholipid catabolic process	10/1949	18/8726	0.00221237350902181	0.0356373264947402	PNPLA6/PLA2G4B/ABHD12B/ENPP6/PLA2G4A/PLA2G5/LIPC/SCARB1/PLA2G4D/ENPP2	10
1	GO:0050995	0.0414942942580979	negative regulation of lipid catabolic process	10/1949	18/8726	0.00221237350902181	0.0356373264947402	APOC3/PIK3CG/BSCL2/TNF/ADORA1/APOA2/AKT1/HCAR2/IL1B/MFSD2A	10
1	GO:0034776	0.0418871582406924	response to histamine	6/1949	8/8726	0.0022643383823834	0.0359747372705124	DRD2/GABRB2/AOC1/DRD3/GABRG2/HRH1	6
1	GO:0036148	0.0418871582406924	phosphatidylglycerol acyl-chain remodeling	6/1949	8/8726	0.0022643383823834	0.0359747372705124	PLA2G4B/PLA2G2A/PLA2G4A/PLA2G5/PLA2G4D/PLA2G3	6
1	GO:0042416	0.0418871582406924	dopamine biosynthetic process	6/1949	8/8726	0.0022643383823834	0.0359747372705124	DDC/TH/SNCA/SLC6A3/TGFB2/GPR37	6
1	GO:0051238	0.0418871582406924	sequestering of metal ion	6/1949	8/8726	0.0022643383823834	0.0359747372705124	S100A9/FTL/SLC30A3/S100A8/SLC30A2/LCN2	6
1	GO:0051967	0.0418871582406924	negative regulation of synaptic transmission, glutamatergic	6/1949	8/8726	0.0022643383823834	0.0359747372705124	GRIK2/DRD2/ADORA1/HTR2A/DRD3/HTR1B	6
1	GO:0051403	0.0421964715090195	stress-activated MAPK cascade	47/1949	143/8726	0.00228730873404934	0.0362403906122456	AGER/TPD52L1/GRIK2/ANKRD6/DUSP15/MAP4K2/SH3RF2/TNF/CDC42EP5/CARD9/FCGR2B/SH3RF1/MDFIC/LEP/MAP3K8/LGALS9/TAOK3/WNT16/MAP4K1/SPHK1/RPS27A/FGF19/GDF6/HAND2/SERPINF2/MAPK8IP1/AKT1/TLR3/GADD45B/TGFB2/TRIB1/UBE2V1/MAP4K4/ROR2/IL1B/PINK1/MAPK10/ZFP36/VEGFA/MAPK11/PDCD4/MIR181A2/TF/CRYAB/TLR4/RIPK1/RASGRP1	47
1	GO:0060402	0.042256402067648	calcium ion transport into cytosol	32/1949	89/8726	0.00229681569295421	0.0362918619030109	JPH2/GRIN2D/CASQ2/DRD2/TRPV6/FAM155A/CX3CL1/GSTO1/ITPR2/CD4/CALCR/SLC8A3/TRPV5/HTR2A/PTPN6/TRPA1/UBASH3B/RYR1/BCL2/SNCA/NOL3/GRIN2C/F2/RAMP3/SLC8A1/CORO1A/TRPC3/ATP2B4/TRPV1/CACNA1C/JPH3/FKBP1B	32
1	GO:0031347	0.0426667151143027	regulation of defense response	95/1949	327/8726	0.00232543707968948	0.0366442587872121	SPINK5/A2M/AGER/MGST2/C3/HLA-F/PTGER3/NFKBIA/TNFRSF1A/IDO1/DRD2/NEAT1/PARP14/CX3CL1/PIK3CG/NR1D1/TSPAN32/S100A9/TREX1/DTX3L/APOA1/TNF/CASP4/LAG3/IL1RL2/CD200R1/FOXF1/DHX58/CARD9/FCGR2B/ADORA1/MUC1/APOE/HLA-B/AHSG/EDNRB/CRH/PTPN6/LEP/LRFN5/ERAP1/PSMB10/AGT/LGALS9/FGL2/DUOXA1/MUC19/PLA2G2A/HLA-G/DAGLA/AIM2/GHRL/SELE/C2CD4B/F12/MUC4/SPHK1/SNCA/CARD11/CCK/MIR149/ZYX/PROC/GPRC5B/PLA2G5/PSMB8/PRKCD/S10…	95
1	GO:0006874	0.0432438431223011	cellular calcium ion homeostasis	76/1949	253/8726	0.00236611394697939	0.0371399245074764	JPH2/GRIN2D/PTGER3/CASQ2/GRIK2/DRD2/TNNI3/SV2A/TRPV6/FAM155A/CX3CL1/PIK3CG/GSTO1/CCR1/DRD5/TRPM4/ITPR2/KCTD17/STC1/CX3CR1/CD4/CALCR/EDN1/CCRL2/SLC8A3/ADORA1/ATP2A1/APOE/TRPV5/HTR2A/CMKLR1/DISC1/EDNRB/GALR1/KISS1/GLP1R/PTPN6/TRPA1/DRD3/TRPC7/NMU/ADCY8/UBASH3B/GPR35/RYR1/ADRA1D/GHRL/BCL2/PTH1R/HTR1B/TCIRG1/HEXB/SNCA/BDKRB2/NPTN/NOL3/GRIN2C/F2/DMPK/RAMP3/GIPR/SLC8A1/CORO1A/KEL/TRPC3/ATP2B4/SLC24A3/A…	76
1	GO:0048259	0.0432438431223011	regulation of receptor-mediated endocytosis	22/1949	55/8726	0.00236970111896496	0.0371399245074764	C3/EGF/DRD2/APOC3/SFRP4/RSPO1/FLOT1/APOC2/DRD3/VTN/SH3GL3/GREM1/CLU/SELE/NTF3/TNK2/PICALM/DKK1/BICD1/VEGFA/TF/PCSK9	22
1	GO:0002009	0.0432860726456851	morphogenesis of an epithelium	99/1949	343/8726	0.00237842608879579	0.0371761932846531	HOXB2/TBX5/FRZB/PAX2/EGF/DLL1/TWIST1/PTCH1/ANKRD6/PDGFA/RHOC/TFAP2A/RET/LHX1/FGF1/WNT2/FERMT2/PHLDB2/RASIP1/IRX3/ACVRL1/BMP4/GRHL3/SPINT1/TNF/EOMES/LRP2/EDN1/HOXB4/FOXF1/SRF/VEGFC/TBX2/EPHA4/TP63/RSPO3/FMN1/TBX18/OSR1/ST14/WNK4/SOX10/EPHA2/GDF7/FZD5/PSMB10/LIF/AGT/NDRG4/HHIP/TGFB1I1/RSPO2/GREM1/BCL2/WNT16/PBX1/TCF21/ITGA5/PDPN/TGFB1/FREM2/NODAL/LEF1/FRAS1/SOSTDC1/SHH/WNT9B/SPRY2/ARHGAP24/DCHS1/HA…	99
1	GO:0032989	0.0435878446066597	cellular component morphogenesis	134/1949	483/8726	0.0024014630026181	0.0374353697833139	LAMB2/EFNA2/PAX2/HOXA2/TNR/ADGRB1/LHX3/VAX1/OBSCN/SYNGAP1/EFNB3/LAMA2/DOCK10/PTCH1/DOK2/DRD2/PGM5/SLITRK3/NRXN3/FEZF1/ALCAM/CNTNAP1/PDLIM7/NKX6-1/KRT8/RET/LHX1/MOBP/DLX5/KIRREL3/SPTBN5/PHLDB2/GBX1/MAG/NEXN/SPTA1/GRB7/PLXNC1/SCN1B/TMOD4/LRP2/EDN1/CHODL/S100B/CDH11/SRF/PRKCQ/NTRK2/KIF5A/RND2/APOE/EPHA4/LMX1A/DCC/DISC1/FLOT1/ZSWIM8/DOK4/ITGB4/NGF/GFRA2/SRCIN1/UST/B4GALT6/CAPRIN2/PTPRO/EPHA2/GDF7/CAM…	134
1	GO:0097435	0.0445450496623079	supramolecular fiber organization	110/1949	387/8726	0.00246079732287335	0.0382574642351044	EMILIN1/RASA1/FAT1/OBSCN/LTBP3/BIN1/DES/CST3/SERPINH1/PGM5/HAX1/DDR2/RHOC/CX3CL1/KRT8/COL3A1/FERMT2/EFEMP2/SPTBN5/PHLDB2/CTNNA3/CORO6/SPTA1/STMN2/APOA1/TMOD4/CDC42EP5/AIF1/EDN1/MFAP5/SRF/STMN3/ICAM1/RND2/APOE/FMN1/ELN/TPM3/COL13A1/ADAMTS2/ARPC4/TPPP3/COL5A2/MFAP4/FES/ESPN/BFSP2/DNAJB6/TNNT3/INPP5J/TMSB10/GREM1/COL1A2/KANK4/GHRL/TNNT1/BCL2/CLU/NRAP/SHANK3/RGS4/MAP1A/TNXB/SNCA/DMTN/EPS8/SHH/MARCKSL…	110
1	GO:0018958	0.0445853589714467	phenol-containing compound metabolic process	27/1949	72/8726	0.00246971150866363	0.038292083838504	DRD2/TPH1/DDC/TPO/EPAS1/TACR3/DRD3/DUOXA1/CTSK/PDE1B/BCL2/DUOX1/TG/FAH/HPN/TH/SNCA/SLC6A3/HAND2/TGFB2/NPR1/GATA3/PNMT/HDC/SULT1A2/DIO3/GPR37	27
1	GO:0001893	0.0445853589714467	maternal placenta development	11/1949	21/8726	0.00248943725299695	0.038292083838504	NR2F2/STC1/GJB2/TPPP3/LIF/GHRL/NODAL/SPP1/AKT1/TCF23/VDR	11
1	GO:0035116	0.0445853589714467	embryonic hindlimb morphogenesis	11/1949	21/8726	0.00248943725299695	0.038292083838504	MSX1/TWIST1/BMP4/ALX4/TP63/OSR1/RARB/RSPO2/SHH/OSR2/WNT3	11
1	GO:0098801	0.0445853589714467	regulation of renal system process	11/1949	21/8726	0.00248943725299695	0.038292083838504	DRD2/STC1/EDN1/ADORA1/GJA5/EDNRB/SPX/DRD3/PTPRO/AGT/NPR1	11
1	GO:0048167	0.0455547930435095	regulation of synaptic plasticity	43/1949	129/8726	0.00255031276221069	0.039124681166858	AGER/GRIN2D/TNR/ADGRB1/SYNGAP1/PRRT1/GRIK2/DRD2/KCNB1/CX3CL1/RIMS3/DRD5/CX3CR1/SLC8A3/LILRB2/ADORA1/SRF/NTRK2/APOE/EPHA4/CRH/MME/CAMK2B/ADCY8/ABHD6/FGF14/NPAS4/SHANK3/PRRT2/CYP46A1/MAP1A/SHISA7/NPTN/CPLX2/GRIN2C/HRH1/MAP1B/RASGRF2/PPFIA3/TSHZ3/CRTC1/JPH3/VAMP2	43
1	GO:0031348	0.0463716273034349	negative regulation of defense response	38/1949	111/8726	0.0026128427883085	0.0398262183235569	SPINK5/A2M/HLA-F/TNFRSF1A/DRD2/PARP14/CX3CL1/NR1D1/TREX1/APOA1/CD200R1/FOXF1/DHX58/FCGR2B/ADORA1/APOE/HLA-B/LRFN5/LGALS9/FGL2/HLA-G/GHRL/CCK/MIR149/PROC/PRKCD/GATA3/ALOX5/MIR181C/IGF1/CR1/TEK/GIT1/MIR181A2/FNDC4/KRT1/PCBP2/TTLL12	38
1	GO:0097529	0.0463716273034349	myeloid leukocyte migration	38/1949	111/8726	0.0026128427883085	0.0398262183235569	AGER/EMILIN1/SCG2/CD74/CCL2/CX3CL1/PIK3CG/CCR1/S100A9/CX3CR1/AIF1/EDN1/CD200R1/VEGFC/CXCL5/PGF/CMKLR1/EDNRB/FLT1/PTPRO/THBS4/GREM1/VEGFB/PPBP/MST1/HRH1/S100A8/VAV3/TGFB2/TREM2/ROR2/CCL4/VEGFA/P2RY12/PDGFD/CD177/CXCL12/IL17RC	38
1	GO:0035813	0.0463716273034349	regulation of renal sodium excretion	8/1949	13/8726	0.00263724894616692	0.0398262183235569	DRD2/EDN1/ADORA1/EDNRB/SPX/DRD3/AGT/NPR1	8
1	GO:0050930	0.0463716273034349	induction of positive chemotaxis	8/1949	13/8726	0.00263724894616692	0.0398262183235569	AGER/SCG2/VEGFC/PGF/VEGFB/NTF3/VEGFA/CXCL12	8
1	GO:0072224	0.0463716273034349	metanephric glomerulus development	8/1949	13/8726	0.00263724894616692	0.0398262183235569	LAMB2/PAX2/CD34/RET/LHX1/OSR1/TCF21/PDGFRB	8
1	GO:1904862	0.0463716273034349	inhibitory synapse assembly	8/1949	13/8726	0.00263724894616692	0.0398262183235569	GABRB2/GABRG2/GABRA1/NPAS4/SEMA4A/PLXNB1/GABRA2/LGI2	8
1	GO:0045776	0.0463919940998928	negative regulation of blood pressure	12/1949	24/8726	0.00265214895180074	0.0398437103230714	DRD2/RNLS/DRD5/ADORA1/GJA5/VEGFC/CRH/DRD3/ADRB1/NOS3/NOS2/KCNK6	12
1	GO:0086019	0.0463919940998928	cell-cell signaling involved in cardiac conduction	12/1949	24/8726	0.00265214895180074	0.0398437103230714	CASQ2/KCNJ5/TRPM4/HCN4/SCN1B/GJA5/TBX18/CACNA1D/CACNA1G/KCNN2/RNF207/CACNA1C	12
1	GO:0016485	0.0465062332136321	protein processing	41/1949	122/8726	0.00267817945623979	0.0399418244534016	ENPEP/PTCH1/HGFAC/CTSZ/FGA/ECEL1/CPZ/CHAC1/CASP4/C1RL/NGF/CTSE/KLK13/ATP23/ADAMTS2/MME/F12/HPN/PLAT/BACE2/ASPRV1/SHH/NOL3/CPB2/C1R/FAM111A/SERPINF2/ADAMTS3/FGG/PSENEN/CGB3/KEL/HTRA2/PLAU/APOH/FURIN/PIDD1/ACE/PRSS12/PCSK9/BCL2L12	41
1	GO:0019227	0.0465062332136321	neuronal action potential propagation	5/1949	6/8726	0.00270492610537561	0.0399418244534016	CNTNAP1/SCN1B/NTRK2/CLDN19/FKBP1B	5
1	GO:0034382	0.0465062332136321	chylomicron remnant clearance	5/1949	6/8726	0.00270492610537561	0.0399418244534016	APOC3/APOE/APOC2/APOB/LIPC	5
1	GO:0071830	0.0465062332136321	triglyceride-rich lipoprotein particle clearance	5/1949	6/8726	0.00270492610537561	0.0399418244534016	APOC3/APOE/APOC2/APOB/LIPC	5
1	GO:0098870	0.0465062332136321	action potential propagation	5/1949	6/8726	0.00270492610537561	0.0399418244534016	CNTNAP1/SCN1B/NTRK2/CLDN19/FKBP1B	5
1	GO:1990384	0.0465062332136321	hyaloid vascular plexus regression	5/1949	6/8726	0.00270492610537561	0.0399418244534016	DRD2/FLT1/OPN5/TH/SLC6A3	5
1	GO:0014002	0.0465062332136321	astrocyte development	13/1949	27/8726	0.00272346960828883	0.0399418244534016	AGER/LAMB2/DLL1/NR1D1/S100A9/TNF/BACE2/CDK6/S100A8/TREM2/ROR2/MIR181C/TLR4	13
1	GO:0001657	0.0465062332136321	ureteric bud development	26/1949	69/8726	0.00272389752062869	0.0399418244534016	PAX2/PTCH1/RET/LHX1/FGF1/BMP4/FMN1/OSR1/RARB/AGT/GREM1/BCL2/PBX1/TCF21/BMPER/SHH/WNT9B/FOXC1/DCHS1/KIF26B/GATA3/NOG/VEGFA/SIX2/FAT4/LAMA5	26
1	GO:0009395	0.0465062332136321	phospholipid catabolic process	14/1949	30/8726	0.00272500153270225	0.0399418244534016	PNPLA6/APOC2/PLA2G4B/ABHD12B/ABHD6/APOA2/ENPP6/PLA2G4A/PLA2G5/PRKCD/LIPC/SCARB1/PLA2G4D/ENPP2	14
1	GO:0043491	0.0465062332136321	protein kinase B signaling	51/1949	159/8726	0.00273503399531245	0.0399418244534016	PIK3R5/PAX2/EGF/H19/CCL2/GCNT2/DRD2/PDGFA/HAX1/CX3CL1/RET/FGF1/PIK3CG/FERMT2/FGF9/PEAR1/CX3CR1/TNF/CALCR/LRP2/GDF15/NTRK2/CD86/LEP/FGF20/DRD3/EPHA2/FGF17/HLA-G/NTRK1/THPO/TGFB1/F10/SPRY2/FGF19/TMEM100/LOX/NRG2/AKT1/RAMP3/PDGFRB/SFRP5/GATA3/IL1B/FGF5/IGF1/TEK/PINK1/P2RY12/HYAL2/MST1R	51
1	GO:0016042	0.0465062332136321	lipid catabolic process	55/1949	174/8726	0.00274133305968981	0.0399418244534016	MGST2/PNPLA6/ACOX2/TWIST1/APOC3/PIK3CG/SCARF1/BSCL2/CYP26B1/APOA1/TNF/CYP4F12/GBA3/ADORA1/BDH2/APOE/HSD17B14/LEP/APOC2/CPT1B/PLA2G4B/PLA2G2A/ABHD12B/DAGLA/ABHD6/APOA2/ENPP6/CRABP1/CYP46A1/APOB/CYP4F2/ACADS/SPP1/HEXB/SPHK1/BCO2/CYP3A4/CYP4F3/PLA2G4A/PLA2G5/PRKCD/AKT1/PCK1/HCAR2/LIPC/SCARB1/IL1B/CYP1B1/AADAC/MFSD2A/PLA2G4D/PLCD1/ENPP2/PLCXD2/HSD11B1	55
1	GO:0050863	0.0465062332136321	regulation of T cell activation	55/1949	174/8726	0.00274133305968981	0.0399418244534016	EBI3/SPINK5/AGER/IL7/CTLA4/HLA-DMB/CD74/EFNB3/IDO1/CCL2/EGR3/ZBTB7B/HLA-DPB1/AP3B1/BMP4/SPTA1/TREX1/CYP26B1/CD4/AIF1/LAG3/TNFRSF14/IL1RL2/BTN2A2/FCGR2B/LILRB2/PRKCQ/CD86/SH3RF1/PTPN6/LEP/MAP3K8/IRF4/LGALS9/FGL2/HLA-G/CBLB/LEF1/LAPTM5/CARD11/SHH/HLA-DPA1/VCAM1/MAPK8IP1/AKT1/PCK1/CORO1A/LRRC32/GATA3/IL1B/CBFB/MIR181C/IGF1/CR1/CD209	55
1	GO:0007178	0.0466326984261763	transmembrane receptor protein serine/threonine kinase signaling pathway	71/1949	235/8726	0.00275569411612031	0.0400504389545094	EMILIN1/SPRED3/SKOR1/FSTL3/LTBP3/MSX1/GCNT2/DUSP15/RGMA/DLX5/COL3A1/FERMT2/ACVRL1/BMP4/CLDN5/FKBP8/VWC2/DLX1/LRP2/GDF15/SFRP4/AKAP3/ING2/CFC1B/CFC1/GDF7/TGFB1I1/GREM1/COL1A2/ITGB6/BMPER/INHA/FSTL1/AMH/TGFB1/NODAL/LEF1/SOSTDC1/SHH/RPS27A/SPRY2/ZYX/GDF6/TMEM100/LOX/TFAP2B/EP300/ONECUT1/PEG10/TGFB2/LRRC32/WWTR1/SFRP5/DKK1/ROR2/NOG/SKOR2/WFIKKN2/CTDSPL2/FST/PDCD4/FURIN/TF/ZNF703/BMP6/INHBA/TP53/OVOL2…	71
1	GO:0060401	0.0467600867105571	cytosolic calcium ion transport	34/1949	97/8726	0.00277014731697613	0.0401598462347935	JPH2/GRIN2D/VDAC1/CASQ2/DRD2/TRPV6/FAM155A/CX3CL1/GSTO1/ITPR2/CD4/CALCR/SLC8A3/TRPV5/HTR2A/PTPN6/TRPA1/RGS9/UBASH3B/RYR1/BCL2/SNCA/NOL3/GRIN2C/F2/RAMP3/SLC8A1/CORO1A/TRPC3/ATP2B4/TRPV1/CACNA1C/JPH3/FKBP1B	34
1	GO:0032370	0.0475640723452187	positive regulation of lipid transport	23/1949	59/8726	0.00282953059708083	0.0408503483645874	NFKBIA/PTCH1/APOA1/EDN1/APOE/GALR1/CRH/CETP/KMO/ARL6IP1/GHRL/DBI/CYP4F2/SPP1/CCK/PLA2G4A/PRKCD/TMEM30A/IL1B/ABCA1/BMP6/PLA2G3/CYP8B1	23
1	GO:0032147	0.0475640723452187	activation of protein kinase activity	56/1949	178/8726	0.00283186568169104	0.0408503483645874	EGF/CD74/CSPG4/DRD2/RET/ADCY4/FGF1/MAP4K2/SHC2/BMP4/TNF/GDF15/ADORA1/DUSP5/CD86/NGF/MDFIC/LEP/MAP3K8/PEA15/ADCY8/AGT/NTRK1/GREM1/GHRL/TAOK3/MAP4K1/TP73/NTF3/GHR/RPS27A/GPRC5B/PILRB/IQGAP3/PRKCD/AKT1/MAP3K1/TLR3/PROK1/GADD45B/TGFB2/UBE2V1/MAP4K4/IGFBP6/IL1B/IGF1/PINK1/MAPK10/VEGFA/MAPK11/PRR5/TF/CARD10/ECT2/TLR4/RIPK1	56
1	GO:0048839	0.0475754470873018	inner ear development	45/1949	137/8726	0.00283958903675691	0.0408601175486321	FRZB/PAX2/LHX3/DLL1/CYTL1/TFAP2A/GABRB2/DLX5/WHRN/BMP4/GRHL3/HMX2/GJB2/EPHA4/TBX18/FGF20/ATP6V1B1/MYO3A/ZIC1/BMPER/SOBP/ESRP1/HPN/FREM2/PLPPR4/SHH/SPRY2/PVALB/DCHS1/GBX2/PDGFRB/TGFB2/ESRRB/ROR2/GATA3/MAFB/JAG1/GATA2/TPRN/PRRX1/LGR5/LRIG1/FAT4/LRIG3/TSKU	45
1	GO:0045765	0.047748327720589	regulation of angiogenesis	61/1949	197/8726	0.00285697932451392	0.0410085958800082	SPINK5/C3/EMILIN1/ADGRB1/DLL1/HSPG2/TWIST1/AQP1/CD34/ANGPT2/FGF1/CLDN5/CX3CR1/TNF/ADGRA2/ADAMTS1/VEGFC/PGF/LEP/FLT1/EPHA2/TSPAN12/THBS4/HLA-G/GREM1/GHRL/VEGFB/GLUL/BMPER/ITGA5/E2F2/RAMP2/NODAL/SPHK1/STAB1/SPRY2/RHOJ/FOXC1/TIE1/TLR3/PROK1/SEMA4A/TGFB2/NOS3/NPR1/ATP2B4/ALOX5/IL1B/CYP1B1/TEK/RHOB/GATA2/VEGFA/ENPP2/APOH/PLXND1/SLC39A12/KRT1/TBXA2R/MIR329-1/ITGB8	61
1	GO:0008285	0.0482709802560529	negative regulation of cell population proliferation	125/1949	449/8726	0.00290927778645737	0.0414574754038719	MEIS1/TBX5/FRZB/CTLA4/SCG2/ADGRB1/VAX1/DLL1/ZBTB7C/MSX1/IDO1/CCL2/PTCH1/DRD2/IFITM1/NR2F2/FEZF1/CEND1/ZBTB7B/TFAP2A/PLG/SST/EFEMP2/TSPAN32/RASSF5/ACVRL1/BMP4/CD33/SPINT1/CDH13/TNF/AIF1/PRKG1/TNFRSF14/SFRP4/BTN2A2/FCGR2B/LILRB2/ADORA1/SRF/ADAMTS1/CD86/APOE/PTHLH/DACH1/NGF/ING2/PTPN6/COL18A1/RARB/FLT1/SOX10/FZD5/LIF/PTPN14/LGALS9/NDRG4/TGFB1I1/TNN/PODN/HLA-G/NTRK1/SKAP2/GREM1/CBLB/TNS2/GHRL/BCL2/PT…	125
1	GO:2000377	0.0482709802560529	regulation of reactive oxygen species metabolic process	37/1949	108/8726	0.00291116931729094	0.0414574754038719	VDAC1/PAX2/ADGRB1/H19/CD34/TFAP2A/CX3CR1/TNF/EDN1/ICAM1/LEP/AGT/DUOXA1/BCL2/CLU/TGFB1/ASS1/SNCA/BCO2/NOXA1/F2/PRKCD/AKT1/PDGFRB/TIGAR/ATP2B4/ALOX5/IL1B/CYP1B1/PINK1/MIR181A2/FBLN5/CRYAB/TP53/TLR4/RIPK1/CD177	37
1	GO:0045859	0.0482709802560529	regulation of protein kinase activity	124/1949	445/8726	0.00291605436631229	0.0414574754038719	AGER/SPRED3/PIK3R5/EGF/TPD52L1/CD74/CSPG4/DRD2/NR2F2/PDGFA/DDR2/RET/ADCY4/FGF1/PIK3CG/FERMT2/MAP4K2/SHC2/RASIP1/BMP4/CD4/TNF/EDN1/GDF15/ZGPAT/LTF/SLC8A3/ADORA1/DUSP2/NTRK2/TAL1/DUSP5/VEGFC/CD86/APOE/EPHA4/HTR2A/MMD2/NGF/MDFIC/SRCIN1/PTPN6/LEP/MAP3K8/FLT1/PEA15/PTPRO/FZD5/ADCY8/AGT/UBASH3B/NTRK1/GREM1/CBLB/CCND1/GHRL/DOK7/TAOK3/CLU/TRPT1/GCG/MAP4K1/CCNE2/TP73/RGS4/PTPRT/TGFB1/NTF3/CCNE1/SNCA/CDK5R…	124
1	GO:0051604	0.0482709802560529	protein maturation	49/1949	152/8726	0.00292402307237492	0.0414574754038719	ENPEP/PTCH1/SERPINH1/HGFAC/CTSZ/FGA/TSPAN32/ECEL1/CPZ/CHAC1/CASP4/C1RL/TSPAN14/NGF/CTSE/KLK13/ATP23/ADAMTS2/MME/F12/HPN/PLAT/BACE2/ASPRV1/SHH/NOL3/TESC/NAA11/CPB2/C1R/FAM111A/SERPINF2/ADAMTS3/FGG/EP300/PSENEN/CGB3/KEL/HTRA2/FKBP1B/PLAU/APOH/FURIN/PIDD1/CISD3/ACE/PRSS12/PCSK9/BCL2L12	49
1	GO:0048638	0.0482709802560529	regulation of developmental growth	62/1949	201/8726	0.00292916182361467	0.0414574754038719	MEIS1/TBX5/IL7/STAT5A/SOCS2/NPY1R/TNR/DLL1/PTCH1/DRD2/NKX6-1/WNT2/GLI1/MAG/BMP4/EDN1/GDF15/MUSK/FOXS1/SRF/RND2/TBX2/APOE/DCC/DISC1/NGF/LEP/FGF20/POU4F2/GHRL/BCL2/TP73/RGS4/SPP1/GHRHR/SYT2/GHR/ADRB1/SLC6A3/FOXC1/SYT4/NRCAM/AKT1/MAP1B/SEMA3F/SYT17/SEMA4A/PI16/SEMA4G/NOG/CPNE9/IGF1/MFSD2A/VEGFA/HTRA2/MAPK11/EIF4G2/MIR873/WNT3/NKD1/DIO3/CXCL12	62
1	GO:0003002	0.0482709802560529	regionalization	75/1949	251/8726	0.00293380807175481	0.0414574754038719	HOXB2/C3/PAX2/PIFO/HOXA2/LHX3/DLL1/MSX1/HOXC6/PTCH1/HOXB8/NR2F2/FEZF1/HOXB3/HEYL/HOXA3/LHX1/FGF1/WNT2/GLI1/HOXD4/IRX3/ACVRL1/BMP4/FKBP8/CYP26B1/PITX2/DLX1/LRP2/EDN1/HOXB4/SMARCD3/FOXF1/ALX4/SRF/EN1/HOXC4/TSHZ1/TP63/TBX18/BHLHE40/OSR1/CFC1B/PBX3/HES7/TMEM107/CFC1/FZD5/HHIP/MDFI/GREM1/PBX1/NODAL/LEF1/SOSTDC1/SHH/WLS/FOXC1/RNF2/EP300/SEMA3F/GBX2/DKK1/ROR2/NOG/MAFB/HOXB6/TBC1D32/EMX2/SIX2/WNT3/TP53/N…	75
1	GO:0006873	0.0482709802560529	cellular ion homeostasis	105/1949	369/8726	0.00293829574722123	0.0414574754038719	JPH2/GRIN2D/PTGER3/ATP6V1C2/CASQ2/GRIK2/DRD2/TNNI3/SV2A/SLC40A1/C7/TRPV6/FAM155A/CX3CL1/PIK3CG/GSTO1/CCR1/DRD5/TRPM4/RAB20/AP3B1/S100A9/ITPR2/RHAG/KCTD17/STC1/CX3CR1/CD4/CALCR/ATP6V0A4/EDN1/LTF/CCRL2/SLC8A3/ADORA1/ATP2A1/APOE/TRPV5/HTR2A/CMKLR1/DISC1/EDNRB/GALR1/KISS1/GLP1R/PTPN6/SLC6A9/TRPA1/MT1M/DRD3/TRPC7/ATP6V1B1/NMU/ADCY8/MT1F/UBASH3B/GPR35/RYR1/ADRA1D/GHRL/BCL2/PTH1R/HTR1B/ATP1A3/TCIRG1/FTL…	105
1	GO:0016525	0.0491972655403936	negative regulation of angiogenesis	25/1949	66/8726	0.00300196584754771	0.0422530144459386	SPINK5/EMILIN1/ADGRB1/HSPG2/ANGPT2/CLDN5/TNF/ADAMTS1/EPHA2/THBS4/HLA-G/GHRL/E2F2/STAB1/SPRY2/FOXC1/TIE1/SEMA4A/TGFB2/NPR1/ATP2B4/ALOX5/TEK/APOH/MIR329-1	25
2	GO:0043547	0.0172372170673619	positive regulation of GTPase activity	67/1631	211/8726	2.85867671057779e-06	0.0172372170673619	RASAL3/IQSEC1/ARHGAP39/ALS2CL/RIN1/ADAP2/USP6/RAPGEF3/RGS3/CCL3/RGS11/RGS14/ARHGAP22/TBC1D26/RACGAP1/ARHGAP25/NET1/TBC1D24/SCRIB/TBC1D28/TBC1D3/S100A10/ADAP1/TBC1D3H/EVI5L/TIAM1/CCL3L3/RAP1GAP2/TBC1D3L/TBC1D3F/ARHGEF16/RASGRP2/PREX1/RASGRF1/TBC1D3B/FAM13A/CCL5/CHN2/TBC1D3K/RAPGEF2/RASA4B/ARHGAP26/TBC1D3C/SEMA4D/ASAP1/ARHGEF10/TBC1D3E/DOCK1/WNT11/RANBP1/ARHGDIA/SMAP2/SIPA1/ARHGDIG/LLGL1/FLCN/PLEKH…	67
2	GO:0043087	0.0172372170673619	regulation of GTPase activity	77/1631	256/8726	5.32670490338749e-06	0.0172372170673619	RASAL3/IQSEC1/ARHGAP39/GPSM1/BCL6/ALS2CL/RIN1/ADAP2/USP6/RAPGEF3/RGS3/CCL3/RGS11/PLXNB2/RGS14/STMN1/GPS2/ARHGAP22/TBC1D26/RACGAP1/ARHGAP25/NET1/TBC1D24/SCRIB/TBC1D28/TBC1D3/MET/S100A10/ADAP1/TBC1D3H/EVI5L/TIAM1/CCL3L3/RAP1GAP2/TBC1D3L/TBC1D3F/ARHGEF16/RASGRP2/PREX1/RHOH/RASGRF1/TBC1D3B/FAM13A/CCL5/FGD6/CHN2/TBC1D3K/RAPGEF2/RASA4B/ARHGAP26/TBC1D3C/SEMA4D/ASAP1/ARHGEF10/TBC1D3E/DOCK1/WNT11/EPHB3/RA…	77
6	GO:1903047	1.51171074449403e-05	mitotic cell cycle process	51/404	460/8726	3.61480331060264e-09	1.43793070639657e-05	PRC1/MCM2/PPM1D/PCNA/TTK/KIF18A/CDC14B/KIF18B/MZT1/TICRR/NDC80/BRD4/HSPA1A/MCM10/CENPA/MCM3/PCNT/DCTN3/LRP5/XRCC3/PPP2R1A/PPP1R12A/CCNH/CKS1B/POLA2/CDCA8/PLK1/RPA2/CASP2/NUMA1/FBXL17/CDC6/MEPCE/BTG2/RRM2/NCAPH2/WDR62/TFDP2/BORA/HSPA1B/ZFP36L2/CDC20/DUSP1/TRIAP1/TIPIN/SPC25/CDK18/DSCC1/CENPE/CDC34/SGO2	51
6	GO:0044770	7.84598763286879e-05	cell cycle phase transition	39/404	326/8726	3.75226572590569e-08	7.46305904115662e-05	MCM2/PPM1D/PCNA/TTK/CDC14B/TICRR/NDC80/BRD4/MCM10/MCM3/PCNT/DCTN3/XRCC3/PPP2R1A/PPP1R12A/CCNH/CKS1B/POLA2/PLK1/RPA2/MN1/CASP2/PAGR1/FBXL17/CDC6/MEPCE/BTG2/RRM2/TFDP2/BORA/ZFP36L2/CDC20/DUSP1/TRIAP1/TIPIN/CDK18/NPM1/CENPE/CDC34	39
6	GO:0006259	0.000202989920119852	DNA metabolic process	46/404	441/8726	1.45616872395877e-07	0.000193082863432989	MCM2/PPM1D/YY1/CBX8/CCNB1IP1/PCNA/FAAP20/CDC14B/TICRR/WRAP53/NPPC/AXIN2/HNRNPA1/POLD1/MCM10/CHTF18/MCM3/RMI2/PRDM9/XRCC3/CDC5L/CIB1/CCNH/GINS4/TRIM28/PARP4/GRHL2/EMSY/POLA2/RPA2/HMGB2/PAGR1/DEK/CDC6/RAD54B/BTG2/UHRF1/DUSP1/TK1/TIPIN/MBD3/NPM1/DSCC1/HNRNPA2B1/CDC34/SPIRE1	46
6	GO:0044772	0.00060821332281282	mitotic cell cycle phase transition	35/404	306/8726	5.81743972083041e-07	0.000578529071184688	MCM2/PPM1D/PCNA/TTK/CDC14B/TICRR/NDC80/BRD4/MCM10/MCM3/PCNT/DCTN3/XRCC3/PPP2R1A/PPP1R12A/CCNH/CKS1B/POLA2/PLK1/RPA2/CASP2/FBXL17/CDC6/MEPCE/BTG2/RRM2/TFDP2/BORA/ZFP36L2/CDC20/DUSP1/TRIAP1/CDK18/CENPE/CDC34	35
6	GO:0000075	0.000737862803080538	cell cycle checkpoint	19/404	114/8726	1.01095854980632e-06	0.000701850923215121	INTS7/PCNA/TTK/CDC14B/TICRR/NDC80/XRCC3/CDC5L/SOX11/PLK1/RPA2/CASP2/CDC6/BTG2/TFDP2/CDC20/DUSP1/TRIAP1/TIPIN	19
6	GO:0000819	0.000737862803080538	sister chromatid segregation	18/404	105/8726	1.27618172288527e-06	0.000701850923215121	PRC1/TTK/KIF18A/KIF18B/NDC80/AXIN2/RMI2/XRCC3/CDCA8/PLK1/NUMA1/CDC6/NCAPH2/CDC20/DUSP1/DSCC1/CENPE/SGO2	18
6	GO:0007059	0.000737862803080538	chromosome segregation	24/404	174/8726	1.40514893360887e-06	0.000701850923215121	PRC1/CCNB1IP1/TTK/KIF18A/KIF18B/NDC80/AXIN2/GEM/RMI2/PRDM9/XRCC3/PPP2R1A/CDCA8/PLK1/NUMA1/CDCA2/CDC6/NCAPH2/CDC20/DUSP1/SPC25/DSCC1/CENPE/SGO2	24
6	GO:0006281	0.000737862803080538	DNA repair	30/404	250/8726	1.41240647316819e-06	0.000701850923215121	MCM2/YY1/CBX8/PCNA/FAAP20/CDC14B/TICRR/WRAP53/AXIN2/POLD1/MCM3/RMI2/PRDM9/XRCC3/CDC5L/CIB1/CCNH/GINS4/TRIM28/PARP4/EMSY/RPA2/HMGB2/PAGR1/DEK/RAD54B/BTG2/UHRF1/NPM1/SPIRE1	30
6	GO:0007052	0.000737862803080538	mitotic spindle organization	14/404	67/8726	1.71608244402331e-06	0.000701850923215121	PRC1/TTK/MZT1/NDC80/HSPA1A/PCNT/PLK1/NUMA1/WDR62/BORA/HSPA1B/CDC20/SPC25/CENPE	14
6	GO:0098813	0.000737862803080538	nuclear chromosome segregation	21/404	141/8726	1.84460943471112e-06	0.000701850923215121	PRC1/CCNB1IP1/TTK/KIF18A/KIF18B/NDC80/AXIN2/GEM/RMI2/PRDM9/XRCC3/CDCA8/PLK1/NUMA1/CDC6/NCAPH2/CDC20/DUSP1/DSCC1/CENPE/SGO2	21
6	GO:0140014	0.000737862803080538	mitotic nuclear division	23/404	165/8726	1.9408155987293e-06	0.000701850923215121	PRC1/TTK/KIF18A/CDC14B/KIF18B/MZT1/NDC80/HSPA1A/LRP5/XRCC3/PPP2R1A/CDCA8/PLK1/NUMA1/CDC6/NCAPH2/BORA/HSPA1B/CDC20/DUSP1/DSCC1/CENPE/SGO2	23
6	GO:1902850	0.00108293736079866	microtubule cytoskeleton organization involved in mitosis	15/404	80/8726	3.107424277758e-06	0.00103008388996908	PRC1/TTK/MZT1/NDC80/HSPA1A/CENPA/PCNT/PLK1/NUMA1/WDR62/BORA/HSPA1B/CDC20/SPC25/CENPE	15
6	GO:0000070	0.00113716721787413	mitotic sister chromatid segregation	16/404	91/8726	3.53495309238731e-06	0.00108166702316855	PRC1/TTK/KIF18A/KIF18B/NDC80/XRCC3/CDCA8/PLK1/NUMA1/CDC6/NCAPH2/CDC20/DUSP1/DSCC1/CENPE/SGO2	16
6	GO:0006974	0.00120466424171534	cellular response to DNA damage stimulus	41/404	420/8726	4.03283103395856e-06	0.00114586981032552	INTS7/MCM2/PPM1D/YY1/CBX8/PCNA/FAAP20/CDC14B/TICRR/WRAP53/BRD4/AXIN2/POLD1/MCM10/MCM3/ING4/RMI2/PRDM9/XRCC3/CDC5L/CIB1/CCNH/GINS4/TRIM28/PARP4/FOXO1/EMSY/PLK1/RPA2/HMGB2/CASP2/PAGR1/DEK/RAD54B/BTG2/UHRF1/TFDP2/TRIAP1/TIPIN/NPM1/SPIRE1	41
6	GO:0000280	0.00142705284902717	nuclear division	28/404	239/8726	5.11855397785927e-06	0.00135740459525124	PRC1/CCNB1IP1/TTK/KIF18A/CDC14B/KIF18B/MZT1/NDC80/GPR3/HSPA1A/PRDM9/LRP5/XRCC3/PPP2R1A/CDCA8/PLK1/NUMA1/CDC6/RAD54B/NCAPH2/BORA/HSPA1B/CDC20/DUSP1/DSCC1/CENPE/SPIRE1/SGO2	28
6	GO:0010564	0.00158020436399192	regulation of cell cycle process	39/404	397/8726	6.04573644760181e-06	0.00150308144970311	PRC1/PCNA/TTK/CDC14B/TICRR/NDC80/GPR3/BRD4/AXIN2/RAB11FIP4/HSPA1A/PCNT/RMI2/PRDM9/DCTN3/LRP5/XRCC3/PPP2R1A/PLK1/RPA2/MN1/CASP2/NUMA1/PAGR1/CDC6/INSM1/MEPCE/BTG2/RRM2/TFDP2/BORA/HSPA1B/ZFP36L2/CDC20/DUSP1/TRIAP1/TIPIN/NPM1/CENPE	39
6	GO:0006260	0.00190321067461002	DNA replication	21/404	154/8726	7.73662875857731e-06	0.00181032322468506	MCM2/CACYBP/PCNA/TICRR/POLD1/MCM10/CHTF18/MCM3/ING4/RMI2/PPP2R1A/GINS4/JUN/POLA2/RPA2/CDC6/HRAS/RRM2/TIPIN/DSCC1/CDC34	21
6	GO:0033044	0.00221356158037234	regulation of chromosome organization	19/404	132/8726	9.52752473617936e-06	0.00210552725017671	MCM2/TTK/NDC80/BRD4/AXIN2/HNRNPA1/RMI2/PRDM9/XRCC3/SPHK2/TRIM28/SREBF1/PLK1/NUMA1/CDC6/CDC20/DUSP1/CENPE/HNRNPA2B1	19
6	GO:0033045	0.00345855162837692	regulation of sister chromatid segregation	10/404	42/8726	1.57131709562797e-05	0.00328975473926764	TTK/NDC80/RMI2/XRCC3/PLK1/NUMA1/CDC6/CDC20/DUSP1/CENPE	10
6	GO:0045786	0.00364895787443445	negative regulation of cell cycle	33/404	326/8726	1.75022186075233e-05	0.00347086808313519	INTS7/BTG1/PCNA/TTK/CDC14B/MLF1/TICRR/NDC80/NPPC/ING4/PRR11/XRCC3/CDC5L/SOX11/PTPRK/PLK1/RPA2/CASP2/CDC6/INSM1/DHCR24/HRAS/BTG2/MAP2K1/RRM2/TFDP2/ZFP36L2/CDC20/DUSP1/TRIAP1/THBS1/TIPIN/NPM1	33
6	GO:0016071	0.00364895787443445	mRNA metabolic process	38/404	401/8726	1.8323317877361e-05	0.00347086808313519	SLBP/MFAP1/SNRPF/AXIN2/HNRNPA1/RBM42/RPLP2/GTF2F1/HSPA1A/SYNCRIP/HNRNPL/RAVER1/HNRNPH3/PHF5A/SNRPG/RPS3A/CDC5L/PPP2R1A/RPLP0/CCNH/SNRPA/NCL/SREBF1/HNRNPLL/HNRNPUL1/RPL23A/RNU1-4/BTG2/AGO1/CIRBP/ANP32A/HSPA1B/ZFP36L2/RNVU1-1/TUT1/DDX39A/NPM1/HNRNPA2B1	38
6	GO:0007093	0.00397311390906819	mitotic cell cycle checkpoint	15/404	93/8726	2.10628496122507e-05	0.00377920346909529	PCNA/TTK/TICRR/NDC80/XRCC3/PLK1/RPA2/CASP2/CDC6/BTG2/TFDP2/CDC20/DUSP1/TRIAP1/TIPIN	15
6	GO:0048285	0.00397311390906819	organelle fission	28/404	258/8726	2.18511764487251e-05	0.00377920346909529	PRC1/CCNB1IP1/TTK/KIF18A/CDC14B/KIF18B/MZT1/NDC80/GPR3/HSPA1A/PRDM9/LRP5/XRCC3/PPP2R1A/CDCA8/PLK1/NUMA1/CDC6/RAD54B/NCAPH2/BORA/HSPA1B/CDC20/DUSP1/DSCC1/CENPE/SPIRE1/SGO2	28
6	GO:0051052	0.00434233791130759	regulation of DNA metabolic process	21/404	166/8726	2.49201601796705e-05	0.00413040725083223	CBX8/PCNA/TICRR/WRAP53/NPPC/AXIN2/HNRNPA1/CHTF18/RMI2/PRDM9/TRIM28/PARP4/GRHL2/RPA2/DEK/DUSP1/MBD3/NPM1/DSCC1/HNRNPA2B1/SPIRE1	21
6	GO:0008380	0.00836984402511433	RNA splicing	24/404	214/8726	5.00349355877231e-05	0.00796134827730551	MFAP1/SNRPF/HNRNPA1/RBM42/GTF2F1/HSPA1A/SYNCRIP/PRX/HNRNPL/RAVER1/HNRNPH3/PHF5A/SNRPG/CDC5L/PPP2R1A/SNRPA/NCL/HNRNPLL/HNRNPUL1/RNU1-4/CIRBP/RNVU1-1/DDX39A/HNRNPA2B1	24
6	GO:0051306	0.00882768812891508	mitotic sister chromatid separation	9/404	39/8726	5.48828052012894e-05	0.00839684699820537	TTK/NDC80/XRCC3/PLK1/CDC6/NCAPH2/CDC20/DUSP1/CENPE	9
6	GO:0051983	0.0101304071265556	regulation of chromosome segregation	10/404	49/8726	6.56224386696052e-05	0.00963598593754028	TTK/NDC80/RMI2/XRCC3/PLK1/NUMA1/CDC6/CDC20/DUSP1/CENPE	10
6	GO:0006261	0.0101304071265556	DNA-dependent DNA replication	14/404	91/8726	6.78267335111329e-05	0.00963598593754028	MCM2/PCNA/TICRR/POLD1/MCM10/CHTF18/MCM3/GINS4/POLA2/RPA2/CDC6/TIPIN/DSCC1/CDC34	14
6	GO:1905818	0.0120505746672128	regulation of chromosome separation	9/404	41/8726	8.35644823886109e-05	0.0114624384372617	TTK/NDC80/XRCC3/PLK1/NUMA1/CDC6/CDC20/DUSP1/CENPE	9
6	GO:1901987	0.0125158710367428	regulation of cell cycle phase transition	25/404	236/8726	8.97838668345967e-05	0.0119050257111558	PCNA/TTK/CDC14B/TICRR/NDC80/BRD4/PCNT/DCTN3/XRCC3/PPP2R1A/PLK1/RPA2/MN1/CASP2/PAGR1/CDC6/MEPCE/BTG2/TFDP2/ZFP36L2/CDC20/DUSP1/TRIAP1/NPM1/CENPE	25
6	GO:0006275	0.0126696635074974	regulation of DNA replication	10/404	51/8726	9.39166831019651e-05	0.0120513122391282	CACYBP/PCNA/TICRR/CHTF18/PPP2R1A/JUN/CDC6/HRAS/TIPIN/DSCC1	10
6	GO:0051304	0.0145793400894662	chromosome separation	10/404	52/8726	0.000111558795519589	0.0138677857983068	TTK/NDC80/XRCC3/PLK1/NUMA1/CDC6/NCAPH2/CDC20/DUSP1/CENPE	10
6	GO:0031570	0.0146334152853824	DNA integrity checkpoint	13/404	84/8726	0.000115471713155815	0.0139192218186866	INTS7/PCNA/CDC14B/TICRR/CDC5L/PLK1/RPA2/CASP2/CDC6/BTG2/TFDP2/TRIAP1/TIPIN	13
6	GO:1904668	0.0174357997960942	positive regulation of ubiquitin protein ligase activity	4/404	7/8726	0.000141754469886944	0.0165848341084447	CDC14B/CDC20B/PLK1/CDC20	4
6	GO:0030071	0.0183794979819845	regulation of mitotic metaphase/anaphase transition	8/404	35/8726	0.0001538217191223	0.0174824744831029	TTK/NDC80/XRCC3/PLK1/CDC6/CDC20/DUSP1/CENPE	8
6	GO:0006270	0.0199386933722821	DNA replication initiation	7/404	27/8726	0.000171638680392672	0.0189655723159038	MCM2/TICRR/MCM10/MCM3/POLA2/CDC6/CDC34	7
6	GO:0007091	0.0204764048996316	metaphase/anaphase transition of mitotic cell cycle	8/404	36/8726	0.000189888104972091	0.0194770404781666	TTK/NDC80/XRCC3/PLK1/CDC6/CDC20/DUSP1/CENPE	8
6	GO:1902099	0.0204764048996316	regulation of metaphase/anaphase transition of cell cycle	8/404	36/8726	0.000189888104972091	0.0194770404781666	TTK/NDC80/XRCC3/PLK1/CDC6/CDC20/DUSP1/CENPE	8
6	GO:0006397	0.0204764048996316	mRNA processing	24/404	233/8726	0.000191101022920949	0.0194770404781666	SLBP/MFAP1/SNRPF/HNRNPA1/RBM42/GTF2F1/SYNCRIP/HNRNPL/RAVER1/HNRNPH3/PHF5A/SNRPG/CDC5L/CCNH/SNRPA/NCL/HNRNPLL/HNRNPUL1/RNU1-4/CIRBP/RNVU1-1/TUT1/DDX39A/HNRNPA2B1	24
6	GO:0044843	0.0204764048996316	cell cycle G1/S phase transition	19/404	164/8726	0.000198062010994947	0.0194770404781666	MCM2/PCNA/BRD4/MCM10/MCM3/CCNH/POLA2/RPA2/MN1/CASP2/PAGR1/CDC6/MEPCE/BTG2/RRM2/TFDP2/TRIAP1/CDK18/CDC34	19
6	GO:0000377	0.0204764048996316	RNA splicing, via transesterification reactions with bulged adenosine as nucleophile	20/404	178/8726	0.000205645386366458	0.0194770404781666	MFAP1/SNRPF/HNRNPA1/RBM42/GTF2F1/SYNCRIP/HNRNPL/RAVER1/HNRNPH3/PHF5A/SNRPG/CDC5L/SNRPA/NCL/HNRNPUL1/RNU1-4/CIRBP/RNVU1-1/DDX39A/HNRNPA2B1	20
6	GO:0000398	0.0204764048996316	mRNA splicing, via spliceosome	20/404	178/8726	0.000205645386366458	0.0194770404781666	MFAP1/SNRPF/HNRNPA1/RBM42/GTF2F1/SYNCRIP/HNRNPL/RAVER1/HNRNPH3/PHF5A/SNRPG/CDC5L/SNRPA/NCL/HNRNPUL1/RNU1-4/CIRBP/RNVU1-1/DDX39A/HNRNPA2B1	20
6	GO:0007051	0.0207739522407257	spindle organization	14/404	101/8726	0.000213601134947682	0.0197600658253927	PRC1/TTK/MZT1/NDC80/HSPA1A/PCNT/PLK1/NUMA1/WDR62/BORA/HSPA1B/CDC20/SPC25/CENPE	14
6	GO:0000077	0.0211877989215585	DNA damage checkpoint	12/404	78/8726	0.000222922800705063	0.0201537144465176	INTS7/PCNA/CDC14B/TICRR/CDC5L/PLK1/RPA2/CASP2/BTG2/TFDP2/TRIAP1/TIPIN	12
6	GO:0044784	0.021618144951578	metaphase/anaphase transition of cell cycle	8/404	37/8726	0.000232619924156148	0.02056305715523	TTK/NDC80/XRCC3/PLK1/CDC6/CDC20/DUSP1/CENPE	8
6	GO:0000375	0.0217411255004217	RNA splicing, via transesterification reactions	20/404	180/8726	0.000239141983027116	0.020680035557425	MFAP1/SNRPF/HNRNPA1/RBM42/GTF2F1/SYNCRIP/HNRNPL/RAVER1/HNRNPH3/PHF5A/SNRPG/CDC5L/SNRPA/NCL/HNRNPUL1/RNU1-4/CIRBP/RNVU1-1/DDX39A/HNRNPA2B1	20
6	GO:0072395	0.0226021128411997	signal transduction involved in cell cycle checkpoint	9/404	47/8726	0.000254017050104349	0.021499001844218	PCNA/CDC14B/CDC5L/SOX11/PLK1/CASP2/BTG2/TFDP2/TRIAP1	9
6	GO:0010965	0.0246494562582703	regulation of mitotic sister chromatid separation	8/404	38/8726	0.000282920588330218	0.0234464233179801	TTK/NDC80/XRCC3/PLK1/CDC6/CDC20/DUSP1/CENPE	8
6	GO:2000278	0.0283061883830964	regulation of DNA biosynthetic process	10/404	59/8726	0.000331660265607777	0.0269246862240986	PCNA/WRAP53/NPPC/HNRNPA1/CHTF18/PARP4/GRHL2/DUSP1/DSCC1/HNRNPA2B1	10
6	GO:0045646	0.0291781794084784	regulation of erythrocyte differentiation	7/404	30/8726	0.000348854368824467	0.0277541191534244	KLF13/B2M/HSPA1A/HMGB2/FOXO3/HSPA1B/ZFPM1	7
6	GO:1901988	0.0307292419228399	negative regulation of cell cycle phase transition	16/404	132/8726	0.00037474685271756	0.0292294810406535	PCNA/TTK/CDC14B/TICRR/NDC80/XRCC3/PLK1/RPA2/CASP2/CDC6/BTG2/TFDP2/ZFP36L2/CDC20/DUSP1/TRIAP1	16
6	GO:0033047	0.0339545841448277	regulation of mitotic sister chromatid segregation	7/404	31/8726	0.000432905091449847	0.0322974083121407	TTK/NDC80/XRCC3/PLK1/NUMA1/CDC20/DUSP1	7
6	GO:0071897	0.0339545841448277	DNA biosynthetic process	14/404	108/8726	0.000433294489909694	0.0322974083121407	PCNA/FAAP20/WRAP53/NPPC/HNRNPA1/POLD1/CHTF18/PARP4/GRHL2/RPA2/DUSP1/TK1/DSCC1/HNRNPA2B1	14
6	GO:1901990	0.0339545841448277	regulation of mitotic cell cycle phase transition	22/404	217/8726	0.000438437958828478	0.0322974083121407	PCNA/TTK/CDC14B/TICRR/NDC80/BRD4/PCNT/DCTN3/XRCC3/PPP2R1A/PLK1/RPA2/CASP2/CDC6/MEPCE/BTG2/TFDP2/ZFP36L2/CDC20/DUSP1/TRIAP1/CENPE	22
6	GO:0045652	0.0398055872567246	regulation of megakaryocyte differentiation	7/404	32/8726	0.000532369334286917	0.03786284936524	CIB1/HMGB2/MEF2C/AGO1/NR4A3/THBS1/ZFPM1	7
6	GO:0007346	0.0398055872567246	regulation of mitotic cell cycle	29/404	326/8726	0.000533025558674456	0.03786284936524	USP22/BTG1/PCNA/TTK/CDC14B/TICRR/NDC80/BRD4/SIK1/PCNT/DCTN3/LRP5/XRCC3/PPP2R1A/CKS1B/PLK1/RPA2/CASP2/CDC6/MEPCE/BTG2/TFDP2/BORA/ZFP36L2/CDC20/DUSP1/TRIAP1/TIPIN/CENPE	29
6	GO:0051640	0.041137240681385	organelle localization	27/404	296/8726	0.000560694098239824	0.0391295105678355	RAB3A/ESYT1/RAB11B/STXBP1/KIF18A/RAB6A/NDC80/CENPA/GEM/PCNT/DCTN3/SPHK2/PPP2R1A/LTV1/CHGA/SLC2A4/CDCA8/PLK1/NUMA1/UNC13C/ESYT2/KIF24/NR4A3/CLMN/NPM1/CENPE/SPIRE1	27
6	GO:1901991	0.0411501552250912	negative regulation of mitotic cell cycle phase transition	15/404	124/8726	0.000579454139148984	0.0391417948087341	PCNA/TTK/TICRR/NDC80/XRCC3/PLK1/RPA2/CASP2/CDC6/BTG2/TFDP2/ZFP36L2/CDC20/DUSP1/TRIAP1	15
6	GO:0030219	0.0411501552250912	megakaryocyte differentiation	8/404	42/8726	0.000580549774815969	0.0391417948087341	CIB1/HMGB2/MEF2C/WASF2/AGO1/NR4A3/THBS1/ZFPM1	8
6	GO:0045540	0.0429720737650919	regulation of cholesterol biosynthetic process	6/404	24/8726	0.000626804519289958	0.0408747934149569	MVD/NFYA/PMVK/SREBF1/SQLE/GPAM	6
6	GO:0106118	0.0429720737650919	regulation of sterol biosynthetic process	6/404	24/8726	0.000626804519289958	0.0408747934149569	MVD/NFYA/PMVK/SREBF1/SQLE/GPAM	6
6	GO:0000082	0.04323268927878	G1/S transition of mitotic cell cycle	17/404	152/8726	0.000640943743492196	0.0411226894169271	MCM2/PCNA/BRD4/MCM10/MCM3/CCNH/POLA2/RPA2/CASP2/CDC6/MEPCE/BTG2/RRM2/TFDP2/TRIAP1/CDK18/CDC34	17
6	GO:0051656	0.0483397738841836	establishment of organelle localization	20/404	196/8726	0.000728217540579524	0.0459805193959903	RAB3A/RAB11B/STXBP1/KIF18A/RAB6A/NDC80/CENPA/GEM/SPHK2/LTV1/CHGA/SLC2A4/CDCA8/PLK1/NUMA1/NR4A3/CLMN/NPM1/CENPE/SPIRE1	20
6	GO:0045930	0.04845997184558	negative regulation of mitotic cell cycle	18/404	168/8726	0.000750210499583546	0.0460948510167502	BTG1/PCNA/TTK/CDC14B/TICRR/NDC80/XRCC3/PLK1/RPA2/CASP2/CDC6/BTG2/TFDP2/ZFP36L2/CDC20/DUSP1/TRIAP1/TIPIN	18
6	GO:0006302	0.04845997184558	double-strand break repair	14/404	114/8726	0.000753203770914083	0.0460948510167502	MCM2/YY1/WRAP53/MCM3/RMI2/PRDM9/XRCC3/CIB1/GINS4/RPA2/HMGB2/DEK/RAD54B/SPIRE1	14
7	GO:0016071	7.08418265130731e-18	mRNA metabolic process	64/365	401/8726	2.11341964537808e-21	6.6850800361696e-18	SCNM1/SF3A1/RPL37A/DHX38/LSM3/RPS18/RPL32/RPS25/PSMB1/PHRF1/PSMD14/RNU11/RPL19/RPS5/RPL27/RPL12/POLDIP3/RPL37/NUDT12/SF3A2/PSMB7/ALYREF/RPL26/SNRPB/NELFE/SNRPE/CPSF7/PSMB5/PSMB4/RPL24/RPL41/RPL28/BUD31/RNU2-1/RPS21/ZC3H13/RPL38/PSMB3/SNRPD2/PCBP1/DDX47/RPS14/UBL5/C1QBP/SART1/SUPT4H1/RPS27/CHERP/HNRNPH1/FAM172A/FUS/RNVU1-14/SERBP1/ZPR1/RPL31/IGF2BP2/SCAF1/RPS13/MAPKAPK2/HELZ2/RPL18A/TSEN34/RPL15/R…	64
7	GO:0006412	3.87245628338036e-17	translation	54/365	303/8726	2.31053477528661e-20	3.65429315775593e-17	RPL37A/EIF2A/RPS18/RPL32/MRPL27/EEF1B2/RPS25/RSL24D1/MRPL21/RPL36AL/TCOF1/EIF4E2/RPL19/RPS5/RPL27/RPL12/POLDIP3/RPL37/MRPL54/JMJD4/RPL26/TMA7/MRPL52/MRPL51/EIF3F/MRPS23/TRMT112/RPL24/RPL41/RPL28/EIF6/ABCF1/RPS21/EIF4A2/RPL38/RPS14/C1QBP/MRPS18B/MTIF3/RPS27/TUFM/PPP1CA/RPL22L1/EIF3CL/MRPL23/ABTB1/RPL31/IGF2BP2/RPS27L/MRPL10/RPS13/RPL18A/RPL15/RPL8	54
7	GO:0043043	1.42529843403376e-16	peptide biosynthetic process	54/365	314/8726	1.27562509012568e-19	1.34500119151848e-16	RPL37A/EIF2A/RPS18/RPL32/MRPL27/EEF1B2/RPS25/RSL24D1/MRPL21/RPL36AL/TCOF1/EIF4E2/RPL19/RPS5/RPL27/RPL12/POLDIP3/RPL37/MRPL54/JMJD4/RPL26/TMA7/MRPL52/MRPL51/EIF3F/MRPS23/TRMT112/RPL24/RPL41/RPL28/EIF6/ABCF1/RPS21/EIF4A2/RPL38/RPS14/C1QBP/MRPS18B/MTIF3/RPS27/TUFM/PPP1CA/RPL22L1/EIF3CL/MRPL23/ABTB1/RPL31/IGF2BP2/RPS27L/MRPL10/RPS13/RPL18A/RPL15/RPL8	54
7	GO:0022613	2.54390129137445e-14	ribonucleoprotein complex biogenesis	40/365	198/8726	3.03568173195042e-17	2.40058515908184e-14	SF3A1/EIF2A/NOP10/SHQ1/RPS25/RPF1/RSL24D1/RNU11/RPS5/RPL27/SF3A2/RPL26/SNRPB/SNRPE/CPSF7/EIF3F/TRAF7/TRMT112/RPL24/EIF6/RSL1D1/RNU2-1/RPS21/EBNA1BP2/FBL/RPL38/SNRPD2/DDX49/DDX47/RPS14/C1QBP/SART1/RPS27/EIF3CL/RNVU1-14/TBL3/POP7/HSP90AA1/RPS27L/MRPL10	40
7	GO:0043604	7.60375986890825e-14	amide biosynthetic process	55/365	376/8726	1.13421239094693e-16	7.17538575746429e-14	RPL37A/EIF2A/RPS18/RPL32/MRPL27/EEF1B2/RPS25/RSL24D1/MRPL21/RPL36AL/TCOF1/EIF4E2/RPL19/RPS5/RPL27/RPL12/POLDIP3/RPL37/MRPL54/JMJD4/RPL26/TMA7/MRPL52/MRPL51/EIF3F/MRPS23/TRMT112/RPL24/RPL41/RPL28/EIF6/ABCF1/RPS21/EIF4A2/RPL38/RPS14/C1QBP/MRPS18B/MTIF3/RPS27/TUFM/PPP1CA/RPL22L1/EIF3CL/MRPL23/ABTB1/RPL31/IGF2BP2/RPS27L/MRPL10/RPS13/ACSL5/RPL18A/RPL15/RPL8	55
7	GO:0006413	9.75520716206231e-13	translational initiation	30/365	124/8726	1.97560526215975e-15	9.20562665557005e-13	RPL37A/EIF2A/RPS18/RPL32/RPS25/EIF4E2/RPL19/RPS5/RPL27/RPL12/RPL37/RPL26/EIF3F/RPL24/RPL41/RPL28/EIF6/RPS21/EIF4A2/RPL38/RPS14/MTIF3/RPS27/PPP1CA/EIF3CL/RPL31/RPS13/RPL18A/RPL15/RPL8	30
7	GO:0006518	9.75520716206231e-13	peptide metabolic process	55/365	401/8726	2.03718526654046e-15	9.20562665557005e-13	RPL37A/EIF2A/RPS18/RPL32/MRPL27/EEF1B2/RPS25/RSL24D1/MRPL21/RPL36AL/TCOF1/EIF4E2/RPL19/RPS5/RPL27/RPL12/POLDIP3/RPL37/MRPL54/JMJD4/RPL26/TMA7/MRPL52/MRPL51/EIF3F/MRPS23/TRMT112/RPL24/RPL41/RPL28/EIF6/ABCF1/RPS21/EIF4A2/RPL38/RPS14/CLN5/C1QBP/MRPS18B/MTIF3/RPS27/TUFM/PPP1CA/RPL22L1/EIF3CL/MRPL23/ABTB1/RPL31/IGF2BP2/RPS27L/MRPL10/RPS13/RPL18A/RPL15/RPL8	55
7	GO:0006401	2.96273285070665e-12	RNA catabolic process	37/365	198/8726	7.07096145753376e-15	2.79582094472223e-12	RPL37A/LSM3/RPS18/RPL32/RPS25/PSMB1/PSMD14/RPL19/RPS5/RPL27/RPL12/RPL37/NUDT12/PSMB7/RPL26/PSMB5/PSMB4/RPL24/RPL41/RPL28/RPS21/RPL38/PSMB3/DDX49/RPS14/RPS27/FUS/SERBP1/ZPR1/RPL31/IGF2BP2/RPS13/MAPKAPK2/HELZ2/RPL18A/RPL15/RPL8	37
7	GO:0006402	1.00003056566792e-11	mRNA catabolic process	35/365	185/8726	2.68504626820147e-14	9.43691700110574e-12	RPL37A/LSM3/RPS18/RPL32/RPS25/PSMB1/PSMD14/RPL19/RPS5/RPL27/RPL12/RPL37/NUDT12/PSMB7/RPL26/PSMB5/PSMB4/RPL24/RPL41/RPL28/RPS21/RPL38/PSMB3/RPS14/RPS27/FUS/SERBP1/RPL31/IGF2BP2/RPS13/MAPKAPK2/HELZ2/RPL18A/RPL15/RPL8	35
7	GO:0042254	3.10907115646778e-11	ribosome biogenesis	28/365	123/8726	9.27527194650292e-14	2.93391496834119e-11	EIF2A/NOP10/SHQ1/RPS25/RPF1/RSL24D1/RPS5/RPL27/RPL26/TRAF7/TRMT112/RPL24/EIF6/RSL1D1/RPS21/EBNA1BP2/FBL/RPL38/DDX49/DDX47/RPS14/C1QBP/SART1/RPS27/TBL3/POP7/RPS27L/MRPL10	28
7	GO:0034655	5.015644117528e-11	nucleobase-containing compound catabolic process	41/365	264/8726	1.64594526529857e-13	4.73307705475809e-11	RPL37A/LSM3/RPS18/RPL32/RPS25/PSMB1/PSMD14/RPL19/RPS5/RPL27/RPL12/RPL37/NUDT12/PSMB7/RPL26/PSMB5/PSMB4/NUDT1/RPL24/RPL41/RPL28/RPS21/RPL38/PSMB3/DDX49/RPS14/ITPA/OGG1/MUS81/RPS27/FUS/SERBP1/ZPR1/RPL31/IGF2BP2/RPS13/MAPKAPK2/HELZ2/RPL18A/RPL15/RPL8	41
7	GO:0000184	1.17041784902632e-10	nuclear-transcribed mRNA catabolic process, nonsense-mediated decay	23/365	86/8726	4.1900400323138e-13	1.10447985062307e-10	RPL37A/RPS18/RPL32/RPS25/RPL19/RPS5/RPL27/RPL12/RPL37/RPL26/RPL24/RPL41/RPL28/RPS21/RPL38/RPS14/RPS27/RPL31/RPS13/HELZ2/RPL18A/RPL15/RPL8	23
7	GO:0006613	1.84107004120332e-10	cotranslational protein targeting to membrane	23/365	88/8726	7.14018810729213e-13	1.73734941396055e-10	RPL37A/RPS18/RPL32/RPS25/RPL19/RPS5/RPL27/RPL12/RPL37/RPL26/SSR2/RPL24/RPL41/RPL28/RPS21/RPL38/RPS14/RPS27/RPL31/RPS13/RPL18A/RPL15/RPL8	23
7	GO:0046700	4.18165651111037e-10	heterocycle catabolic process	41/365	283/8726	1.74651524927044e-12	3.94607392786292e-10	RPL37A/LSM3/RPS18/RPL32/RPS25/PSMB1/PSMD14/RPL19/RPS5/RPL27/RPL12/RPL37/NUDT12/PSMB7/RPL26/PSMB5/PSMB4/NUDT1/RPL24/RPL41/RPL28/RPS21/RPL38/PSMB3/DDX49/RPS14/ITPA/OGG1/MUS81/RPS27/FUS/SERBP1/ZPR1/RPL31/IGF2BP2/RPS13/MAPKAPK2/HELZ2/RPL18A/RPL15/RPL8	41
7	GO:0044270	5.5511994491117e-10	cellular nitrogen compound catabolic process	41/365	286/8726	2.4841286317624e-12	5.23846072873404e-10	RPL37A/LSM3/RPS18/RPL32/RPS25/PSMB1/PSMD14/RPL19/RPS5/RPL27/RPL12/RPL37/NUDT12/PSMB7/RPL26/PSMB5/PSMB4/NUDT1/RPL24/RPL41/RPL28/RPS21/RPL38/PSMB3/DDX49/RPS14/ITPA/OGG1/MUS81/RPS27/FUS/SERBP1/ZPR1/RPL31/IGF2BP2/RPS13/MAPKAPK2/HELZ2/RPL18A/RPL15/RPL8	41
7	GO:0006614	5.94716693892243e-10	SRP-dependent cotranslational protein targeting to membrane	22/365	85/8726	2.83874316893672e-12	5.6121205412203e-10	RPL37A/RPS18/RPL32/RPS25/RPL19/RPS5/RPL27/RPL12/RPL37/RPL26/RPL24/RPL41/RPL28/RPS21/RPL38/RPS14/RPS27/RPL31/RPS13/RPL18A/RPL15/RPL8	22
7	GO:0019083	1.07949624562012e-09	viral transcription	26/365	124/8726	5.55354365890729e-12	1.01868051064202e-09	RPL37A/RPS18/RPL32/RPS25/RPL19/RPS5/RPL27/RPL12/RPL37/RPL26/NELFE/TRIM21/RPL24/RPL41/RPL28/RPS21/RPL38/RPS14/SUPT4H1/RPS27/NUP107/RPL31/RPS13/RPL18A/RPL15/RPL8	26
7	GO:0019080	1.07949624562012e-09	viral gene expression	27/365	134/8726	5.7968175480794e-12	1.01868051064202e-09	RPL37A/RPS18/RPL32/RPS25/RPL19/RPS5/RPL27/RPL12/RPL37/RPL26/NELFE/TRIM21/EIF3F/RPL24/RPL41/RPL28/RPS21/RPL38/RPS14/SUPT4H1/RPS27/NUP107/RPL31/RPS13/RPL18A/RPL15/RPL8	27
7	GO:0019439	1.7034480918563e-09	aromatic compound catabolic process	41/365	298/8726	9.65558285956735e-12	1.60748069213296e-09	RPL37A/LSM3/RPS18/RPL32/RPS25/PSMB1/PSMD14/RPL19/RPS5/RPL27/RPL12/RPL37/NUDT12/PSMB7/RPL26/PSMB5/PSMB4/NUDT1/RPL24/RPL41/RPL28/RPS21/RPL38/PSMB3/DDX49/RPS14/ITPA/OGG1/MUS81/RPS27/FUS/SERBP1/ZPR1/RPL31/IGF2BP2/RPS13/MAPKAPK2/HELZ2/RPL18A/RPL15/RPL8	41
7	GO:0045047	2.0999264092152e-09	protein targeting to ER	22/365	91/8726	1.25293938497327e-11	1.98162255360246e-09	RPL37A/RPS18/RPL32/RPS25/RPL19/RPS5/RPL27/RPL12/RPL37/RPL26/RPL24/RPL41/RPL28/RPS21/RPL38/RPS14/RPS27/RPL31/RPS13/RPL18A/RPL15/RPL8	22
7	GO:0072599	3.18781797379042e-09	establishment of protein localization to endoplasmic reticulum	22/365	93/8726	1.99714133202861e-11	3.00822541491026e-09	RPL37A/RPS18/RPL32/RPS25/RPL19/RPS5/RPL27/RPL12/RPL37/RPL26/RPL24/RPL41/RPL28/RPS21/RPL38/RPS14/RPS27/RPL31/RPS13/RPL18A/RPL15/RPL8	22
7	GO:0000956	4.26262055327911e-09	nuclear-transcribed mRNA catabolic process	24/365	113/8726	2.79766265430013e-11	4.02247668716358e-09	RPL37A/LSM3/RPS18/RPL32/RPS25/RPL19/RPS5/RPL27/RPL12/RPL37/RPL26/RPL24/RPL41/RPL28/RPS21/RPL38/RPS14/RPS27/RPL31/RPS13/HELZ2/RPL18A/RPL15/RPL8	24
7	GO:0070972	5.47215981013809e-09	protein localization to endoplasmic reticulum	23/365	105/8726	3.75476359287518e-11	5.16387395724939e-09	RPL37A/RPS18/RPL32/RPS25/RPL19/RPS5/RPL27/RPL12/RPL37/RPL26/RPL24/GPAA1/RPL41/RPL28/RPS21/RPL38/RPS14/RPS27/RPL31/RPS13/RPL18A/RPL15/RPL8	23
7	GO:0006605	5.93195432185177e-09	protein targeting	34/365	224/8726	4.24722266481034e-11	5.5977649595417e-09	RPL37A/RPS18/RPL32/TIMM8B/RPS25/NDUFA13/RPL19/RPS5/RPL27/RPL12/RPL37/RPL26/TOMM22/SSR2/RPL24/RPL41/RPL28/RPS21/RPL38/GNPAT/ITGB2/RPS14/UBL5/PEX26/RPS27/NUDT19/RPL31/HSP90AA1/PEX6/EXOC4/RPS13/RPL18A/RPL15/RPL8	34
7	GO:0006612	8.04011223374628e-09	protein targeting to membrane	26/365	137/8726	5.99650375428571e-11	7.58715527647518e-09	RPL37A/RPS18/RPL32/RPS25/RPL19/RPS5/RPL27/RPL12/RPL37/RPL26/SSR2/RPL24/RPL41/RPL28/RPS21/RPL38/ITGB2/RPS14/PEX26/RPS27/RPL31/EXOC4/RPS13/RPL18A/RPL15/RPL8	26
7	GO:0022618	8.80421157028427e-09	ribonucleoprotein complex assembly	23/365	108/8726	6.91466087889727e-11	8.30820743898512e-09	SF3A1/SHQ1/RSL24D1/RNU11/RPS5/SF3A2/SNRPB/SNRPE/CPSF7/EIF3F/TRAF7/RPL24/EIF6/RNU2-1/RPL38/SNRPD2/RPS14/SART1/RPS27/EIF3CL/RNVU1-14/HSP90AA1/RPS27L	23
7	GO:1901361	8.80421157028427e-09	organic cyclic compound catabolic process	41/365	317/8726	7.09169786389246e-11	8.30820743898512e-09	RPL37A/LSM3/RPS18/RPL32/RPS25/PSMB1/PSMD14/RPL19/RPS5/RPL27/RPL12/RPL37/NUDT12/PSMB7/RPL26/PSMB5/PSMB4/NUDT1/RPL24/RPL41/RPL28/RPS21/RPL38/PSMB3/DDX49/RPS14/ITPA/OGG1/MUS81/RPS27/FUS/SERBP1/ZPR1/RPL31/IGF2BP2/RPS13/MAPKAPK2/HELZ2/RPL18A/RPL15/RPL8	41
7	GO:0071826	1.22824249224132e-08	ribonucleoprotein complex subunit organization	23/365	110/8726	1.02597821547604e-10	1.15904681861109e-08	SF3A1/SHQ1/RSL24D1/RNU11/RPS5/SF3A2/SNRPB/SNRPE/CPSF7/EIF3F/TRAF7/RPL24/EIF6/RNU2-1/RPL38/SNRPD2/RPS14/SART1/RPS27/EIF3CL/RNVU1-14/HSP90AA1/RPS27L	23
7	GO:0034470	1.22919733562388e-08	ncRNA processing	27/365	151/8726	1.06344638225217e-10	1.15994786884492e-08	NOP10/SHQ1/KTI12/RPS25/RPF1/RPL27/RPL26/CTU1/TRMT112/RPP21/EIF6/RSL1D1/RPS21/EBNA1BP2/FBL/DDX49/DDX47/RPS14/URM1/TP53RK/SART1/RPS27/TBL3/POP7/DUS1L/TSEN34/FAM98B	27
7	GO:0090150	3.94784813710774e-08	establishment of protein localization to membrane	31/365	205/8726	3.5332769723518e-10	3.72543764979549e-08	RPL37A/RPS18/RPL32/TIMM8B/RPS25/NDUFA13/RPL19/RPS5/RPL27/RPL12/RPL37/RPL26/TOMM22/SSR2/RPL24/RPL41/RPL28/RPS21/RPL38/ITGB2/RPS14/PEX26/RPS27/VAMP3/RPL31/HSP90AA1/EXOC4/RPS13/RPL18A/RPL15/RPL8	31
7	GO:0072594	1.08762350404275e-07	establishment of protein localization to organelle	38/365	304/8726	1.00585705922808e-09	1.02634990254002e-07	RPL37A/RPS18/RPL32/TIMM8B/RPS25/NDUFA13/PHB2/RPL19/RPS5/RPL27/RPL12/RPL37/EFCAB7/RPL26/CCT2/TOMM22/CCT7/RPL24/RPL41/RPL28/PIK3R2/RPS21/RPL38/GNPAT/RPS14/UBL5/PEX26/RPS27/NUP107/NUDT19/ZPR1/RPL31/HSP90AA1/PEX6/RPS13/RPL18A/RPL15/RPL8	38
7	GO:0002181	2.40630119998426e-07	cytoplasmic translation	16/365	61/8726	2.29718491645275e-09	2.27073706379622e-07	RPL32/RPL19/RPL26/TMA7/EIF3F/RPL24/RPL41/RPS21/EIF4A2/RPL38/RPL22L1/EIF3CL/RPL31/RPL18A/RPL15/RPL8	16
7	GO:0044265	2.95258104197385e-07	cellular macromolecule catabolic process	50/365	491/8726	2.90677727879287e-09	2.78624105989556e-07	RPL37A/UBL7/LSM3/RPS18/RPL32/RPS25/PSMB1/DNAJB9/PSMD14/RPL19/PPP1R11/RPS5/RPL27/RPL12/RPL37/NUDT12/PSMB7/RPL26/PSMB5/SUMO1/PSMB4/RPL24/RPL41/RPL28/RNF6/RPS21/RPL38/PSMB3/DDX49/RPS14/LAPTM4B/AP2S1/MUS81/RPS27/SIRT6/FUS/SERBP1/PTPN23/ZPR1/RPL31/IGF2BP2/HSP90AA1/RNF126/DACT1/RPS13/MAPKAPK2/HELZ2/RPL18A/RPL15/RPL8	50
7	GO:0006397	8.50509163125453e-07	mRNA processing	31/365	233/8726	8.62688291953025e-09	8.02593906290663e-07	SCNM1/SF3A1/DHX38/LSM3/PHRF1/RNU11/POLDIP3/SF3A2/ALYREF/SNRPB/NELFE/SNRPE/CPSF7/BUD31/RNU2-1/ZC3H13/SNRPD2/PCBP1/DDX47/UBL5/C1QBP/SART1/SUPT4H1/CHERP/HNRNPH1/FAM172A/FUS/RNVU1-14/ZPR1/SCAF1/TSEN34	31
7	GO:0034660	9.49498678182339e-07	ncRNA metabolic process	27/365	184/8726	9.91421650846714e-09	8.96006634825377e-07	NOP10/SHQ1/KTI12/RPS25/RPF1/RPL27/RPL26/CTU1/TRMT112/RPP21/EIF6/RSL1D1/RPS21/EBNA1BP2/FBL/DDX49/DDX47/RPS14/URM1/TP53RK/SART1/RPS27/TBL3/POP7/DUS1L/TSEN34/FAM98B	27
7	GO:0008380	1.63292360683648e-06	RNA splicing	29/365	214/8726	1.75373657058811e-08	1.54092935515125e-06	SCNM1/SF3A1/DHX38/LSM3/RNU11/SF3A2/ALYREF/SNRPB/SNRPE/CPSF7/BUD31/RNU2-1/ZC3H13/SNRPD2/PCBP1/DDX47/UBL5/C1QBP/SART1/CHERP/HNRNPH1/FAM172A/FUS/RNVU1-14/ZPR1/SCAF1/RPS13/TSEN34/FAM98B	29
7	GO:0006364	1.81914003584247e-06	rRNA processing	19/365	99/8726	2.00800063622229e-08	1.71665488246031e-06	NOP10/SHQ1/RPS25/RPF1/RPL27/RPL26/TRMT112/EIF6/RSL1D1/RPS21/EBNA1BP2/FBL/DDX49/DDX47/RPS14/SART1/RPS27/TBL3/POP7	19
7	GO:0016072	2.49401123522715e-06	rRNA metabolic process	19/365	101/8726	2.82733970580644e-08	2.35350576619068e-06	NOP10/SHQ1/RPS25/RPF1/RPL27/RPL26/TRMT112/EIF6/RSL1D1/RPS21/EBNA1BP2/FBL/DDX49/DDX47/RPS14/SART1/RPS27/TBL3/POP7	19
7	GO:0042255	4.28594573441575e-06	ribosome assembly	11/365	33/8726	4.98663137357441e-08	4.04448779422162e-06	EIF2A/RSL24D1/RPS5/TRAF7/RPL24/EIF6/RPL38/RPS14/C1QBP/RPS27/RPS27L	11
7	GO:0032543	7.12925926966014e-06	mitochondrial translation	12/365	42/8726	8.50746929553716e-08	6.72761716660241e-06	MRPL27/MRPL21/MRPL54/MRPL52/MRPL51/MRPS23/C1QBP/MRPS18B/MTIF3/TUFM/MRPL23/MRPL10	12
7	GO:0140053	8.90886043235465e-06	mitochondrial gene expression	13/365	51/8726	1.08968758271641e-07	8.40696068308809e-06	MRPL27/MRPL21/MRPL54/MRPL52/POLRMT/MRPL51/MRPS23/C1QBP/MRPS18B/MTIF3/TUFM/MRPL23/MRPL10	13
7	GO:0006415	1.1030743432402e-05	translational termination	11/365	36/8726	1.38213372363032e-07	1.04093028559125e-05	MRPL27/MRPL21/MRPL54/JMJD4/MRPL52/MRPL51/MRPS23/TRMT112/MRPS18B/MRPL23/MRPL10	11
7	GO:0033365	3.05864015628866e-05	protein localization to organelle	45/365	489/8726	3.92367323151588e-07	2.88632510665979e-05	RPL37A/CENPQ/RPS18/RPL32/TIMM8B/RPS25/CDCA5/NDUFA13/PHB2/RPL19/RPS5/RPL27/RPL12/RPL37/EFCAB7/RPL26/CCT2/TOMM22/CCT7/RPL24/GPAA1/RPL41/RPL28/TINF2/PIK3R2/RPS21/RPL38/GNPAT/RPS14/ABHD17C/UBL5/PEX26/RPS27/NUP107/NEDD1/NUDT19/ZPR1/RPL31/HSP90AA1/PEX6/RPS13/RPL18A/RPL15/SPAG5/RPL8	45
7	GO:0070125	3.12527733574458e-05	mitochondrial translational elongation	10/365	32/8726	4.10239268415159e-07	2.94920813776927e-05	MRPL27/MRPL21/MRPL54/MRPL52/MRPL51/MRPS23/MRPS18B/TUFM/MRPL23/MRPL10	10
7	GO:0006414	0.000100754226297629	translational elongation	12/365	53/8726	1.35260745327963e-06	9.50780209849189e-05	MRPL27/EEF1B2/MRPL21/MRPL54/MRPL52/MRPL51/MRPS23/MRPS18B/TUFM/MRPL23/ABTB1/MRPL10	12
7	GO:0008033	0.000174915740581023	tRNA processing	10/365	38/8726	2.40039500797346e-06	0.000165061487390395	KTI12/CTU1/TRMT112/RPP21/URM1/TP53RK/POP7/DUS1L/TSEN34/FAM98B	10
7	GO:0036297	0.00022070735762424	interstrand cross-link repair	9/365	31/8726	3.1604872213495e-06	0.00020827333552972	EME1/FANCF/FANCD2/FANCL/MUS81/SLX1B/FANCI/SLX1A/RAD51AP1	9
7	GO:0070126	0.00022070735762424	mitochondrial translational termination	9/365	31/8726	3.1604872213495e-06	0.00020827333552972	MRPL27/MRPL21/MRPL54/MRPL52/MRPL51/MRPS23/MRPS18B/MRPL23/MRPL10	9
7	GO:0000377	0.000311403026847131	RNA splicing, via transesterification reactions with bulged adenosine as nucleophile	22/365	178/8726	4.64503321669349e-06	0.000293859469813978	SCNM1/SF3A1/DHX38/LSM3/RNU11/SF3A2/ALYREF/SNRPB/SNRPE/CPSF7/BUD31/RNU2-1/SNRPD2/PCBP1/UBL5/C1QBP/SART1/CHERP/HNRNPH1/FAM172A/FUS/RNVU1-14	22
7	GO:0000398	0.000311403026847131	mRNA splicing, via spliceosome	22/365	178/8726	4.64503321669349e-06	0.000293859469813978	SCNM1/SF3A1/DHX38/LSM3/RNU11/SF3A2/ALYREF/SNRPB/SNRPE/CPSF7/BUD31/RNU2-1/SNRPD2/PCBP1/UBL5/C1QBP/SART1/CHERP/HNRNPH1/FAM172A/FUS/RNVU1-14	22
7	GO:0000375	0.000367165170183081	RNA splicing, via transesterification reactions	22/365	180/8726	5.58634357975452e-06	0.000346480133274764	SCNM1/SF3A1/DHX38/LSM3/RNU11/SF3A2/ALYREF/SNRPB/SNRPE/CPSF7/BUD31/RNU2-1/SNRPD2/PCBP1/UBL5/C1QBP/SART1/CHERP/HNRNPH1/FAM172A/FUS/RNVU1-14	22
7	GO:0042273	0.000474112086200858	ribosomal large subunit biogenesis	9/365	34/8726	7.35496076445246e-06	0.000447401965529952	RPF1/RSL24D1/RPL26/TRAF7/RPL24/EIF6/RSL1D1/EBNA1BP2/RPL38	9
7	GO:0072657	0.00138654919059641	protein localization to membrane	34/365	381/8726	2.19233613071628e-05	0.00130843496977208	RPL37A/RPS18/RPL32/TIMM8B/RPS25/NDUFA13/RPL19/RPS5/RPL27/RPL12/RPL37/EFCAB7/RPL26/TOMM22/SSR2/SAV1/RPL24/RPL41/RPL28/RPS21/RPL38/ITGB2/RAPGEF6/RPS14/PEX26/RPS27/VAMP3/RPL31/HSP90AA1/EXOC4/RPS13/RPL18A/RPL15/RPL8	34
7	GO:0006399	0.00171629488933606	tRNA metabolic process	10/365	49/8726	2.76491420119771e-05	0.00161960373773862	KTI12/CTU1/TRMT112/RPP21/URM1/TP53RK/POP7/DUS1L/TSEN34/FAM98B	10
7	GO:0006281	0.00270859394646458	DNA repair	25/365	250/8726	4.4442919765976e-05	0.00255599950041642	EME1/CDCA5/FANCF/PSMD14/SUMO1/TRIP13/NUDT1/FANCD2/RRM2B/TRAIP/FANCL/SSRP1/OGG1/MUS81/RAD18/SLX1B/GPS1/FANCI/GINS2/POLQ/SIRT6/SLX1A/FUS/POLE/RAD51AP1	25
7	GO:0006302	0.00448657229664879	double-strand break repair	15/365	114/8726	7.49546684404333e-05	0.0042338116290132	EME1/CDCA5/PSMD14/SUMO1/TRIP13/FANCD2/OGG1/MUS81/SLX1B/GINS2/POLQ/SIRT6/SLX1A/FUS/RAD51AP1	15
7	GO:0010499	0.00454964557280367	proteasomal ubiquitin-independent protein catabolic process	5/365	12/8726	7.73656914229741e-05	0.00429333153695359	PSMB1/PSMB7/PSMB5/PSMB4/PSMB3	5
7	GO:0006119	0.00611278040243261	oxidative phosphorylation	11/365	68/8726	0.000105770066629204	0.00576840381525876	UQCRH/SDHAF2/UQCRQ/NDUFA13/COX7A2/COA6/STOML2/CHCHD2/NDUFA8/NDUFS5/SURF1	11
7	GO:0042274	0.0065533184884331	ribosomal small subunit biogenesis	8/365	37/8726	0.000115347789623375	0.00618412324385802	RPS25/RPS5/RPS21/RPL38/RPS14/RPS27/TBL3/RPS27L	8
7	GO:0000028	0.00678350421030036	ribosomal small subunit assembly	5/365	13/8726	0.000121423106389625	0.00640134095966355	RPS5/RPL38/RPS14/RPS27/RPS27L	5
7	GO:0010833	0.00773998660003332	telomere maintenance via telomere lengthening	8/365	38/8726	0.000140852978103232	0.00730393786367923	NOP10/CCT2/CCT7/TERC/TINF2/SLX1B/SLX1A/HSP90AA1	8
7	GO:1904874	0.00996970777643102	positive regulation of telomerase RNA localization to Cajal body	4/365	8/8726	0.000184403902786015	0.00940804291803015	NOP10/SHQ1/CCT2/CCT7	4
7	GO:0000723	0.010831729817832	telomere maintenance	11/365	73/8726	0.000203579647530852	0.01022150109992	NOP10/CCT2/CCT7/TERC/TINF2/SLX1B/SIRT6/SLX1A/PRIM2/HSP90AA1/POLE	11
7	GO:0032200	0.0120641312679774	telomere organization	11/365	74/8726	0.000230341408457802	0.0113844725726266	NOP10/CCT2/CCT7/TERC/TINF2/SLX1B/SIRT6/SLX1A/PRIM2/HSP90AA1/POLE	11
7	GO:0090305	0.0140184454425087	nucleic acid phosphodiester bond hydrolysis	14/365	114/8726	0.000271837396707359	0.0132286862689168	EME1/CPSF7/RPP21/RPS21/OGG1/MUS81/SLX1B/POLQ/SLX1A/TBL3/POP7/POLE/HELZ2/TSEN34	14
7	GO:0006336	0.0141659928891951	DNA replication-independent nucleosome assembly	6/365	23/8726	0.000283150812522694	0.0133679213139151	CENPQ/NASP/ASF1B/HIRA/CENPL/MIS18BP1	6
7	GO:0034724	0.0141659928891951	DNA replication-independent nucleosome organization	6/365	23/8726	0.000283150812522694	0.0133679213139151	CENPQ/NASP/ASF1B/HIRA/CENPL/MIS18BP1	6
7	GO:0008535	0.0155938761794142	respiratory chain complex IV assembly	4/365	9/8726	0.000320995661211091	0.0147153617382049	PET100/SMIM20/COA6/SURF1	4
7	GO:1904872	0.0155938761794142	regulation of telomerase RNA localization to Cajal body	4/365	9/8726	0.000320995661211091	0.0147153617382049	NOP10/SHQ1/CCT2/CCT7	4
7	GO:0043624	0.0163327263909988	cellular protein complex disassembly	13/365	103/8726	0.000341077221769068	0.0154125872393391	MRPL27/MRPL21/MRPL54/JMJD4/MRPL52/MRPL51/MRPS23/TRMT112/TWF1/MRPS18B/CFL1/MRPL23/MRPL10	13
7	GO:0070498	0.0164230456492476	interleukin-1-mediated signaling pathway	8/365	43/8726	0.000347862840422607	0.0154978181685683	PSMB1/PSMD14/EGR1/PSMB7/PSMB5/PSMB4/PSMB3/NOD1	8
7	GO:0070647	0.0172896556307209	protein modification by small protein conjugation or removal	34/365	440/8726	0.000371376851256535	0.0163156058190919	TADA3/PSMB1/PSMD14/PPP1R11/MUL1/EGR1/PSMB7/PSMB5/TRIM21/EIF3F/SUMO1/CTU1/TRAF7/PSMB4/RNF181/RNF6/PSMB3/MED10/TRAIP/RRAGA/FANCL/URM1/RAD18/IRF2BP1/GPS1/NUP107/FANCI/DCAF15/MED31/MED30/G2E3/HSP90AA1/RNF126/SMAD4	34
7	GO:0006259	0.0177782273686533	DNA metabolic process	34/365	441/8726	0.000387174999376997	0.0167766528208778	NOP10/EME1/CDCA5/FANCF/PSMD14/ALYREF/CCT2/CCT7/SUMO1/TRIP13/TERC/NUDT1/TINF2/FANCD2/RRM2B/TRAIP/FANCL/SSRP1/OGG1/MUS81/RAD18/MTA2/SLX1B/GPS1/FANCI/GINS2/POLQ/SIRT6/SLX1A/FUS/PRIM2/HSP90AA1/POLE/RAD51AP1	34
7	GO:0032446	0.0201038893769394	protein modification by small protein conjugation	30/365	374/8726	0.000443820946865608	0.0189712936746963	PSMB1/PSMD14/PPP1R11/MUL1/EGR1/PSMB7/PSMB5/TRIM21/SUMO1/CTU1/TRAF7/PSMB4/RNF181/RNF6/PSMB3/MED10/TRAIP/RRAGA/FANCL/URM1/RAD18/IRF2BP1/NUP107/FANCI/DCAF15/MED31/MED30/G2E3/HSP90AA1/RNF126	30
7	GO:0000245	0.0214113435996295	spliceosomal complex assembly	7/365	35/8726	0.000515479168674694	0.0202050896611251	SF3A1/RNU11/SF3A2/SNRPE/RNU2-1/SNRPD2/RNVU1-14	7
7	GO:0002479	0.0214113435996295	antigen processing and presentation of exogenous peptide antigen via MHC class I, TAP-dependent	7/365	35/8726	0.000515479168674694	0.0202050896611251	PSMB1/PSMD14/PSMB7/PSMB5/PSMB4/PSMB3/VAMP3	7
7	GO:0006403	0.0214113435996295	RNA localization	12/365	94/8726	0.000515863759823296	0.0202050896611251	DHX38/NOP10/SHQ1/POLDIP3/ALYREF/CCT2/CCT7/EIF6/FBL/NUP107/IGF2BP2/PARP11	12
7	GO:0090670	0.0214113435996295	RNA localization to Cajal body	4/365	10/8726	0.000517398219442122	0.0202050896611251	NOP10/SHQ1/CCT2/CCT7	4
7	GO:0090671	0.0214113435996295	telomerase RNA localization to Cajal body	4/365	10/8726	0.000517398219442122	0.0202050896611251	NOP10/SHQ1/CCT2/CCT7	4
7	GO:0090672	0.0214113435996295	telomerase RNA localization	4/365	10/8726	0.000517398219442122	0.0202050896611251	NOP10/SHQ1/CCT2/CCT7	4
7	GO:0090685	0.0214113435996295	RNA localization to nucleus	4/365	10/8726	0.000517398219442122	0.0202050896611251	NOP10/SHQ1/CCT2/CCT7	4
7	GO:0043487	0.0233913607162136	regulation of RNA stability	11/365	82/8726	0.000572223024680644	0.0220735582691314	PSMB1/PSMD14/PSMB7/PSMB5/PSMB4/PSMB3/DDX49/FUS/SERBP1/IGF2BP2/MAPKAPK2	11
7	GO:0006521	0.0234484782734554	regulation of cellular amino acid metabolic process	6/365	26/8726	0.000580615661305728	0.0221274579863502	PSMB1/PSMD14/PSMB7/PSMB5/PSMB4/PSMB3	6
7	GO:0045930	0.0256932097810979	negative regulation of mitotic cell cycle	17/365	168/8726	0.00064386325227095	0.0242457277327595	EME1/PSMB1/PSMD14/PSMB7/RPL26/PSMB5/TRIP13/PSMB4/PSMB3/FANCD2/DDIAS/MUS81/E2F8/GJC2/RPS27L/BRD7/DACT1	17
7	GO:0009451	0.0257084320326827	RNA modification	8/365	47/8726	0.000651914296771489	0.0242600924061712	NOP10/KTI12/CTU1/TRMT112/FBL/ZC3H13/URM1/DUS1L	8
7	GO:0045333	0.0271451684350491	cellular respiration	11/365	84/8726	0.000704453565448922	0.0256158871835582	UQCRH/SDHAF2/UQCRQ/MDH2/NDUFA13/PRELID1/COA6/CHCHD2/NDUFA8/NDUFS5/SURF1	11
7	GO:0006974	0.0271451684350491	cellular response to DNA damage stimulus	32/365	420/8726	0.000704543452818995	0.0256158871835582	EME1/CDCA5/MCL1/FANCF/PSMD14/RPL26/SUMO1/TRIP13/NUDT1/FANCD2/RRM2B/TRAIP/FANCL/DDIAS/SSRP1/OGG1/MUS81/RAD18/SLX1B/GPS1/FANCI/GINS2/POLQ/SIRT6/SLX1A/E2F8/FUS/POLE/RPS27L/RAD51AP1/MAPKAPK2/IFI16	32
7	GO:0033238	0.0279733136848666	regulation of cellular amine metabolic process	7/365	37/8726	0.000734382936834206	0.0263973770955358	PSMB1/PSMD14/PSMB7/PSMB5/PSMB4/PSMB3/ITGB2	7
7	GO:0042590	0.0323743946975938	antigen processing and presentation of exogenous peptide antigen via MHC class I	7/365	38/8726	0.0008684058307412	0.0305505137753641	PSMB1/PSMD14/PSMB7/PSMB5/PSMB4/PSMB3/VAMP3	7
7	GO:0033108	0.0323743946975938	mitochondrial respiratory chain complex assembly	8/365	49/8726	0.000869240907751624	0.0305505137753641	SDHAF2/PET100/SMIM20/NDUFA13/NDUFA8/NDUFS5/SURF1/SDHAF1	8
7	GO:0010608	0.0328909102594805	posttranscriptional regulation of gene expression	28/365	355/8726	0.000892921489741266	0.0310379303258821	EIF2A/PSMB1/PSMD14/TCOF1/EIF4E2/POLDIP3/JMJD4/PSMB7/RPL26/PSMB5/PSMB4/EIF6/EIF4A2/RPL38/MIR544A/PSMB3/DDX49/RPS14/C1QBP/MAP2K2/NUP107/PPP1CA/FUS/SERBP1/IGF2BP2/RPS27L/MAPKAPK2/MIR548AA2	28
7	GO:0001736	0.0364084237716986	establishment of planar polarity	9/365	62/8726	0.00101063513477749	0.0343572771743356	PSMB1/PSMD14/PSMB7/PSMB5/PSMB4/PSMB3/AP2S1/FUZ/DACT1	9
7	GO:0007164	0.0364084237716986	establishment of tissue polarity	9/365	62/8726	0.00101063513477749	0.0343572771743356	PSMB1/PSMD14/PSMB7/PSMB5/PSMB4/PSMB3/AP2S1/FUZ/DACT1	9
7	GO:0061418	0.0364084237716986	regulation of transcription from RNA polymerase II promoter in response to hypoxia	7/365	39/8726	0.00102099995063833	0.0343572771743356	PSMB1/PSMD14/EGR1/PSMB7/PSMB5/PSMB4/PSMB3	7
7	GO:0000726	0.0380129996450623	non-recombinational repair	6/365	29/8726	0.0010773374004418	0.0358714558263448	PSMD14/SUMO1/OGG1/SLX1B/POLQ/SLX1A	6
7	GO:0002098	0.0461272083445876	tRNA wobble uridine modification	3/365	6/8726	0.00132106563278055	0.0435285331853679	KTI12/CTU1/URM1	3

## Sheet: ALPACA_male_biased_REVIGO
Supplementary Table 3B: GO terms selected with REVIGO using genes from ALPACA's male-biased modules.
Differential module	GO TermID	GO Description	Frequency	PlotX	PlotY	LogSize	Value	Uniqueness	Dispensability	Representative	Eliminated
1	GO:0007423	sensory organ development	0.150496402810338	-0.106891318529157	-7.25807174513049	4.5602295339144	-5.83364533235516	0.666270624383017	0	null	False
1	GO:0007610	behavior	0.122407276260371	5.38341419125679	3.84520160507186	4.47051339216867	-2.59451985197921	1	0	null	False
1	GO:0009611	response to wounding	0.107099116584541	-4.59099970407694	5.1584476472125	4.41249414725064	-5.01644182613044	0.952869468642432	0	null	False
1	GO:0045229	external encapsulating structure organization	1.03756179089974	4.4402989574441	-4.32049471482992	5.39870716335096	-6.63163768441692	0.954912781583592	0	null	False
1	GO:0050878	regulation of body fluid levels	0.0887997549368711	-6.06279313649542	-3.6702693486626	4.33112348784665	-5.11443400202091	0.811197044740901	0	null	False
1	GO:0110148	biomineralization	0.0170771946370152	2.14402540534879	0.0921784011867641	3.61521333480136	-2.89522997410314	1	0	null	False
1	GO:0007159	leukocyte cell-cell adhesion	0.00776386772192295	3.05724093438071	1.35015969552789	3.27300127206374	-1.92785965176238	0.987841463908044	0.00776265	null	False
1	GO:0009713	catechol-containing compound biosynthetic process	0.0230761703367721	4.60528240527655	2.69370380538856	3.74593315845944	-1.72903722761838	0.975132435163163	0.00841601	null	False
1	GO:0007268	chemical synaptic transmission	0.149083660604801	-4.25980431457843	-6.15711470277231	4.55613357562008	-3.65730746037268	0.94375845098403	0.00983356	null	False
1	GO:0098660	inorganic ion transmembrane transport	2.5890551671274	1.11188605787969	5.44479686537797	5.79583345848002	-4.16643326682871	0.937588059405391	0.01324754	null	False
1	GO:0006576	cellular biogenic amine metabolic process	0.46467204039001	6.56220756001067	0.107632538903972	5.04984187270306	-1.60709325037021	0.97719443473829	0.04678952	null	False
1	GO:0046470	phosphatidylcholine metabolic process	0.0452160364552119	6.11589408238634	1.59549151453097	4.03802374004516	-1.59049093755009	0.978957177231314	0.11754763	null	False
1	GO:0010543	regulation of platelet activation	0.00636769727246295	-2.25145476898396	0.368743157272344	3.18695633546541	-2.11991248953525	0.861831953423726	0.13340247	null	False
1	GO:0110149	regulation of biomineralization	0.0193185246463857	-4.02302220028923	-3.0608903315357	3.66875854175096	-1.75829779244534	0.875919243225645	0.14290625	null	False
1	GO:0009308	amine metabolic process	0.586462018736525	6.71568167279714	-0.815049470260867	5.15093441808599	-1.46627657607332	0.993367698336255	0.14620818	null	False
1	GO:0051604	protein maturation	0.567972081893973	5.09030772495045	-0.351915595930325	5.13702161589814	-1.31631388171845	0.99104557834273	0.14905501	null	False
1	GO:0032102	negative regulation of response to external stimulus	0.072555291042709	-7.11009883662731	-1.82521220949049	4.24338534537166	-4.24945734222473	0.773128760524309	0.15617205	null	False
1	GO:0001934	positive regulation of protein phosphorylation	0.146734614180932	-4.76728795428782	-0.995858718344029	4.54923629540254	-3.67302390300209	0.780076009522684	0.17348759	null	False
1	GO:0070663	regulation of leukocyte proliferation	0.0379617502326467	-7.17442446158582	0.883765179031212	3.96208508051736	-1.46084568146804	0.853483105875909	0.17980277	null	False
1	GO:0022407	regulation of cell-cell adhesion	0.0710928335689423	-7.05273804875857	0.0601285386666751	4.23454259131153	-2.25677147327355	0.838868122216502	0.18799326	null	False
1	GO:0050865	regulation of cell activation	0.095776464245152	-6.3701813472096	-0.0645962260755203	4.36396904497884	-2.42163247560899	0.858407456958229	0.1921511	null	False
1	GO:0030155	regulation of cell adhesion	0.12730008724201	-5.74390340464906	-1.37290386326838	4.48753429415712	-2.37344042468217	0.855788167974878	0.19629591	null	False
1	GO:0051238	sequestering of metal ion	0.00468152109166112	-0.444064219900021	6.43108585993907	3.05346260492546	-1.37791910257146	0.975790759634156	0.1992867	null	False
1	GO:0043691	reverse cholesterol transport	0.00299534491085928	2.93135568285907	5.18915274032914	2.85973856619715	-2.45819946552488	0.963992034867344	0.19990586	null	False
1	GO:0034765	regulation of ion transmembrane transport	0.220255210015108	-5.83176486985821	-0.648735525646336	4.72562581821306	-3.33348477759563	0.790116540527247	0.20480828	null	False
1	GO:0050900	leukocyte migration	0.0373154517456564	0.385663830687784	6.25156027751806	3.95462837750727	-2.55477739546359	0.921255185781647	0.2351109	null	False
1	GO:0050994	regulation of lipid catabolic process	0.0118736632289387	-2.64967134695579	-1.48510110264226	3.45742769294648	-1.45403446732844	0.870035505367322	0.23539782	null	False
1	GO:2000377	regulation of reactive oxygen species metabolic process	0.0212159907171651	-3.53949963649858	-0.655024484981273	3.70943957413241	-1.31631388171845	0.864814563218259	0.2431067	null	False
1	GO:0098657	import into cell	0.0483522412927229	1.34292837821069	4.50737607558359	4.06714527888539	-1.39071613910421	0.971193140296889	0.24916299	null	False
1	GO:0071417	cellular response to organonitrogen compound	0.118715917594291	-5.16448826654633	4.82825719368947	4.45721556850496	-2.13668364585938	0.926175140283107	0.25247587	null	False
1	GO:0006836	neurotransmitter transport	0.0567499786845787	1.23696276030326	6.24883736660068	4.13668886567226	-2.09652956506298	0.970886701456031	0.25274864	null	False
1	GO:0015837	amine transport	0.00354221286138961	2.72164106860784	4.69585788989797	2.93247376467715	-2.00409113971316	0.970678231859633	0.25932361	null	False
1	GO:0051091	positive regulation of DNA-binding transcription factor activity	0.0534521992253201	-4.18409645867555	-1.27773016250727	4.11069069727375	-1.64216805550691	0.833911563912602	0.26155209	null	False
1	GO:0006897	endocytosis	0.265479532348358	1.62636307226314	5.74111702610156	4.80672928040285	-1.98758729749102	0.959018628737842	0.29343207	null	False
1	GO:0014065	phosphatidylinositol 3-kinase signaling	0.00925118282980467	-5.20824188869553	2.18425921589504	3.34908316877959	-1.63529473947693	0.831639913766675	0.30601715	null	False
1	GO:0015850	organic hydroxy compound transport	0.108967582082186	2.21956792970287	5.24297883322178	4.42000528495905	-1.93902616235559	0.964589129654303	0.31392256	null	False
1	GO:0070371	ERK1 and ERK2 cascade	0.00468566403068029	-5.19356799980657	2.56416434474648	3.05384642685225	-1.58100991711631	0.835851593268919	0.32526004	null	False
1	GO:0043491	protein kinase B signaling	0.00715071274708592	-4.64025241107451	2.27626711837872	3.23729233756746	-1.3324888348764	0.833983935465757	0.33256012	null	False
1	GO:0034367	protein-containing complex remodeling	0.00680684880849488	3.84574456301907	-4.15688211378463	3.21590181320403	-2.27806489671968	0.960016967686744	0.34203477	null	False
1	GO:0007188	adenylate cyclase-modulating G protein-coupled receptor signaling pathway	0.0612409245813581	-4.80235619963634	1.48438077038077	4.16976257690292	-1.65915753460003	0.813222691263916	0.34760856	null	False
1	GO:0016485	protein processing	0.341092312387214	5.39178155981684	-0.623639235876269	4.91556866537404	-1.3324888348764	0.991323130538937	0.35002526	null	False
1	GO:0007169	transmembrane receptor protein tyrosine kinase signaling pathway	0.144625858220175	-5.00115484393856	1.18394765414992	4.54294984881418	-1.97043388804148	0.798073023873623	0.37050329	null	False
1	GO:0051967	negative regulation of synaptic transmission, glutamatergic	0.000894874828140532	-8.15028296972578	-1.38712182101129	2.33645973384853	-1.37791910257146	0.829068628462195	0.37921113	null	False
1	GO:0098870	action potential propagation	0.00150802980297756	-6.24891169558854	-5.33511543533698	2.56229286445647	-1.3324888348764	0.847422326572715	0.38064841	null	False
1	GO:0034329	cell junction assembly	0.0544382187118824	4.83203587982893	-3.73375670476007	4.1186284152966	-1.56896258124343	0.954203650205014	0.4008835	null	False
1	GO:0030198	extracellular matrix organization	0.0637598315050129	5.01111880321092	-4.16373902136321	4.18726683817929	-6.63163768441692	0.95413229808305	0.40619642	null	False
1	GO:0043062	extracellular structure organization	0.0654750082589489	4.78810524631318	-4.61171418916594	4.1987945001756	-6.63163768441692	0.962332985387272	0.40710255	null	False
1	GO:0042060	wound healing	0.0749954821249996	-4.1589703210682	5.09902414960082	4.25775055141525	-3.5566549170278	0.949047697152074	0.4128668	null	False
1	GO:0001816	cytokine production	0.00275919738676664	-0.179150953220892	-6.40156524738111	2.82412583391655	-2.28144762011005	0.775169613549434	0.41938815	null	False
1	GO:0006954	inflammatory response	0.0962819028054906	-4.30767501870579	5.2967416920058	4.36625481068639	-1.58536052071784	0.94997624787557	0.42035009	null	False
1	GO:0071825	protein-lipid complex subunit organization	0.00745729023450444	3.94815324762259	-3.76132803121224	3.25551371281953	-1.83675928830404	0.959827848851214	0.42150933	null	False
1	GO:0034330	cell junction organization	0.102442453126995	4.38764960200728	-4.71900574483863	4.39318899205525	-1.96507952515294	0.961289007398546	0.42301537	null	False
1	GO:1900047	negative regulation of hemostasis	0.00879545953769607	-6.86837460582958	-3.32498474912405	3.32715451240943	-3.1088191089551	0.782934342671463	0.43151993	null	False
1	GO:0034369	plasma lipoprotein particle remodeling	0.00480166632321702	0.31636013663395	-4.67894942743071	3.06445798922692	-2.02600891212647	0.641673193033564	0.43351887	null	False
1	GO:0050819	negative regulation of coagulation	0.010999503095894	-7.64063559517867	-2.04252561806688	3.42422807069598	-3.07709073312296	0.784964043936023	0.43742401	null	False
1	GO:0060033	anatomical structure regression	0.00393164912919151	1.92213829929682	-7.63803716831809	2.97772360528885	-1.83301439686883	0.807597968640134	0.45002651	null	False
1	GO:0030431	sleep	0.010017626548351	-1.36699496082416	-7.50272644764889	3.38363586836188	-1.80502057810742	0.764259461503613	0.45381498	null	False
1	GO:0070509	calcium ion import	0.0179472118310407	0.511278362918811	5.22781241153969	3.63678868903438	-2.02600891212647	0.950129667331719	0.45749494	null	False
1	GO:0016042	lipid catabolic process	0.472402764599779	6.10879052625581	2.12018684481545	5.0570076983771	-1.3324888348764	0.987100973024867	0.45786505	null	False
1	GO:0007565	female pregnancy	0.0135101241415105	-1.11072530058411	-7.50752173443995	3.51348395670426	-2.75218831030054	0.758989550880884	0.46262396	null	False
1	GO:0097435	supramolecular fiber organization	0.32096591463209	4.54159287007685	-4.02930406644927	4.88915597926712	-1.35120055254292	0.958361991894843	0.46987309	null	False
1	GO:0035150	regulation of tube size	0.0471673607332406	-6.21739822232703	-4.12308611972117	4.05637117947553	-1.68243835727272	0.813931990493425	0.46988678	null	False
1	GO:0048771	tissue remodeling	0.0185645097448969	-1.04200795181157	-7.24990360372559	3.65147185219904	-1.57851053138537	0.756449320365987	0.47236691	null	False
1	GO:0035637	multicellular organismal signaling	0.0198985361090693	-1.64153755731501	-5.97795746720502	3.68160299873087	-1.7593957721159	0.733437641680959	0.47454913	null	False
1	GO:0035264	multicellular organism growth	0.0158550276263603	-0.151794952281838	-7.4703788205621	3.58297192910481	-1.72903722761838	0.743085746073	0.47463848	null	False
1	GO:0001649	osteoblast differentiation	0.0164474679061014	0.125464485660945	-7.3021434313178	3.59889988706388	-1.91913679771246	0.733613680239342	0.47578313	null	False
1	GO:0001505	regulation of neurotransmitter levels	0.0612367816423389	-5.99705371254396	-3.96492755846884	4.16973319794252	-2.04761174854058	0.815489651438576	0.47839038	null	False
1	GO:0150076	neuroinflammatory response	0.000679441999143737	-3.90941455587716	5.68159191493079	2.21748394421391	-1.65734817316514	0.961948946142866	0.48680429	null	False
1	GO:0060021	roof of mouth development	0.0150678692127181	1.65940596010844	-7.80969609979898	3.56086269472746	-2.06556785614914	0.810735633399459	0.4895454	null	False
2	GO:0043087	regulation of GTPase activity	0.15656995141244	0	0	4.5774113674855	-1.76353284929133	1	0	null	False
6	GO:0033044	regulation of chromosome organization	0.112957232357646	5.08067220768455	-6.01059987373807	4.43562143037486	-2.65490839162329	0.752000539084535	0	null	False
6	GO:1903047	mitotic cell cycle process	0.327126464953595	-1.43373856260635	4.69675788191877	4.89741263981016	-4.82053130016272	0.641897745379313	0	null	False
6	GO:0030219	megakaryocyte differentiation	0.00440808711639595	-3.59425774586487	3.25053268712737	3.02734960777476	-1.38562852221906	0.991744839099626	0.00691487	null	False
6	GO:0051640	organelle localization	0.217438011482073	4.35895039192477	4.78214246701813	4.72003520153859	-1.38576484236997	0.97139064159819	0.00918908	null	False
6	GO:0000280	nuclear division	0.233019605133168	1.27176001033537	5.17219161537312	4.75009164252212	-2.84555994306204	0.841843072718244	0.00924304	null	False
6	GO:0007059	chromosome segregation	0.444595357903116	-5.62405893719811	1.48977247808829	5.03066042990565	-3.13202438262706	0.988523773350666	0.00977915	null	False
6	GO:0006281	DNA repair	2.33601273771459	-3.26521060443708	-5.69143784449934	5.75116743590505	-3.13202438262706	0.759643700244125	0.01187503	null	False
6	GO:0045646	regulation of erythrocyte differentiation	0.00832730742852995	2.18246312894743	-1.10508973686078	3.30341207059674	-1.53494180968446	0.844510990769763	0.16003634	null	False
6	GO:0051983	regulation of chromosome segregation	0.0721865694700029	3.84303871348023	-6.8886179090253	4.24117278677005	-1.99437310061568	0.84611200555356	0.18468989	null	False
6	GO:0051052	regulation of DNA metabolic process	0.15726596516766	4.77096758619327	-3.26733963480705	4.57933764444971	-2.36227638371299	0.826477325740715	0.19555132	null	False
6	GO:0045540	regulation of cholesterol biosynthetic process	0.00220818649721715	6.55098082716198	-0.308474211779118	2.72754125702856	-1.36681368743771	0.852115438110681	0.21329346	null	False
6	GO:1904668	positive regulation of ubiquitin protein ligase activity	0.0237970417261075	5.16357483228299	-1.64820173526347	3.7592900330243	-1.75855812634572	0.846137028496097	0.24847456	null	False
6	GO:0006260	DNA replication	1.48690909985784	-5.1838052856584	-3.79744359374126	5.55497708853107	-2.72051313512	0.90364708909549	0.25523929	null	False
6	GO:0006275	regulation of DNA replication	0.103204753906522	5.76314562238209	-3.89203036898126	4.39640859522405	-1.89723491935316	0.831008645050782	0.27321918	null	False
6	GO:2000278	regulation of DNA biosynthetic process	0.0255909343214077	6.46882946609479	-2.78244347804221	3.79084790396543	-1.54811860734406	0.843688991667367	0.27832323	null	False
6	GO:0000075	cell cycle checkpoint	0.113354954503487	2.11835319084891	-5.32010244521389	4.43714783856046	-3.13202438262706	0.485866054818137	0.37110931	null	False
6	GO:0016071	mRNA metabolic process	1.14793382930942	-3.97398746469798	-6.68692232208741	5.44260988113166	-2.43783115033945	0.852645785756649	0.41792542	null	False
6	GO:0006261	DNA-dependent DNA replication	0.553339221278267	-5.29453122172732	-3.02307813185968	5.12568616531505	-1.99437310061568	0.900518457065552	0.42050675	null	False
6	GO:0008380	RNA splicing	0.61620417795514	-3.43998180966603	-7.2799596422187	5.17241901759395	-2.07728263515648	0.842807604261477	0.48429546	null	False
7	GO:0001736	establishment of planar polarity	0.0120228090336288	-1.21359519775509	-3.03350503701717	3.46284703583167	-1.43879812255112	0.989079741082886	0	null	False
7	GO:0002479	antigen processing and presentation of exogenous peptide antigen via MHC class I, TAP-dependent	0.00266805272834492	-0.811230169338473	-6.03150932265067	2.80955971463527	-1.66935607910462	0.980277733934161	0	null	False
7	GO:0016071	mRNA metabolic process	1.14793382930942	5.66699628696984	0.7252125702136	5.44260988113166	-17.1497102499336	0.6888412212001	0	null	False
7	GO:0019080	viral gene expression	0.00699742400337666	-2.8946705485903	-5.48277766737003	3.22788670461367	-8.96677886375986	0.986066241124533	0	null	False
7	GO:1904874	positive regulation of telomerase RNA localization to Cajal body	0.000791301352661304	-5.36845139730635	0.529872955118907	2.28330122870355	-2.00131757117114	0.96453804887986	0	null	False
7	GO:0006614	SRP-dependent cotranslational protein targeting to membrane	0.138577167252188	-4.7339743701597	-3.4343903600465	4.52439612210384	-9.22568987054137	0.778184437249141	0.00985849	null	False
7	GO:0022613	ribonucleoprotein complex biogenesis	1.9202315206898	4.65234185484662	-4.70987701495359	5.66604599050765	-13.5944997442198	0.801911333592788	0.01293639	null	False
7	GO:0006119	oxidative phosphorylation	0.398977456363045	1.13049912736687	-6.50969271138426	4.98364432598071	-2.21376120567019	0.918616734020193	0.06437203	null	False
7	GO:0070498	interleukin-1-mediated signaling pathway	0.00713414099100924	-1.1694625457486	6.48774820395077	3.23628527744803	-1.78454629995674	0.929249761259337	0.11204271	null	False
7	GO:0006521	regulation of cellular amino acid metabolic process	0.0162030345039705	-4.2523598299896	5.41710236707917	3.59239884611556	-1.62988533627023	0.954982395954556	0.14167816	null	False
7	GO:0045930	negative regulation of mitotic cell cycle	0.0945542972344971	-4.91905213769464	3.38118683414113	4.35839175864902	-1.59018163714503	0.939376098397405	0.16501161	null	False
7	GO:0006413	translational initiation	0.515302898143276	5.14283968296301	4.13822680576937	5.09475753577048	-12.0107635034724	0.718209735377892	0.2029986	null	False
7	GO:0033238	regulation of cellular amine metabolic process	0.0185603668058777	-3.32259620852787	6.2099446082591	3.65137494391304	-1.55325608458267	0.954636544834214	0.21230333	null	False
7	GO:0010608	posttranscriptional regulation of gene expression	1.52523542872417	-3.78277177673386	4.07589398017681	5.56602952345591	-1.48292410720451	0.939945019723645	0.27163427	null	False
7	GO:0036297	interstrand cross-link repair	0.0328120770318195	2.89479578058475	1.76800591006017	3.89878001328983	-3.65618318871263	0.756499408637995	0.27519398	null	False
7	GO:0140053	mitochondrial gene expression	0.0909333685317432	3.89806594337752	6.99456702760623	4.34143452457814	-5.05017784473884	0.835549593872466	0.30953897	null	False
7	GO:0090672	telomerase RNA localization	0.000194718133900949	-5.22789074690296	-3.10134580924013	1.68124123737559	-1.66935607910462	0.886033396535595	0.32622617	null	False
7	GO:0070647	protein modification by small protein conjugation or removal	1.31384196527107	6.08093522447696	3.34764932096479	5.50123595809174	-1.76221365676466	0.800821636707168	0.33196093	null	False
7	GO:0043487	regulation of RNA stability	0.111109481555097	-3.3836476770007	4.65610814226549	4.42845877351558	-1.63094451378921	0.947573194497197	0.33613765	null	False
7	GO:0061418	regulation of transcription from RNA polymerase II promoter in response to hypoxia	0.00445365944560681	-1.6845372933381	5.3639141878831	3.03181227133037	-1.43879812255112	0.904871679231412	0.39828096	null	False
7	GO:0000723	telomere maintenance	0.121052535201103	5.16755564259776	-1.35212838501516	4.46568021159828	-1.96530218138494	0.639706474869773	0.40955496	null	False
7	GO:0090305	nucleic acid phosphodiester bond hydrolysis	2.697248019613	5.13278234295018	1.26879051197125	5.81361300910068	-1.85330014422764	0.705115933207629	0.42536242	null	False
7	GO:1904872	regulation of telomerase RNA localization to Cajal body	0.00140031338847917	-5.61424114657954	0.983589139030287	2.53019969820308	-1.80704591854491	0.963721447237895	0.4283971	null	False
7	GO:0032543	mitochondrial translation	0.0729985855177601	4.89846506152983	5.05384456417273	4.24603055119058	-5.1469555910192	0.741829010018007	0.44749124	null	False
7	GO:0071826	ribonucleoprotein complex subunit organization	0.358906950169641	4.17154017145831	-4.7651124428846	4.93767834070557	-7.91071588185476	0.802906786085241	0.4560059	null	False
7	GO:0002181	cytoplasmic translation	0.129048407508099	5.34456637790976	4.73179206959971	4.49345805099519	-6.61865001236443	0.748646275132722	0.46887862	null	False
7	GO:0006401	RNA catabolic process	0.470700016662901	6.27324706647787	0.999084131278824	5.05543949530467	-11.5283075070399	0.633927832359643	0.47101948	null	False
7	GO:0032446	protein modification by small protein conjugation	0.97631258044034	6.52586921757845	3.34196337212846	5.37228218755792	-1.69671991414474	0.806308012859873	0.48718815	null	False
7	GO:0006336	DNA replication-independent chromatin assembly	0.0127685380570793	5.12853403846989	-4.48838526587897	3.48897352472651	-1.84875298053735	0.830549558333265	0.4962889	null	False

## Sheet: ALPACA_female_biased_GOenrich
Supplementary Table 3C: ALPACA's female-biased modules enrichment by over-representation analysis of GO terms.
Differential module	GO Term ID	Adjusted p-value	GO Description	GeneRatio	BgRatio	p-value	q-value	geneIDs	Count
1	GO:0045229	8.84019036608719e-09	external encapsulating structure organization	127/2169	287/8485	2.16735844104543e-12	7.68369687113756e-09	WT1/SMAD3/NFKB2/RUNX1/DDR2/CTSK/A2M/MMP19/ITGAD/COL3A1/BMP1/CRTAP/CST3/VCAM1/TNFRSF1A/ECM2/LAMB2/LCP1/ICAM1/CTSL/PTX3/DCN/PAPLN/FGG/TNF/COL6A1/VCAN/LUM/MMP2/VTN/LAMB3/ITGAL/ADAMTS8/COL24A1/TNR/ADAM15/EMILIN1/FLOT1/SFRP2/MMP14/FMOD/SPINK5/ADAMTS3/ITGA5/COL11A1/NCAN/LAMA2/APLP1/ADAMTS2/TGFB2/COL4A3/LTBP3/ADAMTS5/B4GALT1/TNFRSF11B/ADAMTS9/FGA/CD44/ITGB2/COL6A3/ADTRP/SMOC1/SPP1/SPOCK2/BCAN/ADAMTS15/T…	127
1	GO:0030198	8.84019036608719e-09	extracellular matrix organization	126/2169	285/8485	2.87137792386998e-12	7.68369687113756e-09	WT1/SMAD3/NFKB2/RUNX1/DDR2/CTSK/A2M/MMP19/ITGAD/COL3A1/BMP1/CRTAP/CST3/VCAM1/TNFRSF1A/ECM2/LAMB2/LCP1/ICAM1/CTSL/PTX3/DCN/PAPLN/FGG/TNF/COL6A1/VCAN/LUM/MMP2/VTN/LAMB3/ITGAL/ADAMTS8/COL24A1/TNR/ADAM15/EMILIN1/FLOT1/SFRP2/MMP14/FMOD/SPINK5/ADAMTS3/ITGA5/COL11A1/NCAN/LAMA2/APLP1/ADAMTS2/TGFB2/COL4A3/LTBP3/ADAMTS5/B4GALT1/TNFRSF11B/ADAMTS9/FGA/CD44/ITGB2/COL6A3/ADTRP/SMOC1/SPP1/SPOCK2/BCAN/ADAMTS15/T…	126
1	GO:0043062	8.84019036608719e-09	extracellular structure organization	126/2169	286/8485	3.87105110177515e-12	7.68369687113756e-09	WT1/SMAD3/NFKB2/RUNX1/DDR2/CTSK/A2M/MMP19/ITGAD/COL3A1/BMP1/CRTAP/CST3/VCAM1/TNFRSF1A/ECM2/LAMB2/LCP1/ICAM1/CTSL/PTX3/DCN/PAPLN/FGG/TNF/COL6A1/VCAN/LUM/MMP2/VTN/LAMB3/ITGAL/ADAMTS8/COL24A1/TNR/ADAM15/EMILIN1/FLOT1/SFRP2/MMP14/FMOD/SPINK5/ADAMTS3/ITGA5/COL11A1/NCAN/LAMA2/APLP1/ADAMTS2/TGFB2/COL4A3/LTBP3/ADAMTS5/B4GALT1/TNFRSF11B/ADAMTS9/FGA/CD44/ITGB2/COL6A3/ADTRP/SMOC1/SPP1/SPOCK2/BCAN/ADAMTS15/T…	126
1	GO:0001816	2.26197150545604e-08	cytokine production	167/2169	415/8485	1.32066647523342e-11	1.96605532905144e-08	ZBTB7B/KLF4/EGR1/KLF2/IRF8/RELA/IRF5/SMAD3/IRF7/NR4A3/SMAD4/NFATC2/IRF4/NFATC4/NFKB2/BCL6/NFATC3/NFAT5/RELB/NR1H4/RUNX1/NFATC1/GATA6/GATA4/LEF1/LILRB2/HLA-F/PLD4/ACKR1/CD34/IL1B/C3/AGER/CD86/HLA-DPA1/BTN2A2/HLA-B/CX3CR1/IL15/LGALS9/LPL/BRCA1/MOG/CD4/SLC11A1/AIF1/CD74/IKBKE/IL1RL1/EP300/CMKLR1/TNF/CD274/DHX58/TSKU/RAB7B/RNF26/LUM/SRGN/CD14/FLOT1/TLR3/IFI16/TLR1/ISG15/SOD1/PIK3CG/PDCD4/DDX58/TLR4/H…	167
1	GO:0098542	2.62384505903236e-08	defense response to other organism	190/2169	489/8485	1.91493581888218e-11	2.28058777419294e-08	EGR1/PRDM1/IRF8/PPARG/RELA/IRF5/IRF7/IRF4/RBPJ/RELB/NR1H4/NR1H2/ANG/MUC17/HLA-F/IFI27/PLD4/TP53/CD209/OAS2/C3/AGER/A2M/HLA-DPA1/OAS1/IFITM1/HLA-B/PSMA2/HLA-DQA1/CX3CR1/IL15/LGALS9/VCAM1/TNFRSF1A/CD4/SLC11A1/AIF1/CD74/HLA-C/IKBKE/MLKL/CFD/ICAM1/PTX3/MPEG1/SLC15A3/VIM/EP300/IFIT1/CFB/TNF/HAMP/SPON2/GNLY/TRIM13/CSF1/CD177/SLPI/BPIFB1/DHX58/LY86/RAB7B/CFH/HLA-DRB5/RNF26/CCL2/MAP4K2/SLC15A2/CD14/CFI/M…	190
1	GO:0006954	2.50583100927119e-07	inflammatory response	156/2169	393/8485	2.19456810036887e-10	2.17801258662924e-07	KLF4/PPARG/RELA/IRF5/SMAD3/RBPJ/NFATC4/BCL6/NFATC3/RELB/NR1H4/NFE2L2/C2CD4A/GGT5/PLD4/ACKR1/MGST2/IL1B/C3/AGER/IGFBP4/SERPINA3/TAC4/IL15/LGALS9/NR1D1/LPL/GJA1/VCAM1/TNFRSF1A/SLC11A1/AIF1/ICAM1/PTX3/IL1RL1/CMKLR1/TNF/HAMP/NFKBIA/PARP4/CSF1/CCR1/CDH5/LY86/CCRL2/CCL2/UGT1A1/NEAT1/ITGAL/CD14/CYP4F11/ADORA1/MIR181B1/TLR3/C4B/IFI16/TLR1/ADM/SOD1/PIK3CG/PDCD4/HP/TLR4/F2/CSF1R/CRHBP/CCL5/MYD88/GHRL/SERPI…	156
1	GO:0001817	7.07483453140737e-07	regulation of cytokine production	153/2169	389/8485	7.22870263025129e-10	6.14928883899722e-07	KLF4/EGR1/KLF2/IRF8/RELA/IRF5/SMAD3/IRF7/NR4A3/SMAD4/IRF4/NFATC4/NFKB2/BCL6/RELB/NR1H4/RUNX1/GATA6/GATA4/LEF1/LILRB2/HLA-F/PLD4/ACKR1/CD34/IL1B/C3/AGER/CD86/HLA-DPA1/BTN2A2/HLA-B/CX3CR1/IL15/LGALS9/LPL/BRCA1/MOG/CD4/SLC11A1/AIF1/CD74/IKBKE/IL1RL1/EP300/CMKLR1/TNF/CD274/DHX58/TSKU/RAB7B/RNF26/LUM/SRGN/CD14/FLOT1/TLR3/IFI16/TLR1/ISG15/SOD1/PDCD4/DDX58/TLR4/HLA-A/F2/CSF1R/LAG3/INHA/ERMAP/MYD88/GHRL/…	153
1	GO:0045087	1.09963238717269e-06	innate immune response	155/2169	398/8485	1.28405475074902e-09	9.55776016445685e-07	EGR1/PRDM1/IRF8/PPARG/RELA/IRF5/IRF7/IRF4/RELB/NR1H4/NR1H2/ANG/MUC17/HLA-F/IFI27/PLD4/TP53/CD209/OAS2/C3/AGER/A2M/HLA-DPA1/OAS1/IFITM1/HLA-B/PSMA2/HLA-DQA1/CX3CR1/LGALS9/VCAM1/SLC11A1/AIF1/CD74/HLA-C/IKBKE/CFD/ICAM1/PTX3/MPEG1/SLC15A3/VIM/EP300/IFIT1/CFB/SPON2/TRIM13/CSF1/CD177/SLPI/BPIFB1/DHX58/LY86/RAB7B/CFH/HLA-DRB5/CCL2/MAP4K2/SLC15A2/CD14/CFI/MIR181B1/C1R/DTX3L/ADAM15/APOL1/MRC1/TLR3/C4B/IFI…	155
1	GO:0019221	1.71019883140551e-06	cytokine-mediated signaling pathway	151/2169	388/8485	2.24664858891397e-09	1.48646679151887e-06	EGR1/SPI1/IRF8/PPARG/RELA/IRF5/IRF7/SMAD4/STAT4/IRF4/CBFB/STAT5A/BCL6/NR1H4/RUNX1/NR1H2/SOX2/LILRB2/HLA-F/IFI27/ACKR1/TP53/IL18BP/IL1B/OAS2/CD86/HLA-DPA1/OAS1/IFITM1/HLA-B/PSMA2/HLA-DQA1/CX3CR1/IL15/VCAM1/TNFRSF1A/CD4/CD74/HLA-C/HSPA8/IKBKE/LCP1/ICAM1/IL1RL1/VIM/GSTO1/IFIT1/CMKLR1/TNF/NFKBIA/CSF1/CCR1/HLA-DRB5/CCR10/TCP1/CCRL2/CCL2/MMP2/S1PR1/LIF/BAD/NDN/ISG15/SOD1/PDCD4/PARP14/HLA-A/PSMB10/CSF1R…	151
1	GO:0002684	3.82565940853887e-05	positive regulation of immune system process	169/2169	463/8485	5.58408905056031e-08	3.32517807989681e-05	ZBTB7B/RELA/IRF7/SOX4/NR4A3/NFATC2/CBFB/BCL6/GLI3/RELB/RUNX1/GLI2/GATA2/LEF1/LILRB2/MUC17/HLA-F/THEMIS/IL1B/CD209/C3/AGER/A2M/CD86/HLA-DPA1/BTN2A2/HAX1/HLA-B/PSMA2/HLA-DQA1/CX3CR1/IL15/LGALS9/MOG/VCAM1/CD4/SLC11A1/AIF1/CD74/IKBKE/CFD/ICAM1/IL1RL1/RAB29/EP300/CMKLR1/CFB/HES1/TNF/HAMP/CD274/CSF1/CD177/CCR1/DHX58/CFH/HLA-DRB5/CD59/CCL2/CD247/VTN/LCP2/CFI/LIF/BAD/C1R/ARPC4/C4B/IFI16/MMP14/DDX58/TLR4/…	169
1	GO:0002250	0.000103001652593061	adaptive immune response	83/2169	196/8485	1.65379970591691e-07	8.95267458026023e-05	ZBTB7B/PRDM1/IRF7/IRF4/NFKB2/BCL6/RELB/BACH2/LEF1/LILRB2/HLA-F/EOMES/THEMIS/IL18BP/IL1B/CD209/C3/AGER/CD86/HLA-DPA1/HLA-B/HLA-DMA/HLA-DQA1/ERAP2/CD4/SLC11A1/CD74/HLA-C/ICAM1/CTSL/IL1RL1/LILRB5/TNF/CD274/HLA-DRB5/CD247/CFI/C1R/EXO1/C4B/PIK3CG/HLA-DOB/KLRC1/TLR4/HLA-A/C1RL/LAG3/MYD88/TEC/CLEC4M/HPX/GATA3/FGA/PRF1/C1QC/TGFB1/LAIR1/EBI3/TREX1/HMCES/GPR183/FCER1G/NFKBIZ/C1QA/IL33/ZC3H12A/SCART1/ERAP1/…	83
1	GO:0009611	0.000144749439812605	response to wounding	143/2169	387/8485	2.67905682885673e-07	0.000125812994033896	KLF4/RREB1/HNF4A/SMAD3/GLI3/SRF/GATA6/GATA4/SOX2/NFE2L2/MAFK/GATA2/DGKG/CD34/AGER/A2M/HBG1/COL3A1/CX3CR1/SERPINA5/HBG2/PLAT/GJA1/SLC11A1/LAMB2/DCN/DGKH/FGG/THBD/PLPP3/TNF/USF1/PROCR/CD177/CCR1/PEAR1/TSKU/CD59/TLN1/GRHL3/VTN/LCP2/CYP4F11/PRKCG/ARHGEF19/TNR/MMRN1/ADM/SOD1/PIK3CG/TLR4/F2/ITGA5/FERMT2/CD151/AURKA/TRPC7/LGALS1/TEC/TGFB2/SERPINA1/HSPB1/B4GALT1/APOA1/GATA3/FGA/CD44/APOD/PTPRF/ADTRP/SPP1…	143
1	GO:0001944	0.000144749439812605	vasculature development	167/2169	466/8485	2.74666868714621e-07	0.000125812994033896	KLF5/SP1/KLF4/EGR1/KLF2/WT1/SPI1/PPARG/NR4A1/SOX4/NFATC2/TFAP2B/RBPJ/NFATC4/UBP1/NR2F2/TCF7L2/NFATC3/GLI3/SRF/RUNX1/NFATC1/GATA6/SOX18/GATA4/NFE2L2/GATA2/LEF1/ANG/CD34/IL1B/C3/MMP19/ACTA2/CX3CR1/BRCA1/CSPG4/ENPEP/DCN/HES1/TNF/EGF/CDH5/CCL2/MMP2/S1PR1/CFC1B/S100A1/TNNI3/RASIP1/LIF/MIR181B1/RRAS/PRRX1/ADAM15/EMILIN1/TLR3/SFRP2/ADM/APLNR/PIK3CG/PDCD4/MMP14/HSPB6/SPINK5/ITGA5/JUN/AQP1/GHRL/TMEM100/TG…	167
1	GO:0031347	0.000156884680452354	regulation of defense response	121/2169	317/8485	3.2059342086308e-07	0.000136360675324996	KLF4/PPARG/RELA/SMAD3/IRF7/BCL6/RELB/NR1H4/NR1H2/C2CD4A/MUC17/HLA-F/MGST2/IL1B/CD209/C3/AGER/A2M/HLA-B/PSMA2/IL15/LGALS9/NR1D1/LPL/GJA1/TNFRSF1A/IKBKE/IL1RL1/EP300/IFIT1/TNF/HAMP/NFKBIA/DHX58/CDH5/RNF26/NEAT1/ADORA1/MIR181B1/DTX3L/TLR3/IFI16/SOD1/PIK3CG/PDCD4/DDX58/PARP14/KLRC1/TLR4/HLA-A/PSMB10/SPINK5/LAG3/CCL5/MYD88/GHRL/FGL2/IDO1/PDE2A/APOA1/HPX/GATA3/MNDA/TLR9/FNDC4/NLRP1/RNASEL/TGM2/CCK/CARD…	121
1	GO:1902895	0.000182924148962929	positive regulation of pri-miRNA transcription by RNA polymerase II	21/2169	30/8485	4.00505361909784e-07	0.000158993602268326	KLF5/KLF4/EGR1/WT1/SPI1/PPARG/RELA/SMAD3/SMAD4/SRF/NR3C1/GATA2/TP53/TNF/JUN/TGFB2/GATA3/TGFB1/HIF1A/BMP2/GNL3	21
1	GO:0050776	0.000220765559059164	regulation of immune response	151/2169	417/8485	5.15581512910031e-07	0.000191884514377108	ZBTB7B/PPARG/RELA/SMAD3/IRF7/NR4A3/NFATC2/IRF4/CBFB/BCL6/NFATC3/RELB/RUNX1/NR1H2/NFATC1/GATA6/GATA2/LILRB2/MUC17/HLA-F/CD34/THEMIS/IL1B/CD209/C3/AGER/A2M/CD86/HLA-DPA1/BTN2A2/IFITM1/HLA-B/COL3A1/PSMA2/HLA-DQA1/IL15/LGALS9/MOG/VCAM1/CD4/SLC11A1/CD74/HLA-C/IKBKE/CFD/PILRB/ICAM1/IL1RL1/RAB29/EP300/CMKLR1/CFB/TNF/PIGR/CD274/CD177/DHX58/CFH/HLA-DRB5/CD59/CD247/VTN/LCP2/ITGAL/CFI/MIR181B1/C1R/ARPC4/C4B…	151
1	GO:0001819	0.000319713542275081	positive regulation of cytokine production	93/2169	233/8485	7.93333851799208e-07	0.000277887900905766	EGR1/IRF8/RELA/IRF5/SMAD3/IRF7/NR4A3/IRF4/NFATC4/NFKB2/RUNX1/GATA6/GATA4/LILRB2/HLA-F/CD34/IL1B/C3/AGER/CD86/HLA-DPA1/IL15/LGALS9/LPL/BRCA1/CD4/SLC11A1/AIF1/CD74/IL1RL1/EP300/TNF/CD274/DHX58/RAB7B/LUM/CD14/FLOT1/TLR3/IFI16/TLR1/SOD1/DDX58/TLR4/HLA-A/CSF1R/MYD88/PAEP/HSPB1/IDO1/GATA3/MNDA/IL17RC/TLR9/TGFB1/NLRP1/C3AR1/EBI3/SERPINF2/HSPA1A/CARD11/POLR3GL/POLR2E/HTR2B/FCER1G/TREM2/AGT/DHX9/LAPTM5/IL…	93
1	GO:1902105	0.000403665830306807	regulation of leukocyte differentiation	70/2169	164/8485	1.07415077241468e-06	0.00035085736266632	ZBTB7B/PRDM1/IRF7/SOX4/NFATC2/IRF4/CBFB/BCL6/GLI3/RUNX1/GLI2/MAFB/GATA2/LEF1/LILRB2/AGER/CD86/HAX1/HLA-B/IL15/LGALS9/CD4/CD74/TNF/CSF1/CCR1/LIF/BAD/TLR3/TMEM176B/BGLAP/SOD1/MMP14/TLR4/CD101/SPINK5/JUN/LAG3/INHA/ITPKB/FGL2/GATA3/PCK1/TLR9/C1QC/TMEM176A/TGFB1/TAL1/CARD11/TREM2/NFKBIZ/TOX/ZC3H12A/MIR125B1/DUSP10/FBN1/CAMK4/MYC/GAS6/CR1/HLA-G/NME1/KLF10/HLX/INHBA/LTF/CA2/PNP/TNFSF9/CEBPB	70
1	GO:0001568	0.000403665830306807	blood vessel development	158/2169	445/8485	1.11949361784109e-06	0.00035085736266632	KLF5/SP1/KLF4/EGR1/KLF2/WT1/SPI1/PPARG/NR4A1/SOX4/TFAP2B/RBPJ/NFATC4/UBP1/NR2F2/TCF7L2/GLI3/SRF/RUNX1/GATA6/SOX18/GATA4/NFE2L2/GATA2/LEF1/ANG/CD34/IL1B/C3/MMP19/ACTA2/CX3CR1/BRCA1/CSPG4/ENPEP/DCN/HES1/TNF/EGF/CDH5/CCL2/MMP2/S1PR1/CFC1B/S100A1/TNNI3/RASIP1/MIR181B1/RRAS/PRRX1/ADAM15/EMILIN1/TLR3/SFRP2/ADM/APLNR/PIK3CG/MMP14/HSPB6/SPINK5/ITGA5/JUN/AQP1/GHRL/TMEM100/TGFB2/COL4A3/HSPB1/B4GALT1/PDE2A/…	158
1	GO:1902893	0.000466646688516965	regulation of pri-miRNA transcription by RNA polymerase II	23/2169	36/8485	1.36227321125957e-06	0.00040559892400502	KLF5/KLF4/EGR1/WT1/SPI1/PPARG/RELA/SMAD3/SMAD4/NFATC4/NFATC3/SRF/NR3C1/GATA2/TP53/TNF/JUN/TGFB2/GATA3/TGFB1/HIF1A/BMP2/GNL3	23
1	GO:0071407	0.000648714026883037	cellular response to organic cyclic compound	122/2169	330/8485	1.99931838990508e-06	0.000563847805556983	KLF5/KLF4/EGR1/KLF2/KLF16/WT1/ZBTB7A/SP5/PPARG/NR4A3/NFATC4/CBFB/RXRG/ESRRB/NR1H4/RUNX1/NR3C2/GLI2/NR3C1/LEF1/SOX10/IL1B/ZNF366/CACNA1S/IL15/NR1D1/GPD1/BRCA1/ATP1A2/GABRG2/IGFBP5/ICAM1/EP300/IFIT1/HTR2A/TNF/PCK2/HAMP/HTR1A/CCL2/UGT1A1/HNRNPU/FLOT1/TLR3/BGLAP/SOD1/PIK3CG/DDX58/STC1/AQP1/SLC9A1/CRHBP/CCL5/LGALS1/APLP1/PGR/RGS4/BLM/CASP7/PDE2A/GABRB2/PLA2G4F/PCK1/ADTRP/SPP1/GSTM2/TCF21/RAMP3/HCN2/TG…	122
1	GO:0008015	0.000648714026883037	blood circulation	125/2169	340/8485	2.08315699772688e-06	0.000563847805556983	KLF2/PPARG/SMAD3/NR2F2/GATA4/C2CD4A/CD34/AGER/ACTA2/TAC4/CACNA1S/ERAP2/GJA1/ATP1A2/ENPEP/ICAM1/GSTO1/FGG/HTR2A/CDH5/HTR1A/ADRB3/S100A1/TNNI3/ADORA1/MYH7/ADM/SOD1/PIK3CG/TNNI1/FGFBP3/STC1/FERMT2/SLC9A1/SCN2B/GHRL/RGS4/TGFB2/SCPEP1/NOS2/COL4A3/PDE2A/CORIN/FGA/PTGS1/EDNRA/CD38/KEL/GSTM2/RARRES2/CTSZ/PTGER2/TGFB1/ADH5/C3AR1/SERPINF2/SGCZ/COL1A2/HTR2B/CLDN5/RNLS/ACTC1/AGT/KCNK6/ELN/DSC2/ATP1A3/MYL4/CY…	125
1	GO:0003013	0.000668841737648658	circulatory system process	141/2169	393/8485	2.24541818215138e-06	0.00058134236413869	KLF2/PPARG/SMAD3/NR2F2/GATA4/C2CD4A/CD34/AGER/ACTA2/TAC4/CACNA1S/ERAP2/SLC1A3/GJA1/ATP1A2/ENPEP/SLC16A12/ICAM1/GSTO1/FGG/SLCO2B1/HTR2A/SLC5A6/CDH5/HTR1A/ADRB3/S100A1/TNNI3/SLC15A2/ADORA1/MYH7/SLC2A3/ADM/SOD1/PIK3CG/TNNI1/FGFBP3/STC1/FERMT2/SLC9A1/SCN2B/GHRL/RGS4/TGFB2/SCPEP1/NOS2/COL4A3/SLC2A4/PDE2A/CORIN/FGA/PTGS1/EDNRA/CD38/KEL/SLC38A2/GSTM2/RARRES2/CTSZ/PTGER2/RAMP3/TGFB1/ADH5/C3AR1/SERPINF2/S…	141
1	GO:0001818	0.000684594415149036	negative regulation of cytokine production	68/2169	161/8485	2.39822886638109e-06	0.00059503424110166	KLF4/KLF2/BCL6/RELB/NR1H4/GATA6/LEF1/HLA-F/CD34/AGER/BTN2A2/CX3CR1/LGALS9/SLC11A1/IKBKE/IL1RL1/CMKLR1/TNF/CD274/DHX58/TSKU/SRGN/ISG15/PDCD4/DDX58/TLR4/F2/LAG3/INHA/GHRL/SSC5D/TGFB2/IDO1/APOA1/GATA3/BANK1/APOD/TLR9/TGFB1/MIR708/UBA7/NDRG2/CX3CL1/ABCD2/MERTK/TREM2/LAPTM5/FN1/IL33/ZC3H12A/CD33/PCBP2/CD200R1/MIR125B1/SIGIRR/HDAC7/GAS6/ORM1/CR1/TGFB3/DLL1/IL1R2/INHBA/LTF/LGR4/GBP1/ARG1/TWIST1	68
1	GO:0061614	0.000743115210132521	pri-miRNA transcription by RNA polymerase II	23/2169	37/8485	2.73139850400556e-06	0.000645899214670109	KLF5/KLF4/EGR1/WT1/SPI1/PPARG/RELA/SMAD3/SMAD4/NFATC4/NFATC3/SRF/NR3C1/GATA2/TP53/TNF/JUN/TGFB2/GATA3/TGFB1/HIF1A/BMP2/GNL3	23
1	GO:0042110	0.000743115210132521	T cell activation	94/2169	242/8485	2.82017157545549e-06	0.000645899214670109	SP3/ZBTB7B/EGR1/PRDM1/SMAD3/SOX4/NFATC2/IRF4/CBFB/BCL6/GLI3/SRF/RELB/RUNX1/GLI2/MAFB/LEF1/LILRB2/TP53/EOMES/THEMIS/IL1B/CD209/AGER/CD86/HLA-DPA1/BTN2A2/IL15/LGALS9/VCAM1/CD4/SLC11A1/AIF1/CD74/LCP1/ICAM1/CTSL/RAB29/HES1/CD274/CCL2/ITGAL/BAD/RPL22/SOD1/PIK3CG/KLRC1/HLA-A/PSMB10/SPINK5/CD151/LAG3/CCL5/LGALS1/ITPKB/FGL2/IDO1/GATA3/CD44/PCK1/PATZ1/SPTA1/EBI3/CARD11/TREX1/GPR183/FCER1G/WDFY4/NFKBIZ/LAP…	94
1	GO:0009617	0.00082590834724146	response to bacterium	115/2169	310/8485	3.25492999204779e-06	0.000717861168226681	IRF8/RELA/IRF5/RBPJ/NFKB2/NR1H4/ANG/LILRB2/GGT5/MGST2/IL1B/OAS2/C3/CD86/HLA-B/CX3CR1/LGALS9/NR1D1/LPL/GJA1/VCAM1/TNFRSF1A/CD4/SLC11A1/ICAM1/DCN/MPEG1/VIM/RAB29/HMCN1/THBD/TNF/PCK2/HAMP/NFKBIA/GNLY/CD274/SLPI/DHX58/LY86/CCL2/UGT1A1/SCN7A/CD14/MIR181B1/MRC1/TLR3/C4B/TLR1/ADM/ISG15/PDCD4/HP/TLR4/HLA-A/UPK1B/GSDMC/SPINK5/F2/JUN/AQP1/CCL5/MYD88/SSC5D/NOS2/IDO1/ADAMTS5/CMPK2/FGA/BANK1/PCK1/TLR9/ROMO1/R…	115
1	GO:0022409	0.000993195008919887	positive regulation of cell-cell adhesion	67/2169	160/8485	4.05918263753566e-06	0.000863263014305987	ZBTB7B/RELA/SOX4/NR4A3/CBFB/BCL6/GLI3/NFAT5/RUNX1/GLI2/SOX2/LEF1/LILRB2/IL1B/CD209/AGER/CD86/HLA-DPA1/IL15/LGALS9/VCAM1/CD4/AIF1/CD74/ICAM1/FGG/HES1/PLPP3/TNF/CD274/CCL2/BAD/FLOT1/HLA-A/CCL5/LGALS1/ITPKB/GATA3/FGA/CD44/ITGB2/PCK1/SPTA1/EBI3/SERPINF2/CARD11/CX3CL1/NFKBIZ/CORO1A/EFNB3/PIEZO1/F11R/DUSP10/HLA-DMB/PDPN/LEP/RASAL3/SELP/CR1/HAS2/HLA-G/KIF26B/HLX/IL6ST/PNP/TNFSF9/PRKCQ	67
1	GO:0042060	0.0010973126829103	wound healing	115/2169	312/8485	4.64487925914448e-06	0.000953759781088214	RREB1/HNF4A/SMAD3/GLI3/SRF/GATA6/GATA4/NFE2L2/MAFK/GATA2/DGKG/CD34/AGER/A2M/HBG1/COL3A1/SERPINA5/HBG2/PLAT/GJA1/SLC11A1/DCN/DGKH/FGG/THBD/PLPP3/TNF/USF1/PROCR/CD177/PEAR1/TSKU/CD59/TLN1/GRHL3/VTN/LCP2/CYP4F11/PRKCG/ARHGEF19/MMRN1/PIK3CG/TLR4/F2/ITGA5/FERMT2/CD151/TRPC7/TEC/TGFB2/SERPINA1/HSPB1/B4GALT1/GATA3/FGA/CD44/ADTRP/CLDN19/TGFB1/SERPINF2/F10/COL1A2/FCER1G/SPARC/MERTK/ITGA2/AJUBA/FN1/PLAU/F1…	115
1	GO:1903131	0.00118678039887089	mononuclear cell differentiation	88/2169	226/8485	5.19681972940106e-06	0.00103152313014813	SP3/ZBTB7B/EGR1/ZBTB7A/PRDM1/SPI1/KLF6/IRF8/PPARG/IRF7/SOX4/NFATC2/IRF4/RBPJ/CBFB/BCL6/GLI3/SRF/RELB/RUNX1/GLI2/MAFB/LEF1/LILRB2/TP53/EOMES/THEMIS/IL1B/AGER/CD86/HLA-B/IL15/LGALS9/VCAM1/CD4/CD74/CTSL/ADGRG3/EP300/CSF1/BAD/RPL22/TMEM176B/IFI16/SOD1/MMP14/KLRC1/SPINK5/JUN/CSF1R/LAG3/LGALS1/INHA/ITPKB/FGL2/GATA3/PCK1/TLR9/TMEM176A/PATZ1/MFNG/CARD11/GPR183/FCER1G/MERTK/TREM2/NFKBIZ/TOX/ZC3H12A/MIR125…	88
1	GO:0045785	0.00120458223746766	positive regulation of cell adhesion	98/2169	258/8485	5.45059835958217e-06	0.00104699609236524	ZBTB7B/RREB1/RELA/SMAD3/SOX4/NR4A3/CBFB/BCL6/GLI3/NFAT5/RUNX1/GLI2/SOX2/LEF1/LILRB2/IL1B/CD209/AGER/CD86/HLA-DPA1/IL15/LGALS9/VCAM1/CD4/AIF1/CD74/ECM2/ICAM1/FGG/HES1/PLPP3/TNF/CD274/CSF1/CCL2/RELL2/LIF/BAD/RRAS/EMILIN1/FLOT1/SFRP2/HLA-A/OLFM4/ITGA5/FERMT2/CCL5/LGALS1/ITPKB/TGFB2/APOA1/GATA3/FGA/CD44/ITGB2/PCK1/SPOCK2/NPNT/COL8A1/SPTA1/EBI3/TGM2/SERPINF2/CARD11/CX3CL1/ITGA2/NFKBIZ/FN1/CORO1A/EFNB3…	98
1	GO:0002521	0.00129645784530579	leukocyte differentiation	109/2169	294/8485	6.05556138516792e-06	0.00112685232749654	SP3/ZBTB7B/EGR1/ZBTB7A/PRDM1/SPI1/KLF6/IRF8/PPARG/IRF7/SOX4/NFATC2/IRF4/RBPJ/CBFB/BCL6/GLI3/SRF/RELB/RUNX1/GLI2/MAFB/GATA2/LEF1/LILRB2/TP53/EOMES/THEMIS/IL1B/AGER/CD86/HAX1/HLA-B/IL15/LGALS9/VCAM1/CD4/CD74/CTSL/ADGRG3/EP300/TNF/CSF1/CCR1/LIF/BAD/RPL22/RRAS/TLR3/TMEM176B/IFI16/BGLAP/SOD1/MMP14/KLRC1/TLR4/CD101/SPINK5/JUN/CSF1R/LAG3/LGALS1/INHA/ITPKB/FGL2/GATA3/PCK1/TLR9/C1QC/LBR/TMEM176A/PATZ1/TGF…	109
1	GO:1903039	0.00135764739774208	positive regulation of leukocyte cell-cell adhesion	56/2169	129/8485	6.80994247149781e-06	0.00118003692569305	ZBTB7B/RELA/SOX4/NR4A3/CBFB/BCL6/GLI3/NFAT5/RUNX1/GLI2/LEF1/LILRB2/IL1B/CD209/AGER/CD86/HLA-DPA1/IL15/LGALS9/VCAM1/CD4/AIF1/CD74/ICAM1/HES1/TNF/CD274/CCL2/BAD/HLA-A/CCL5/LGALS1/ITPKB/GATA3/CD44/ITGB2/PCK1/SPTA1/EBI3/CARD11/NFKBIZ/CORO1A/EFNB3/DUSP10/HLA-DMB/LEP/RASAL3/SELP/CR1/HAS2/HLA-G/HLX/IL6ST/PNP/TNFSF9/PRKCQ	56
1	GO:0050778	0.00135764739774208	positive regulation of immune response	106/2169	285/8485	6.89505522772296e-06	0.00118003692569305	RELA/IRF7/NR4A3/NFATC2/CBFB/RELB/RUNX1/GATA2/MUC17/HLA-F/THEMIS/IL1B/CD209/C3/A2M/CD86/HLA-DPA1/BTN2A2/HLA-B/PSMA2/HLA-DQA1/IL15/LGALS9/MOG/CD4/SLC11A1/CD74/IKBKE/CFD/RAB29/EP300/CMKLR1/CFB/TNF/CD274/CD177/CFH/HLA-DRB5/CD59/CD247/VTN/LCP2/CFI/C1R/ARPC4/C4B/IFI16/TLR4/HLA-A/PSMB10/ARPC5/F2/C1RL/LAG3/CCL5/ERMAP/TEC/TGFB2/IDO1/HPX/GATA3/RNF31/ITGB2/MNDA/PCK1/CD38/C1QC/TGFB1/C3AR1/CARD11/PSMB5/TREX1/…	106
1	GO:0007159	0.00135764739774208	leukocyte cell-cell adhesion	78/2169	196/8485	6.93587197795545e-06	0.00118003692569305	ZBTB7B/KLF4/RELA/SOX4/NR4A3/CBFB/BCL6/GLI3/NFAT5/RUNX1/GLI2/LEF1/LILRB2/IL1B/CD209/AGER/CD86/HLA-DPA1/BTN2A2/CX3CR1/IL15/LGALS9/VCAM1/CD4/AIF1/CD74/ICAM1/HES1/TNF/CD274/CD177/CCL2/ITGAL/BAD/HLA-A/ITGA5/LAG3/CCL5/LGALS1/SELPLG/ITPKB/FGL2/IDO1/CLEC4M/GATA3/CD44/ITGB2/PCK1/ADTRP/SPTA1/EBI3/CARD11/NFKBIZ/LAPTM5/CORO1A/S100A9/EFNB3/ZC3H12A/F11R/CXCL12/DUSP10/HLA-DMB/PELI1/LEP/RASAL3/JAM2/FERMT3/SELP/C…	78
1	GO:0006953	0.00155726687651456	acute-phase response	18/2169	27/8485	8.1829816894649e-06	0.00135354173734804	IL1B/SERPINA3/TNF/HAMP/UGT1A1/HP/F2/SERPINA1/SERPINF2/APOL2/FN1/SIGIRR/PLSCR1/ORM1/EDNRB/PTGER3/PTGS2/CEBPB	18
1	GO:0030155	0.00186692158176882	regulation of cell adhesion	150/2169	433/8485	1.0082630057721e-05	0.0016226867208116	ZBTB7B/KLF4/RREB1/RELA/SMAD3/SOX4/NR4A3/CBFB/BCL6/GLI3/NFAT5/SRF/RUNX1/GLI2/SOX2/LEF1/C2CD4A/LILRB2/IL1B/CD209/AGER/CD86/HLA-DPA1/BTN2A2/EPHA3/IL15/LGALS9/VCAM1/CD4/AIF1/CD74/ECM2/ICAM1/FGG/HES1/PLPP3/TNF/CD274/CSF1/PLXNA2/CCL2/S1PR1/RELL2/LIF/BAD/RRAS/TNR/ADAM15/EMILIN1/FLOT1/CYTIP/SFRP2/PIK3CG/MMP14/EPHA7/HLA-A/OLFM4/SPINK5/ITGA5/FERMT2/LAG3/SLC9A1/LAMA2/CCL5/LGALS1/ITPKB/TGFB2/FGL2/IDO1/APOA1/…	150
1	GO:0032103	0.00188610270263158	positive regulation of response to external stimulus	96/2169	255/8485	1.04615242592322e-05	0.00163935852450074	RELA/SMAD3/IRF7/RELB/C2CD4A/MUC17/HLA-F/MGST2/IL1B/CD209/C3/AGER/PSMA2/IL15/LGALS9/LPL/TNFRSF1A/AIF1/CD74/IKBKE/IL1RL1/EP300/CMKLR1/THBD/TNF/USF1/NFKBIA/CSF1/CCR1/DHX58/LY86/NEAT1/S1PR1/MIR181B1/TLR3/IFI16/PIK3CG/PDCD4/TLR4/PSMB10/F2/CSF1R/LAG3/CCL5/GHRL/HSPB1/IDO1/PDE2A/HPX/MNDA/TLR9/RARRES2/TGFB1/C3AR1/TGM2/SERPINF2/CARD11/SCARF1/FGF18/CX3CL1/PSMB5/NAPEPLD/FCER1G/TREM2/PSMB8/ITGA2/AGT/DHX9/NFKB…	96
1	GO:0032946	0.00192657500896443	positive regulation of mononuclear cell proliferation	37/2169	76/8485	1.12181261267187e-05	0.00167453615311046	NFATC2/BCL6/LILRB2/IL1B/CD209/AGER/CD86/HLA-DPA1/IL15/LGALS9/VCAM1/CD4/AIF1/CD74/HES1/CD274/CSF1/TLR4/HLA-A/CCL5/MYD88/CD38/TLR9/SPTA1/EBI3/CARD11/GPR183/CORO1A/HLA-DMB/PELI1/LEP/RASAL3/CDKN1A/IL6ST/PNP/TNFSF9/PRKCQ	37
1	GO:0050865	0.00192657500896443	regulation of cell activation	107/2169	291/8485	1.12484309383414e-05	0.00167453615311046	ZBTB7B/PRDM1/SOX4/NR4A3/NFATC2/IRF4/CBFB/BCL6/GLI3/RUNX1/GLI2/GATA2/LEF1/LILRB2/HLA-F/IL1B/CD209/AGER/CD86/HLA-DPA1/BTN2A2/IL15/LGALS9/NR1D1/VCAM1/CD4/AIF1/CD74/IL1RL1/THBD/HES1/HAMP/CD274/CD177/CCL2/BAD/MIR181B1/EMILIN1/SOD1/MMP14/TLR4/HLA-A/SPINK5/F2/LAG3/CCL5/LGALS1/INHA/MYD88/ITPKB/TEC/FGL2/IDO1/GATA3/ITGB2/MNDA/BANK1/PCK1/CD38/TLR9/TGFB1/SPTA1/EBI3/CARD11/CX3CL1/TREX1/HMCES/GPR183/FCER1G/MER…	107
1	GO:0046649	0.00192714083944341	lymphocyte activation	124/2169	347/8485	1.1533027940035e-05	0.00167502796037941	SP3/ZBTB7B/EGR1/ZBTB7A/PRDM1/SPI1/KLF6/SMAD3/SOX4/NFATC2/IRF4/RBPJ/CBFB/BCL6/GLI3/SRF/RELB/RUNX1/GLI2/MAFB/LEF1/LILRB2/HLA-F/TP53/EOMES/THEMIS/IL1B/CD209/AGER/CD86/HLA-DPA1/BTN2A2/IL15/LGALS9/VCAM1/CD4/SLC11A1/AIF1/CD74/LCP1/ICAM1/CTSL/RAB29/ADGRG3/EP300/HES1/CD274/CCL2/ITGAL/BAD/RPL22/EXO1/SOD1/PIK3CG/MMP14/KLRC1/TLR4/HLA-A/PSMB10/SPINK5/CD151/LAG3/CCL5/LGALS1/INHA/HELLS/MYD88/ITPKB/FGL2/IDO1/GA…	124
1	GO:0001704	0.00199341496331018	formation of primary germ layer	38/2169	79/8485	1.22206142839042e-05	0.00173263195498862	KLF4/SMAD3/SRF/GATA6/SOX2/LEF1/EOMES/LHX1/GJA1/COL6A1/MMP2/VTN/LAMB3/DKK1/SFRP2/MMP14/ITGA5/COL11A1/ITGB2/COL8A1/TAL1/ACVR1/PAF1/ITGA2/SIX2/FN1/COL5A2/PAX2/COL5A1/COL7A1/ITGAV/NOG/FOXC1/FOXF1/EXOC4/INHBA/LAMB1/ITGB3	38
1	GO:0002526	0.00200875926016412	acute inflammatory response	31/2169	60/8485	1.26078890945931e-05	0.0017459688765756	PPARG/C2CD4A/IL1B/C3/SERPINA3/VCAM1/ICAM1/TNF/HAMP/UGT1A1/ADORA1/PIK3CG/HP/F2/SERPINA1/B4GALT1/GATA3/SERPINF2/ACVR1/APOL2/FN1/F12/OSMR/SIGIRR/PLSCR1/ORM1/EDNRB/PTGER3/PTGS2/IL6ST/CEBPB	31
1	GO:0051702	0.0020305496440892	biological process involved in interaction with symbiont	24/2169	42/8485	1.31793289932234e-05	0.00176490859369168	SP1/LEF1/IFI27/HSPA8/PTX3/EP300/CCNK/APOL1/F2/JUN/CSF1R/AQP1/CCL5/ROMO1/NAPEPLD/CFHR1/SMARCB1/FN1/STOM/ZC3H12A/PHB/CFL1/LTF/ARG1	24
1	GO:0002696	0.0020305496440892	positive regulation of leukocyte activation	69/2169	171/8485	1.34514718152977e-05	0.00176490859369168	ZBTB7B/SOX4/NR4A3/NFATC2/CBFB/BCL6/GLI3/RUNX1/GLI2/GATA2/LEF1/LILRB2/HLA-F/IL1B/CD209/AGER/CD86/HLA-DPA1/IL15/LGALS9/VCAM1/CD4/AIF1/CD74/IL1RL1/HES1/HAMP/CD274/CD177/CCL2/BAD/MMP14/TLR4/HLA-A/CCL5/LGALS1/MYD88/ITPKB/GATA3/ITGB2/PCK1/CD38/TLR9/TGFB1/SPTA1/EBI3/CARD11/HMCES/GPR183/TREM2/NFKBIZ/IL33/CORO1A/TOX/EFNB3/DUSP10/HLA-DMB/PELI1/LEP/RASAL3/GAS6/CR1/HLA-G/CDKN1A/HLX/IL6ST/PNP/TNFSF9/PRKCQ	69
1	GO:0019079	0.0020305496440892	viral genome replication	35/2169	71/8485	1.36338174906004e-05	0.00176490859369168	NR5A2/IFI27/CD209/OAS2/OAS1/IFITM1/HSPA8/RAB29/IFIT1/CCNK/TNF/SLPI/CCL2/IFI16/ISG15/ZC3HAV1/FAM111A/CCL5/CLEC4M/RNASEL/PARP10/SMARCB1/STOM/ZC3H12A/PCBP2/BTBD17/PLSCR1/VCP/PPIA/OAS3/PHB/CNOT7/GAS6/CXCR6/LTF	35
1	GO:0051251	0.00220443901646711	positive regulation of lymphocyte activation	61/2169	147/8485	1.52175883427778e-05	0.00191604936907473	ZBTB7B/SOX4/NFATC2/CBFB/BCL6/GLI3/RUNX1/GLI2/LEF1/LILRB2/HLA-F/IL1B/CD209/AGER/CD86/HLA-DPA1/IL15/LGALS9/VCAM1/CD4/AIF1/CD74/HES1/CD274/CCL2/BAD/MMP14/TLR4/HLA-A/CCL5/LGALS1/MYD88/ITPKB/GATA3/PCK1/CD38/TLR9/TGFB1/SPTA1/EBI3/CARD11/HMCES/GPR183/NFKBIZ/CORO1A/TOX/EFNB3/DUSP10/HLA-DMB/PELI1/LEP/RASAL3/GAS6/CR1/HLA-G/CDKN1A/HLX/IL6ST/PNP/TNFSF9/PRKCQ	61
1	GO:0050727	0.00220443901646711	regulation of inflammatory response	72/2169	181/8485	1.57678674317568e-05	0.00191604936907473	KLF4/PPARG/RELA/SMAD3/BCL6/NR1H4/C2CD4A/MGST2/IL1B/C3/AGER/IL15/NR1D1/LPL/TNFRSF1A/IL1RL1/TNF/HAMP/NFKBIA/CDH5/NEAT1/ADORA1/MIR181B1/TLR3/SOD1/PIK3CG/PDCD4/TLR4/CCL5/MYD88/GHRL/IDO1/PDE2A/APOA1/GATA3/TLR9/FNDC4/NLRP1/TGM2/CX3CL1/TREX1/NAPEPLD/TREM2/ITGA2/AGT/DHX9/NFKBIZ/IL33/PBK/ZYX/S100A9/SHARPIN/F12/CD200R1/OSMR/MAS1/DUSP10/PROC/KRT1/PLA2G2A/SERPINE1/EGFR/FOXF1/APP/ADAMTS12/EDNRB/PTGER3/PTGS2/I…	72
1	GO:1903706	0.00220443901646711	regulation of hemopoiesis	85/2169	222/8485	1.59632289357479e-05	0.00191604936907473	ZBTB7B/PRDM1/SPI1/IRF7/SOX4/NR4A3/NFATC2/IRF4/CBFB/BCL6/GLI3/RUNX1/GLI2/MAFB/GATA2/LEF1/LILRB2/AGER/CD86/HAX1/HLA-B/IL15/LGALS9/CD4/CD74/EP300/TNF/NFKBIA/CSF1/CCR1/FAXDC2/RAB7B/LIF/BAD/TLR3/TMEM176B/BGLAP/ISG15/SOD1/MMP14/TLR4/CD101/SPINK5/JUN/LAG3/INHA/ITPKB/FGL2/GATA3/PCK1/TLR9/C1QC/EIF6/TMEM176A/TGFB1/TAL1/HSPA1A/CARD11/PAF1/TREM2/NFKBIZ/TOX/ZC3H12A/MIR125B1/ITGA2B/DUSP10/FBN1/CAMK4/MYC/GAS6/C…	85
1	GO:0050867	0.00220443901646711	positive regulation of cell activation	71/2169	178/8485	1.61647790574398e-05	0.00191604936907473	ZBTB7B/SOX4/NR4A3/NFATC2/CBFB/BCL6/GLI3/RUNX1/GLI2/GATA2/LEF1/LILRB2/HLA-F/IL1B/CD209/AGER/CD86/HLA-DPA1/IL15/LGALS9/VCAM1/CD4/AIF1/CD74/IL1RL1/HES1/HAMP/CD274/CD177/CCL2/BAD/MMP14/TLR4/HLA-A/CCL5/LGALS1/MYD88/ITPKB/GATA3/ITGB2/PCK1/CD38/TLR9/TGFB1/SPTA1/EBI3/CARD11/HMCES/GPR183/TREM2/NFKBIZ/IL33/CORO1A/TOX/EFNB3/DUSP10/HLA-DMB/PELI1/LEP/RASAL3/GAS6/SELP/CR1/HLA-G/CDKN1A/HLX/IL6ST/RPS6KA1/PNP/TNF…	71
1	GO:0035987	0.00220443901646711	endodermal cell differentiation	21/2169	35/8485	1.64102160034772e-05	0.00191604936907473	GATA6/SOX2/EOMES/COL6A1/MMP2/VTN/LAMB3/DKK1/MMP14/ITGA5/COL11A1/ITGB2/COL8A1/PAF1/FN1/COL5A2/COL5A1/COL7A1/ITGAV/INHBA/LAMB1	21
1	GO:1903037	0.00228155118886194	regulation of leukocyte cell-cell adhesion	68/2169	169/8485	1.73172765758022e-05	0.00198307355443954	ZBTB7B/KLF4/RELA/SOX4/NR4A3/CBFB/BCL6/GLI3/NFAT5/RUNX1/GLI2/LEF1/LILRB2/IL1B/CD209/AGER/CD86/HLA-DPA1/BTN2A2/IL15/LGALS9/VCAM1/CD4/AIF1/CD74/ICAM1/HES1/TNF/CD274/CCL2/BAD/HLA-A/LAG3/CCL5/LGALS1/ITPKB/FGL2/IDO1/GATA3/CD44/ITGB2/PCK1/ADTRP/SPTA1/EBI3/CARD11/NFKBIZ/LAPTM5/CORO1A/EFNB3/ZC3H12A/CXCL12/DUSP10/HLA-DMB/PELI1/LEP/RASAL3/SELP/CR1/HAS2/HLA-G/HLX/IL6ST/PNP/TNFSF9/ARG1/CEBPB/PRKCQ	68
1	GO:0052547	0.00241032360212522	regulation of peptidase activity	91/2169	242/8485	1.86464969949842e-05	0.00209499967230637	KLF4/PPARG/SMAD3/SOX2/C3/AGER/A2M/SERPINA3/SERPINA5/LGALS9/TIMP3/CST3/WFIKKN2/RARRES1/PAPLN/TNF/SLPI/PTTG1/TNFSF10/PCOLCE/VTN/BAD/CSTA/C4B/IFI16/SFRP2/EPHA7/SPINK5/OVOS2/AQP1/SERPINA1/COL4A3/PCOLCE2/CRYAB/CD44/COL6A3/SPOCK2/NGF/NLRP1/SERPINF2/CCK/ARL6IP1/SERPINA4/RPS27L/SERPINH1/PSMB8/AGT/LAPTM5/FN1/IFI6/S100A9/CASC2/PINK1/F2R/ANTXR1/SVBP/PAX2/MAP3K5/PICALM/VCP/FBLN1/COL7A1/TIMP2/TNFAIP8/SERPINA1…	91
1	GO:0071396	0.00271895928556577	cellular response to lipid	111/2169	308/8485	2.17029492630247e-05	0.00236325894467125	KLF4/ZBTB7A/IRF8/PPARG/RELA/NR4A3/E2F1/NFATC4/CBFB/RXRG/ESRRB/NR1H4/RUNX1/NR3C2/NR3C1/LEF1/SOX10/LILRB2/IL1B/ZNF366/CD86/EPHA3/CX3CR1/IL15/NR1D1/LPL/BRCA1/ATP1A2/ICAM1/VIM/EP300/TNF/PCK2/HAMP/NFKBIA/CD274/LY86/CCL2/UGT1A1/LANCL2/CD14/HOXA2/HNRNPU/BAD/ADAM15/MRC1/BGLAP/PDCD4/TLR4/STC1/AQP1/CRHBP/CCL5/MYD88/PGR/NOS2/CMPK2/PDK4/WNT9B/PCK1/ADTRP/SPP1/TCF21/RAMP3/TGFB1/TWF2/UBR5/CX3CL1/PAF1/ITGA2/ATP1…	111
1	GO:0050671	0.00271895928556577	positive regulation of lymphocyte proliferation	36/2169	75/8485	2.18278734062352e-05	0.00236325894467125	NFATC2/BCL6/LILRB2/IL1B/CD209/AGER/CD86/HLA-DPA1/IL15/LGALS9/VCAM1/CD4/AIF1/CD74/HES1/CD274/TLR4/HLA-A/CCL5/MYD88/CD38/TLR9/SPTA1/EBI3/CARD11/GPR183/CORO1A/HLA-DMB/PELI1/LEP/RASAL3/CDKN1A/IL6ST/PNP/TNFSF9/PRKCQ	36
1	GO:0022407	0.00274890656598414	regulation of cell-cell adhesion	91/2169	243/8485	2.24695325784721e-05	0.00238928845481986	ZBTB7B/KLF4/RELA/SOX4/NR4A3/CBFB/BCL6/GLI3/NFAT5/RUNX1/GLI2/SOX2/LEF1/LILRB2/IL1B/CD209/AGER/CD86/HLA-DPA1/BTN2A2/IL15/LGALS9/VCAM1/CD4/AIF1/CD74/ICAM1/FGG/HES1/PLPP3/TNF/CD274/CCL2/BAD/TNR/FLOT1/EPHA7/HLA-A/LAG3/CCL5/LGALS1/ITPKB/FGL2/IDO1/APOA1/GATA3/FGA/CD44/ITGB2/PCK1/ADTRP/TGFB1/SPTA1/EBI3/FXYD5/SERPINF2/CARD11/CX3CL1/NFKBIZ/LAPTM5/CORO1A/EFNB3/ZC3H12A/PIEZO1/F11R/CXCL12/DUSP10/HLA-DMB/PDPN/…	91
1	GO:0072593	0.00290228694656918	reactive oxygen species metabolic process	63/2169	155/8485	2.41468918339575e-05	0.00252260327063154	KLF4/KLF2/SMAD3/TFAP2A/NFE2L2/TP53/CD34/IL1B/HBG1/CX3CR1/HBG2/BRCA1/ICAM1/PTX3/TNF/CD177/FOXM1/SOD3/NCF4/MIR181B1/SOD1/HP/TLR4/F2/NOS2/CRYAB/PDK4/ITGB2/EIF6/GPX3/ROMO1/TGFB1/AGXT2/SPR/ABCD2/AGT/NCF2/IFI6/CYP1B1/ZC3H12A/PINK1/PON3/NRROS/PAX2/HBB/DDIT4/FBLN5/NOS1AP/DUOX2/RFK/LEP/ATP2B4/TIGAR/DUOX1/CPS1/CLU/EGFR/HIF1A/CDKN1A/DRD5/PLA2R1/PTGS2/PRDX5	63
1	GO:0050729	0.00296175486689974	positive regulation of inflammatory response	38/2169	81/8485	2.50739720157911e-05	0.00257429146448875	C2CD4A/MGST2/IL1B/C3/IL15/LPL/TNFRSF1A/IL1RL1/TNF/NFKBIA/NEAT1/MIR181B1/TLR3/PIK3CG/PDCD4/TLR4/IDO1/PDE2A/TLR9/TGM2/CX3CL1/NAPEPLD/TREM2/ITGA2/AGT/DHX9/NFKBIZ/IL33/S100A9/OSMR/PLA2G2A/SERPINE1/EGFR/APP/PTGER3/PTGS2/IL6ST/CEBPB	38
1	GO:0002694	0.00302718707888381	regulation of leukocyte activation	96/2169	260/8485	2.60697763325274e-05	0.00263116368801262	ZBTB7B/PRDM1/SOX4/NR4A3/NFATC2/IRF4/CBFB/BCL6/GLI3/RUNX1/GLI2/GATA2/LEF1/LILRB2/HLA-F/IL1B/CD209/AGER/CD86/HLA-DPA1/BTN2A2/IL15/LGALS9/NR1D1/VCAM1/CD4/AIF1/CD74/IL1RL1/HES1/HAMP/CD274/CD177/CCL2/BAD/SOD1/MMP14/TLR4/HLA-A/SPINK5/LAG3/CCL5/LGALS1/INHA/MYD88/ITPKB/FGL2/IDO1/GATA3/ITGB2/MNDA/BANK1/PCK1/CD38/TLR9/TGFB1/SPTA1/EBI3/CARD11/CX3CL1/TREX1/HMCES/GPR183/MERTK/TREM2/NFKBIZ/LAPTM5/IL33/CORO1A/T…	96
1	GO:0070665	0.00303048108593262	positive regulation of leukocyte proliferation	39/2169	84/8485	2.65404853533728e-05	0.00263402676568474	NFATC2/BCL6/LILRB2/IL1B/CD209/AGER/CD86/HLA-DPA1/IL15/LGALS9/VCAM1/CD4/AIF1/CD74/HES1/CD274/CSF1/MIR181B1/TLR4/HLA-A/CSF1R/CCL5/MYD88/CD38/TLR9/SPTA1/EBI3/CARD11/GPR183/CORO1A/HLA-DMB/PELI1/LEP/RASAL3/CDKN1A/IL6ST/PNP/TNFSF9/PRKCQ	39
1	GO:0048514	0.00307676128610203	blood vessel morphogenesis	139/2169	403/8485	2.73948968693948e-05	0.00267425248645671	KLF5/SP1/KLF4/KLF2/WT1/SPI1/PPARG/NR4A1/SOX4/TFAP2B/RBPJ/NFATC4/UBP1/NR2F2/SRF/RUNX1/GATA6/SOX18/GATA4/NFE2L2/GATA2/LEF1/ANG/CD34/IL1B/C3/MMP19/CX3CR1/BRCA1/CSPG4/ENPEP/DCN/HES1/TNF/EGF/CDH5/CCL2/MMP2/S1PR1/S100A1/TNNI3/RASIP1/MIR181B1/RRAS/PRRX1/ADAM15/EMILIN1/TLR3/SFRP2/ADM/APLNR/PIK3CG/MMP14/HSPB6/SPINK5/ITGA5/JUN/AQP1/GHRL/TMEM100/TGFB2/COL4A3/HSPB1/B4GALT1/ADAMTS9/ITGB2/APOD/EDNRA/ADTRP/TCF2…	139
1	GO:0032642	0.00313355725613527	regulation of chemokine production	25/2169	46/8485	2.83579842184187e-05	0.00272361828053642	KLF4/EGR1/NR1H4/ACKR1/IL1B/AGER/LGALS9/LPL/AIF1/CD74/IL1RL1/TNF/TLR3/TLR4/CSF1R/MYD88/APOD/TLR9/TREM2/IL33/SIGIRR/POSTN/APP/HIF1A/TWIST1	25
1	GO:0002274	0.00315332108619703	myeloid leukocyte activation	124/2169	353/8485	2.89971140607813e-05	0.00274079656210259	SPI1/NR4A3/IRF4/RBPJ/RELB/GATA2/LILRB2/C3/AGER/CD53/HLA-B/SERPINA3/PSMA2/IL15/LGALS9/ARHGAP9/NR1D1/CST3/SLC11A1/AIF1/CD74/HLA-C/HSPA8/CFD/PTX3/IL1RL1/ADGRG3/TSPAN14/TNF/HAMP/PIGR/TMEM30A/DERA/CSF1/CD177/SLPI/CD59/LCP2/ITGAL/CD14/EEF1A1/SLC2A3/TLR3/TLR1/PIK3CG/HP/TLR4/OLFM4/ARPC5/FRK/CCL5/FGL2/SERPINA1/FTH1/B4GALT1/METTL7A/CD44/ITGB2/MNDA/TMBIM1/CTSZ/LAIR1/PA2G4/C3AR1/HSPA1A/CX3CL1/TREX1/FCER1G/IM…	124
1	GO:0001525	0.00351928014384095	angiogenesis	121/2169	344/8485	3.37730938135414e-05	0.00305888003652302	KLF5/SP1/KLF4/KLF2/PPARG/NR4A1/RBPJ/NFATC4/UBP1/SRF/RUNX1/GATA6/SOX18/GATA4/NFE2L2/GATA2/LEF1/ANG/CD34/IL1B/C3/MMP19/CX3CR1/BRCA1/CSPG4/ENPEP/DCN/TNF/EGF/CDH5/CCL2/MMP2/S1PR1/S100A1/RASIP1/MIR181B1/RRAS/ADAM15/EMILIN1/TLR3/SFRP2/ADM/APLNR/PIK3CG/MMP14/HSPB6/SPINK5/ITGA5/JUN/AQP1/GHRL/TMEM100/TGFB2/COL4A3/HSPB1/B4GALT1/ADAMTS9/ITGB2/APOD/EDNRA/ADTRP/TCF21/RAMP3/HAND2/COL8A1/E2F2/C3AR1/TAL1/ADAMTS1…	121
1	GO:2000147	0.00351928014384095	positive regulation of cell motility	118/2169	334/8485	3.37939566159107e-05	0.00305888003652302	SP1/MAZ/RREB1/SMAD3/NR4A3/STAT5A/NFE2L2/GATA2/LEF1/DDR2/IL1B/AGER/TAC4/CX3CR1/LGALS9/AIF1/CD74/SH3RF2/IGFBP5/ICAM1/CMKLR1/PLPP3/TNF/EGF/SRGAP2C/CD274/CSF1/CCR1/CDH5/S1PR1/VTN/TWIST2/MIR181B1/RRAS/PIK3CG/FAM89B/MMP14/ITGA5/FERMT2/CD151/CSF1R/CCL5/TGFB2/HSPB1/GATA3/SPOCK2/RARRES2/TGFB1/C3AR1/F10/ADAMTS1/FGF18/CX3CL1/ACVR1/RHOJ/SPARC/TREM2/ADGRA2/ITGA2/ANXA3/AGT/FN1/CORO1A/SEMA4G/ZC3H12A/PLAU/ITGA2B…	118
1	GO:0002460	0.00351928014384095	adaptive immune response based on somatic recombination of immune receptors built from immunoglobulin superfamily domains	54/2169	129/8485	3.4550340297194e-05	0.00305888003652302	ZBTB7B/IRF7/IRF4/NFKB2/BCL6/RELB/BACH2/LEF1/HLA-F/IL18BP/IL1B/C3/AGER/HLA-B/CD4/SLC11A1/CD74/ICAM1/IL1RL1/TNF/CD274/CFI/C1R/EXO1/C4B/KLRC1/TLR4/HLA-A/C1RL/MYD88/HPX/GATA3/PRF1/C1QC/TGFB1/EBI3/TREX1/HMCES/FCER1G/NFKBIZ/C1QA/IL33/ZC3H12A/SCART1/TCIRG1/PHB/CLU/C2/CR1/HLA-G/CTSH/HLX/ARG1/PRKCQ	54
1	GO:0010951	0.00351928014384095	negative regulation of endopeptidase activity	54/2169	129/8485	3.4550340297194e-05	0.00305888003652302	KLF4/C3/A2M/SERPINA3/SERPINA5/TIMP3/CST3/WFIKKN2/RARRES1/PAPLN/TNF/SLPI/PTTG1/VTN/CSTA/C4B/IFI16/SFRP2/SPINK5/OVOS2/AQP1/SERPINA1/COL4A3/CRYAB/CD44/COL6A3/SPOCK2/NGF/SERPINF2/ARL6IP1/SERPINA4/SERPINH1/AGT/IFI6/PAX2/PICALM/COL7A1/TIMP2/TNFAIP8/SERPINA11/SPINT2/TRIAP1/BIN1/GAS6/SPINT1/SERPINE1/CR1/BCL2L12/APP/ITIH2/DHCR24/LTF/RPS6KA1/PRDX5	54
1	GO:0031349	0.00351928014384095	positive regulation of defense response	67/2169	169/8485	3.49308202862625e-05	0.00305888003652302	RELA/IRF7/RELB/C2CD4A/MUC17/HLA-F/MGST2/IL1B/CD209/C3/PSMA2/IL15/LPL/GJA1/TNFRSF1A/IKBKE/IL1RL1/EP300/TNF/NFKBIA/NEAT1/MIR181B1/TLR3/IFI16/PIK3CG/PDCD4/TLR4/PSMB10/LAG3/CCL5/IDO1/PDE2A/HPX/MNDA/TLR9/TGM2/CCK/CARD11/CX3CL1/PSMB5/NAPEPLD/FCER1G/TREM2/PSMB8/ITGA2/AGT/DHX9/NFKBIZ/IL33/ZCCHC3/S100A9/OSMR/PLSCR1/MUC19/PLA2G2A/PSME1/PSMA7/SERPINE1/EGFR/APP/HLA-G/MUC1/PTGER3/PTGS2/IL6ST/ARG1/CEBPB	67
1	GO:0072577	0.00389222534322495	endothelial cell apoptotic process	20/2169	34/8485	3.92006347514993e-05	0.00338303570998065	NFE2L2/GATA2/ICAM1/FGG/TNF/CDH5/CCL2/PDCD4/COL4A3/GATA3/FGA/ECSCR/RAMP2/MAP3K5/KDR/GAS6/SERPINE1/HLA-G/GPER1/NDNF	20
1	GO:0048708	0.0039675738951354	astrocyte differentiation	27/2169	52/8485	4.05386327046384e-05	0.0034485269956412	SOX6/AGER/NR1D1/LAMB2/VIM/HES1/TNF/LIF/MIR181B1/TLR4/F2/TAL1/ROR1/BACE2/TREM2/C1QA/S100A9/BIN1/NOG/EGFR/APP/DLL1/BMP2/MAP2K1/MAG/IL6ST/SOX8	27
1	GO:0002683	0.00402202392189253	negative regulation of immune system process	85/2169	227/8485	4.1682046190975e-05	0.00349585374799623	ZBTB7B/PPARG/CBFB/BCL6/GLI3/RUNX1/NR1H2/MAFB/GATA2/LILRB2/HLA-F/A2M/CD86/BTN2A2/TAPBPL/HLA-B/COL3A1/LGALS9/NR1D1/CD74/IL1RL1/TNF/CD274/DHX58/CD59/RNF26/CCL2/ADORA1/MIR181B1/EMILIN1/TLR3/TMEM176B/IFI16/PARP14/HLA-DOB/KLRC1/TLR4/HLA-A/SPINK5/LAG3/INHA/TGFB2/FGL2/IDO1/APOA1/MNDA/BANK1/APOD/C1QC/ADTRP/TMEM176A/TGFB1/CX3CL1/TREX1/MERTK/LAPTM5/IL33/ZC3H12A/PCBP2/CD200R1/FCRLB/MIR125B1/CXCL12/DUSP10/FBN…	85
1	GO:0071346	0.00407563361319364	cellular response to interferon-gamma	44/2169	100/8485	4.32662668993922e-05	0.00354245009946092	IRF8/PPARG/IRF5/IRF7/IRF4/NR1H2/HLA-F/TP53/OAS2/HLA-DPA1/OAS1/HLA-B/HLA-DQA1/LGALS9/VCAM1/AIF1/HLA-C/ICAM1/VIM/RAB7B/HLA-DRB5/CCL2/MRC1/TLR3/PARP14/TLR4/HLA-A/CCL5/NOS2/RAB43/HPX/CD44/CIITA/CX3CL1/CCL16/FCGR1A/ZYX/CAMK2D/OAS3/HLA-G/CDC42EP2/GBP1/ARG1/RPS6KB1	44
1	GO:0052548	0.00407563361319364	regulation of endopeptidase activity	84/2169	224/8485	4.34274199041215e-05	0.00354245009946092	KLF4/PPARG/SMAD3/SOX2/C3/AGER/A2M/SERPINA3/SERPINA5/LGALS9/TIMP3/CST3/WFIKKN2/RARRES1/PAPLN/TNF/SLPI/PTTG1/TNFSF10/VTN/BAD/CSTA/C4B/IFI16/SFRP2/EPHA7/SPINK5/OVOS2/AQP1/SERPINA1/COL4A3/CRYAB/CD44/COL6A3/SPOCK2/NGF/NLRP1/SERPINF2/CCK/ARL6IP1/SERPINA4/RPS27L/SERPINH1/PSMB8/AGT/LAPTM5/IFI6/S100A9/CASC2/F2R/PAX2/MAP3K5/PICALM/VCP/COL7A1/TIMP2/TNFAIP8/SERPINA11/SPINT2/PSME1/MYC/TNFRSF10B/TRIAP1/CASP8AP…	84
1	GO:0008217	0.00419563309645775	regulation of blood pressure	48/2169	112/8485	4.53184716301085e-05	0.00364675098167175	PPARG/SMAD3/NR2F2/CD34/ACTA2/TAC4/ERAP2/GJA1/ATP1A2/ENPEP/ADRB3/TNNI3/ADORA1/ADM/SOD1/SCPEP1/NOS2/CORIN/PTGS1/EDNRA/RARRES2/CTSZ/ADH5/SERPINF2/COL1A2/RNLS/AGT/KCNK6/CYP4F12/F2R/F11R/RAMP2/NPR1/POSTN/HBB/ERAP1/ID2/CES1/LEP/GAS6/TBXA2R/DLL1/EDNRB/GNB3/DRD5/PTGS2/ADRA1D/ACSM3	48
1	GO:0051272	0.00436694014312424	positive regulation of cellular component movement	120/2169	343/8485	4.7806234233589e-05	0.00379564725697422	SP1/MAZ/RREB1/SMAD3/NR4A3/STAT5A/BCL6/NFE2L2/GATA2/LEF1/DDR2/IL1B/AGER/TAC4/CX3CR1/LGALS9/AIF1/CD74/SH3RF2/IGFBP5/ICAM1/CMKLR1/PLPP3/TNF/EGF/SRGAP2C/CD274/CSF1/CCR1/CDH5/S1PR1/VTN/TWIST2/MIR181B1/RRAS/PIK3CG/FAM89B/MMP14/ITGA5/FERMT2/CD151/CSF1R/CCL5/TGFB2/HSPB1/GATA3/SPOCK2/RARRES2/TGFB1/C3AR1/F10/ADAMTS1/FGF18/CX3CL1/ACVR1/RHOJ/SPARC/TREM2/ADGRA2/ITGA2/ANXA3/AGT/FN1/CORO1A/SEMA4G/ZC3H12A/PLAU/I…	120
1	GO:0032635	0.00444485363194686	interleukin-6 production	38/2169	83/8485	4.93079661404118e-05	0.00386336792875775	KLF2/NR1H4/LILRB2/IL1B/AGER/HLA-B/LGALS9/LPL/AIF1/CD74/TNF/RAB7B/TLR3/TLR1/DDX58/TLR4/MYD88/GHRL/NOS2/BANK1/IL17RC/TLR9/MIR708/CX3CL1/TREM2/DHX9/IL33/ZC3H12A/CD200R1/F2R/LEP/GAS6/ORM1/MAPKAPK2/APP/ISL1/CEBPB/TWIST1	38
1	GO:0001706	0.00448303519546024	endoderm formation	23/2169	42/8485	5.03858867392261e-05	0.00389655449465212	GATA6/SOX2/EOMES/LHX1/COL6A1/MMP2/VTN/LAMB3/DKK1/MMP14/ITGA5/COL11A1/ITGB2/COL8A1/PAF1/FN1/COL5A2/COL5A1/COL7A1/ITGAV/NOG/INHBA/LAMB1	23
1	GO:0032722	0.00449755004290776	positive regulation of chemokine production	19/2169	32/8485	5.12055033348132e-05	0.00390917047726098	EGR1/IL1B/AGER/LGALS9/LPL/AIF1/CD74/IL1RL1/TNF/TLR3/TLR4/CSF1R/MYD88/TLR9/IL33/POSTN/APP/HIF1A/TWIST1	19
1	GO:0032602	0.00467061323630945	chemokine production	26/2169	50/8485	5.43249156463843e-05	0.00405959315625112	KLF4/EGR1/NR1H4/ACKR1/IL1B/AGER/LGALS9/LPL/AIF1/CD74/IL1RL1/TNF/TLR3/TLR4/CSF1R/MYD88/APOD/TLR9/TREM2/IL33/S100A9/SIGIRR/POSTN/APP/HIF1A/TWIST1	26
1	GO:0045765	0.00467061323630945	regulation of angiogenesis	73/2169	190/8485	5.45393459209978e-05	0.00405959315625112	SP1/KLF4/KLF2/PPARG/RUNX1/GATA6/GATA4/NFE2L2/GATA2/CD34/IL1B/C3/CX3CR1/BRCA1/DCN/TNF/CDH5/S100A1/MIR181B1/RRAS/EMILIN1/TLR3/SFRP2/ADM/APLNR/HSPB6/SPINK5/ITGA5/AQP1/GHRL/TGFB2/COL4A3/HSPB1/ADAMTS9/ITGB2/E2F2/C3AR1/ADAMTS1/FGF18/RHOJ/CLDN5/SPARC/ADGRA2/ANXA3/ECSCR/PROK1/CYP1B1/SIRT6/ZC3H12A/MIR125B1/RAMP2/NPR1/KRT1/KDR/ANGPT2/LEP/ATP2B4/CTNNB1/SERPINE1/FOXC1/HIF1A/HLA-G/SEMA6A/TBXA2R/DLL1/FGF1/CTSH…	73
1	GO:0042742	0.00485431383968163	defense response to bacterium	44/2169	101/8485	5.79432497492424e-05	0.00421926163542456	IRF8/RBPJ/NR1H4/ANG/TNFRSF1A/CD4/SLC11A1/MPEG1/TNF/HAMP/GNLY/SLPI/MIR181B1/TLR3/ISG15/HP/TLR4/HLA-A/GSDMC/SPINK5/F2/AQP1/MYD88/SSC5D/NOS2/ADAMTS5/FGA/TLR9/ROMO1/RARRES2/NLRP1/FCER1G/TREM2/ANXA3/S100A9/LCN2/PLA2G2A/STAB2/SELP/SERPINE1/LTF/PRG2/GSDMA/CEBPB	44
1	GO:0051249	0.00485431383968163	regulation of lymphocyte activation	81/2169	216/8485	5.91380484361953e-05	0.00421926163542456	ZBTB7B/PRDM1/SOX4/NFATC2/IRF4/CBFB/BCL6/GLI3/RUNX1/GLI2/LEF1/LILRB2/HLA-F/IL1B/CD209/AGER/CD86/HLA-DPA1/BTN2A2/IL15/LGALS9/VCAM1/CD4/AIF1/CD74/HES1/CD274/CCL2/BAD/SOD1/MMP14/TLR4/HLA-A/SPINK5/LAG3/CCL5/LGALS1/INHA/MYD88/ITPKB/FGL2/IDO1/GATA3/MNDA/BANK1/PCK1/CD38/TLR9/TGFB1/SPTA1/EBI3/CARD11/TREX1/HMCES/GPR183/MERTK/NFKBIZ/LAPTM5/CORO1A/TOX/AHR/EFNB3/ZC3H12A/DUSP10/HLA-DMB/CAMK4/PELI1/LEP/RASAL3/G…	81
1	GO:0034341	0.00485431383968163	response to interferon-gamma	47/2169	110/8485	5.93943193249691e-05	0.00421926163542456	IRF8/PPARG/IRF5/IRF7/IRF4/NR1H2/HLA-F/TP53/OAS2/HLA-DPA1/OAS1/IFITM1/HLA-B/HLA-DQA1/LGALS9/VCAM1/SLC11A1/AIF1/CD74/HLA-C/ICAM1/VIM/RAB7B/HLA-DRB5/CCL2/MRC1/TLR3/PARP14/TLR4/HLA-A/CCL5/NOS2/RAB43/HPX/CD44/CIITA/CX3CL1/CCL16/FCGR1A/ZYX/CAMK2D/OAS3/HLA-G/CDC42EP2/GBP1/ARG1/RPS6KB1	47
1	GO:0007369	0.00485431383968163	gastrulation	48/2169	113/8485	5.95186633386742e-05	0.00421926163542456	KLF4/HNF4A/SMAD3/NR4A3/SMAD4/SRF/GATA6/SOX2/LEF1/TP53/EOMES/LHX1/GJA1/COL6A1/MMP2/CFC1B/VTN/LAMB3/DKK1/SFRP2/APLNR/MMP14/ITGA5/COL11A1/APOA1/ITGB2/COL8A1/TAL1/ACVR1/PAF1/ITGA2/SIX2/FN1/RIC8A/COL5A2/CFC1/PAX2/COL5A1/COL7A1/SYF2/ITGAV/NOG/FOXC1/FOXF1/EXOC4/INHBA/LAMB1/ITGB3	48
1	GO:0030097	0.00511282990709724	hemopoiesis	155/2169	464/8485	6.39852563278299e-05	0.00444395805213977	SP3/ZBTB7B/KLF4/EGR1/KLF2/ZBTB7A/PRDM1/SPI1/KLF6/KLF1/IRF8/PPARG/IRF7/RUNX2/SOX4/NR4A3/NFATC2/IRF4/RBPJ/CBFB/BCL6/GLI3/SRF/RELB/RUNX1/GLI2/MAFB/NFE2L2/GATA2/LEF1/LILRB2/PRRC2C/PLD4/TP53/EOMES/CD34/THEMIS/IL1B/AGER/CD86/HAX1/HLA-B/PSMA2/IL15/LGALS9/VCAM1/CD4/CD74/CTSL/ADGRG3/EP300/HES1/ACTN1/TNF/NFKBIA/CSF1/CCR1/FAXDC2/RAB7B/ZNF385A/LIF/BAD/RPL22/RRAS/TLR3/TMEM176B/IFI16/SFRP2/BGLAP/ISG15/SOD1/MMP…	155
1	GO:1901342	0.00511282990709724	regulation of vasculature development	74/2169	194/8485	6.41809038111754e-05	0.00444395805213977	SP1/KLF4/KLF2/PPARG/RUNX1/GATA6/GATA4/NFE2L2/GATA2/CD34/IL1B/C3/CX3CR1/BRCA1/DCN/TNF/CDH5/S100A1/MIR181B1/RRAS/EMILIN1/TLR3/SFRP2/ADM/APLNR/HSPB6/SPINK5/ITGA5/AQP1/GHRL/TGFB2/COL4A3/HSPB1/ADAMTS9/ITGB2/E2F2/C3AR1/ADAMTS1/FGF18/RHOJ/CLDN5/SPARC/ADGRA2/ANXA3/ECSCR/PROK1/ID1/CYP1B1/SIRT6/ZC3H12A/MIR125B1/RAMP2/NPR1/KRT1/KDR/ANGPT2/LEP/ATP2B4/CTNNB1/SERPINE1/FOXC1/HIF1A/HLA-G/SEMA6A/TBXA2R/DLL1/FGF1/…	74
1	GO:0051851	0.00525089085535057	modulation by host of symbiont process	18/2169	30/8485	6.66804122632462e-05	0.00456395755805425	SP1/LEF1/IFI27/HSPA8/PTX3/EP300/CCNK/JUN/CSF1R/AQP1/CCL5/NAPEPLD/SMARCB1/STOM/ZC3H12A/PHB/CFL1/LTF	18
1	GO:0043066	0.00525674699255779	negative regulation of apoptotic process	163/2169	492/8485	6.75220749299498e-05	0.00456904758228141	MAZ/KLF4/WT1/RELA/SMAD3/IRF7/TFAP2A/TFAP2B/NFATC4/NR4A2/TCF7L2/ATOH1/BCL6/GLI3/NR1H4/GLI2/GATA6/GATA4/NFE2L2/GATA2/LEF1/SOX10/TP53/IL1B/HAX1/SYNGAP1/CX3CR1/BRCA1/CD74/SH3RF2/ICAM1/FGG/TNFRSF10D/TNF/PEA15/NFKBIA/TNFSF10/CDH5/CEACAM5/CCL2/UBE2B/NES/ZNF385A/TFAP2D/TWIST2/ADORA1/PRKCG/BAD/DKK1/SFRP2/SOD1/PIK3CG/PDCD4/HSPB6/ITGA5/AURKA/CSF1R/AQP1/AKR1B1/SLC9A1/CCL5/CCND2/MYD88/ITPKB/GHRL/CRYAB/HSPB1/I…	163
1	GO:0030217	0.00538997269340709	T cell differentiation	56/2169	138/8485	7.08068227129818e-05	0.00468484439868232	SP3/ZBTB7B/EGR1/PRDM1/SOX4/NFATC2/IRF4/CBFB/BCL6/GLI3/SRF/RELB/RUNX1/GLI2/MAFB/LEF1/LILRB2/TP53/EOMES/THEMIS/IL1B/CD86/IL15/LGALS9/CD4/CD74/CTSL/BAD/RPL22/SOD1/KLRC1/SPINK5/LAG3/ITPKB/FGL2/GATA3/PCK1/PATZ1/CARD11/GPR183/FCER1G/NFKBIZ/TOX/ZC3H12A/DUSP10/TCIRG1/CAMK4/LEP/BCL11B/NCAPH2/CR1/HLA-G/HLX/PNP/TNFSF9/PRR7	56
1	GO:0045444	0.00538997269340709	fat cell differentiation	56/2169	138/8485	7.08068227129818e-05	0.00468484439868232	KLF5/ZBTB7B/KLF4/ZBTB7A/RREB1/EGR2/PPARG/SMAD3/NR4A1/NR4A3/E2F1/TFAP2B/NR4A2/TCF7L2/MAFB/GATA2/NR1D1/LPL/EP300/CMKLR1/HTR2A/HES1/TNF/CCDC71L/ZNF385A/HNRNPU/SFRP2/MEDAG/VSTM2A/FERMT2/FRZB/SLC2A4/GATA3/RARRES2/TGFB1/RNASEL/ARID5B/NAPEPLD/PSMB8/CCDC85B/ZC3H12A/WWTR1/ERAP1/DUSP10/ARNTL/LEP/BMP2/ATAT1/GNB3/SULT1E1/FABP3/PTGS2/CCND1/SOX8/GPER1/CEBPB	56
1	GO:0048729	0.00573121427808905	tissue morphogenesis	130/2169	380/8485	7.61261858569703e-05	0.0049814439952907	KLF4/WT1/RREB1/SMAD3/SOX4/TFAP2A/SMAD4/RBPJ/NFATC4/GLI3/SRF/GLI2/SOX18/GATA4/LEF1/SOX10/NKX2-1/EOMES/GCNT3/ACTA2/PSMA2/LHX1/GJA1/IGFBP5/HES1/TNF/EGF/CSF1/S1PR1/GRHL3/TNNI3/RASIP1/LIF/ARHGEF19/DKK1/MYH7/SFRP2/ADM/MMP14/EPHA7/DCHS1/PSMB10/ITGA5/STC1/COL11A1/FERMT2/CD151/CSF1R/TMEM100/PGR/FRZB/TGFB2/GDF7/SIX3/GATA3/CD44/WNT9B/EDNRA/TCF21/TGFB1/FZD2/NPNT/HAND2/TACSTD2/TGM2/CELSR3/TAL1/ROR1/PSMB5/ACVR…	130
1	GO:0032102	0.00663347599893432	negative regulation of response to external stimulus	80/2169	215/8485	8.90789361993808e-05	0.00576566981784779	KLF4/PPARG/SMAD3/NR1H4/NR1H2/HLA-F/CD34/A2M/HLA-B/LGALS9/NR1D1/PLAT/GJA1/TNFRSF1A/AIF1/FGG/THBD/TNF/USF1/HAMP/DHX58/CDH5/RNF26/CCL2/VTN/ADORA1/MIR181B1/TNR/IFI16/SOD1/PARP14/KLRC1/HLA-A/SPINK5/F2/GHRL/FGL2/APOA1/GATA3/FGA/NENF/ADTRP/SPP1/FNDC4/CLDN19/SERPINF2/CCK/CX3CL1/TREX1/PBK/SEMA4G/PLAU/SHARPIN/F12/PCBP2/CD200R1/SIGIRR/SEMA3G/DUSP10/PROC/KRT1/ANGPT2/ADAMTS18/LEP/CPB2/SEMA3A/CNOT7/RTN4RL1/RIN…	80
1	GO:0002253	0.00713780352145539	activation of immune response	78/2169	209/8485	9.68932604722451e-05	0.00620402008479333	RELA/NR4A3/NFATC2/CBFB/RELB/RUNX1/MUC17/THEMIS/IL1B/CD209/C3/A2M/HLA-DPA1/BTN2A2/PSMA2/HLA-DQA1/MOG/CD4/CFD/RAB29/EP300/CMKLR1/CFB/CFH/HLA-DRB5/CD59/CD247/VTN/LCP2/CFI/C1R/ARPC4/C4B/IFI16/TLR4/HLA-A/PSMB10/ARPC5/F2/C1RL/ERMAP/TEC/GATA3/RNF31/MNDA/CD38/C1QC/C3AR1/CARD11/PSMB5/TREX1/FCER1G/CFHR1/PSMB8/NFKBIZ/C1QA/LAPTM5/FCGR3A/FCGR1A/ZCCHC3/ZC3H12A/ELF1/PLSCR1/MUC19/KRT1/PHPT1/PVRIG/PSME1/PHB/CPB2/…	78
1	GO:0019882	0.00730026514890542	antigen processing and presentation	47/2169	112/8485	0.000101349671053211	0.0063452281184242	RELB/LILRB2/HLA-F/CD209/HLA-DPA1/TAPBPL/HLA-B/HLA-DMA/PSMA2/HLA-DQA1/ERAP2/SLC11A1/CD74/HLA-C/TAPBP/ICAM1/CTSL/RILP/RAB34/HLA-DRB5/NCF4/HLA-DOB/HLA-A/PSMB10/LAG3/FGL2/CLEC4M/PSMB5/TREX1/FCER1G/WDFY4/TREM2/PSMB8/NCF2/FCGR1A/KIF5A/ERAP1/CTSE/AP1S1/HLA-DMB/RAB32/RAB8B/PSME1/ITGAV/PSMA7/HLA-G/CTSH	47
1	GO:0002237	0.00730026514890542	response to molecule of bacterial origin	72/2169	190/8485	0.000102185774780467	0.0063452281184242	IRF8/RELA/IRF5/NFKB2/NR1H4/LILRB2/GGT5/MGST2/IL1B/CD86/CX3CR1/LGALS9/NR1D1/GJA1/VCAM1/SLC11A1/ICAM1/DCN/VIM/THBD/TNF/PCK2/HAMP/NFKBIA/CD274/SLPI/LY86/CCL2/UGT1A1/CD14/MRC1/C4B/TLR1/ADM/PDCD4/TLR4/JUN/CCL5/MYD88/SSC5D/NOS2/IDO1/CMPK2/PCK1/TLR9/TGFB1/ADH5/CX3CL1/PAF1/SPARC/TREM2/CXCL5/S100A9/ZC3H12A/SIGIRR/F2R/PALM3/DUSP10/PLSCR4/PELI1/CPS1/SELP/SERPINE1/MAPKAPK2/TBXA2R/SCARB1/EDNRB/LTF/CSF2RB/ARG1…	72
1	GO:0050878	0.00730026514890542	regulation of body fluid levels	105/2169	298/8485	0.000102295351670547	0.0063452281184242	ZBTB7B/HNF4A/TFAP2B/STAT5A/SRF/NR1H2/GATA6/GATA4/NFE2L2/MAFK/GATA2/DGKG/CD34/OAS2/A2M/HBG1/COL3A1/SCNN1A/MTX1/SERPINA5/HBG2/PLAT/GJA1/DGKH/FGG/THBD/USF1/PROCR/CD177/PEAR1/CD59/TLN1/GRHL3/ZNF385A/VTN/LCP2/CYP4F11/ADORA1/PRKCG/MMRN1/ADM/APLNR/PIK3CG/ALOX12B/TLR4/F2/AQP1/AKR1B1/TRPC7/TEC/SERPINA1/HSPB1/GATA3/FGA/ADTRP/SERPINF2/F10/COL1A2/CEL/FCER1G/WNK4/MERTK/MYO5B/ITGA2/FN1/TRPV5/GHRHR/CYP4F12/PLAU…	105
1	GO:0060333	0.0074608838974635	interferon-gamma-mediated signaling pathway	28/2169	57/8485	0.000105635051533201	0.00648483436270556	IRF8/PPARG/IRF5/IRF7/IRF4/NR1H2/HLA-F/TP53/OAS2/HLA-DPA1/OAS1/HLA-B/HLA-DQA1/VCAM1/HLA-C/ICAM1/HLA-DRB5/PARP14/HLA-A/HPX/CD44/CIITA/FCGR1A/CAMK2D/OAS3/HLA-G/GBP1/ARG1	28
1	GO:0019058	0.00770861199227138	viral life cycle	70/2169	184/8485	0.000110267694532564	0.00670015411354151	NR5A2/IFI27/CD209/OAS2/CD86/OAS1/IFITM1/LGALS9/MOG/CD4/CD74/HSPA8/ICAM1/CTSL/PTX3/RAB29/IFIT1/CCNK/HTR2A/TNF/TRIM13/SLPI/CCL2/MRC1/IFI16/ISG15/NECTIN4/ZC3HAV1/ITGA5/FAM111A/CCL5/LGALS1/SELPLG/CLEC4M/RAB43/CIITA/RNASEL/HSPA1A/ITGA2/PARP10/NUP98/SMARCB1/STOM/EFNB3/ZC3H12A/PCBP2/F11R/BTBD17/PLSCR1/SLC52A2/VCP/PPIA/RPS27A/OAS3/NDC1/EPS15/PHB/CNOT7/ITGAV/NECTIN1/GAS6/CR1/EGFR/CHMP1A/SCARB1/CXCR6/LTF/C…	70
1	GO:0048534	0.00780640785131605	hematopoietic or lymphoid organ development	160/2169	486/8485	0.00011280606879	0.00678515609936235	SP3/ZBTB7B/KLF4/EGR1/KLF2/ZBTB7A/PRDM1/SPI1/KLF6/KLF1/IRF8/PPARG/IRF7/RUNX2/SOX4/NR4A3/NFATC2/IRF4/RBPJ/CBFB/NFKB2/BCL6/GLI3/SRF/RELB/RUNX1/GLI2/MAFB/NFE2L2/GATA2/LEF1/LILRB2/PRRC2C/PLD4/TP53/EOMES/CD34/THEMIS/IL1B/AGER/CD86/HAX1/HLA-B/PSMA2/IL15/LGALS9/VCAM1/CD4/CD74/CTSL/ADGRG3/EP300/HES1/ACTN1/TNF/NFKBIA/CSF1/CCR1/FAXDC2/RAB7B/ZNF385A/LIF/BAD/RPL22/RRAS/TLR3/TMEM176B/IFI16/SFRP2/BGLAP/ISG15/SO…	160
1	GO:0051090	0.00788552273038157	regulation of DNA-binding transcription factor activity	86/2169	236/8485	0.000115640668734163	0.00685392099282756	KLF4/ZBTB7A/PPARG/RELA/SMAD3/ZIC2/TCF7L2/NFKB2/SRF/NR1H4/DDR2/EOMES/IL1B/AGER/CX3CR1/LGALS9/ICAM1/ADGRG3/EP300/CMKLR1/HES1/PLPP3/TNF/NFKBIA/NFKBIE/TRIM13/RAB7B/NDN/NHLH2/FLOT1/TLR3/DDX58/TLR4/JUN/MYD88/LRRC14/RNF31/ITGB2/TLR9/MIR154/FZD2/HAND2/ARID5B/HSPA1A/CARD11/CX3CL1/LPAR5/ROR1/NPM1/ANXA3/AGT/PARP10/DHX9/SMARCB1/FOXS1/CYTL1/ID1/CYP1B1/S100A9/WNT2/ZC3H12A/EPHA5/PINK1/SIGIRR/ADCY1/ID2/PPIA/RPS2…	86
1	GO:0030855	0.00788552273038157	epithelial cell differentiation	132/2169	390/8485	0.000116251320357399	0.00685392099282756	KLF5/KLF4/KLF15/KLF2/WT1/KLF7/EHF/PPARG/HNF4A/SMAD3/SOX4/SMAD4/RBPJ/NR5A2/CBFB/NR2F2/ATOH1/RUNX1/GATA6/SOX18/GATA4/NKX2-1/HNF1B/CTSK/CD34/IL1B/ACTA2/DSG3/LHX1/TNFRSF1A/LAMB2/ICAM1/CTSL/VIM/HES1/TNF/PCK2/CDH5/DHRS9/SULT1B1/S1PR1/LIF/BAD/MIR181B1/CSTA/SOD1/BFSP2/UPK1B/SPINK5/KRT13/STC1/AKR1B1/CRYGD/MYD88/TPP1/TMEM100/PGR/FRZB/GDF7/B4GALT1/SIX3/PDE2A/GATA3/WNT9B/TAGLN/PCK1/GSTA1/DLX3/TCF21/FZD2/TXNI…	132
1	GO:0010466	0.00789940420677117	negative regulation of peptidase activity	54/2169	134/8485	0.000117781986999765	0.00686598646339828	KLF4/C3/A2M/SERPINA3/SERPINA5/TIMP3/CST3/WFIKKN2/RARRES1/PAPLN/TNF/SLPI/PTTG1/VTN/CSTA/C4B/IFI16/SFRP2/SPINK5/OVOS2/AQP1/SERPINA1/COL4A3/CRYAB/CD44/COL6A3/SPOCK2/NGF/SERPINF2/ARL6IP1/SERPINA4/SERPINH1/AGT/IFI6/PAX2/PICALM/COL7A1/TIMP2/TNFAIP8/SERPINA11/SPINT2/TRIAP1/BIN1/GAS6/SPINT1/SERPINE1/CR1/BCL2L12/APP/ITIH2/DHCR24/LTF/RPS6KA1/PRDX5	54
1	GO:0032481	0.00789940420677117	positive regulation of type I interferon production	20/2169	36/8485	0.000119154772949997	0.00686598646339828	RELA/IRF5/IRF7/NFKB2/EP300/DHX58/CD14/FLOT1/TLR3/IFI16/DDX58/TLR4/MYD88/TLR9/POLR3GL/POLR2E/DHX9/ZCCHC3/POLR2L/CTNNB1	20
1	GO:0032675	0.00789940420677117	regulation of interleukin-6 production	36/2169	80/8485	0.000119915054372238	0.00686598646339828	KLF2/NR1H4/LILRB2/IL1B/AGER/HLA-B/LGALS9/LPL/AIF1/CD74/TNF/RAB7B/TLR3/TLR1/DDX58/TLR4/MYD88/GHRL/BANK1/IL17RC/TLR9/MIR708/CX3CL1/TREM2/DHX9/IL33/ZC3H12A/CD200R1/F2R/GAS6/ORM1/MAPKAPK2/APP/ISL1/CEBPB/TWIST1	36
1	GO:0045596	0.00792503999744538	negative regulation of cell differentiation	136/2169	404/8485	0.000121460983758833	0.00688826852254354	ZBTB7B/BCL11A/PPARG/SMAD3/SMAD4/NFATC2/E2F1/RBPJ/NFATC4/CBFB/BCL6/NFATC3/GLI3/SOX6/ESRRB/RUNX1/NR1H2/GLI2/NFATC1/MAFB/SOX2/NFE2L2/GATA2/SOX10/NKX2-1/TP53/IL1B/SYNGAP1/EFEMP1/NR1D1/HMG20A/CD74/IGFBP5/HES1/TNF/NFKBIA/TSKU/CEACAM5/HOXA2/TWIST2/HNRNPU/CETP/TCF23/MIR181B1/DKK1/TNR/TLR3/TMEM176B/SFRP2/TMEM119/PDCD4/EPHA7/TLR4/F2/FERMT2/LAG3/INHA/ITPKB/RGS4/FRZB/PAEP/TGFB2/FGL2/LTBP3/SIX3/GATA3/C1QC/TP5…	136
1	GO:0072009	0.00797741455651618	nephron epithelium development	37/2169	83/8485	0.000123428104362971	0.00693379132454149	KLF15/WT1/SMAD4/TFAP2B/GLI3/HNF1B/CD34/LHX1/LAMB2/HES1/LIF/DCHS1/GATA3/WNT9B/TCF21/NPNT/TACSTD2/WNK4/AGT/SIX2/WWTR1/PAX2/MYO1E/POU3F3/MYC/CTNNB1/NOG/FOXC1/DLL1/FGF1/IRX3/BMP2/KIF26B/PBX1/LGR4/SOX8/HEYL	37
1	GO:0006959	0.00809727682457958	humoral immune response	50/2169	122/8485	0.000126551501301925	0.00703797294235136	RBPJ/GATA6/ANG/IL1B/C3/A2M/SLC11A1/CFD/CFB/TNF/GNLY/SLPI/BPIFB1/CFH/CD59/CCL2/VTN/CFI/C1R/EXO1/C4B/HLA-A/PSMB10/SPINK5/F2/C1RL/HPX/GATA3/FGA/C1QC/ROMO1/RARRES2/C3AR1/EBI3/GPR183/CFHR1/TREM2/C1QA/CXCL5/S100A9/LCN2/KRT1/CXCL14/PLA2G2A/PHB/CPB2/CLU/C2/CR1/LTF	50
1	GO:0042102	0.00809727682457958	positive regulation of T cell proliferation	26/2169	52/8485	0.000127646459940825	0.00703797294235136	LILRB2/IL1B/CD209/AGER/CD86/HLA-DPA1/IL15/LGALS9/VCAM1/CD4/AIF1/HES1/CD274/HLA-A/CCL5/SPTA1/EBI3/CARD11/CORO1A/HLA-DMB/LEP/RASAL3/IL6ST/PNP/TNFSF9/PRKCQ	26
1	GO:0006956	0.00823571028793828	complement activation	23/2169	44/8485	0.000131030859930707	0.00715829623011114	IL1B/C3/A2M/CFD/CFB/CFH/CD59/VTN/CFI/C1R/C4B/F2/C1RL/C1QC/C3AR1/CFHR1/C1QA/KRT1/PHB/CPB2/CLU/C2/CR1	23
1	GO:0031348	0.00827387820073025	negative regulation of defense response	45/2169	107/8485	0.000132845803835984	0.00719147093110204	KLF4/PPARG/SMAD3/NR1H4/NR1H2/HLA-F/A2M/HLA-B/LGALS9/NR1D1/TNFRSF1A/HAMP/DHX58/CDH5/RNF26/ADORA1/MIR181B1/IFI16/SOD1/PARP14/KLRC1/HLA-A/SPINK5/GHRL/FGL2/APOA1/GATA3/FNDC4/CCK/CX3CL1/TREX1/PBK/SHARPIN/PCBP2/CD200R1/DUSP10/PROC/KRT1/CNOT7/CR1/FOXF1/HLA-G/ISL1/GPER1/ARG1	45
1	GO:0030522	0.00848429885904177	intracellular receptor signaling pathway	57/2169	144/8485	0.000137462731477687	0.00737436388780728	KLF2/ZBTB7A/PPARG/HNF4G/NR2F6/RELA/HNF4A/IRF7/NR4A1/NR4A3/PTF1A/NR2F1/NR5A2/CBFB/NR4A2/NR2F2/RXRG/NR5A1/ESRRB/NR1H4/RUNX1/NR3C2/NR1H2/NR3C1/ZNF366/NR1D1/BRCA1/SLC15A3/EP300/NFKBIA/DHX58/SLC15A2/DDX58/TLR4/TIFA/PGR/TCF21/MIR708/HSPA1A/UBR5/ZCCHC3/AHR/GHRHR/ARID1A/ALPK1/RPS27A/ARNTL/DAB2/PHB/NR6A1/LEP/RORB/DHRS3/ISL1/GPER1/HEYL/TWIST1	57
1	GO:0040017	0.00869128717984987	positive regulation of locomotion	118/2169	344/8485	0.00014289132752317	0.00755427353308556	SP1/MAZ/RREB1/SMAD3/NR4A3/STAT5A/NFE2L2/GATA2/LEF1/DDR2/IL1B/AGER/TAC4/CX3CR1/LGALS9/AIF1/CD74/SH3RF2/IGFBP5/ICAM1/CMKLR1/PLPP3/TNF/EGF/SRGAP2C/CD274/CSF1/CCR1/CDH5/S1PR1/VTN/TWIST2/MIR181B1/RRAS/PIK3CG/FAM89B/MMP14/ITGA5/FERMT2/CD151/CSF1R/CCL5/TGFB2/HSPB1/GATA3/SPOCK2/RARRES2/TGFB1/C3AR1/F10/ADAMTS1/FGF18/CX3CL1/ACVR1/RHOJ/SPARC/TREM2/ADGRA2/ITGA2/ANXA3/AGT/FN1/CORO1A/SEMA4G/ZC3H12A/PLAU/ITGA2B…	118
1	GO:0048545	0.00869128717984987	response to steroid hormone	73/2169	195/8485	0.000143353590909799	0.00755427353308556	ZBTB7A/RELA/NR4A3/CBFB/RXRG/ESRRB/RUNX1/NR3C2/NR3C1/LEF1/SOX10/ZNF366/HNMT/NR1D1/BRCA1/ATP1A2/ICAM1/EP300/TNF/PCK2/UGT1A1/HNRNPU/BAD/ADM/BGLAP/CNGA3/STC1/AQP1/PGR/AGXT/TGFB2/SST/PCK1/CD38/ADTRP/SPP1/TCF21/TGFB1/TXNIP/GPR83/UBR5/SPARC/HSD3B1/ANXA3/ATP1A3/GHRHR/ARID1A/FIBIN/RAMP2/TAT/DDIT4/PAPPA/NEFL/ARNTL/CALCR/DAB2/TRH/PHB/CPS1/EGFR/CALM3/TGFB3/CDKN1A/COL1A1/HTR1B/FAM107A/CCND1/CA2/ISL1/GPER1/ARG…	73
1	GO:0002920	0.00911075041421341	regulation of humoral immune response	24/2169	47/8485	0.000151602035793363	0.00791886164804297	GATA6/IL1B/C3/A2M/CFB/TNF/CFH/CD59/VTN/CFI/C1R/C4B/SPINK5/F2/HPX/C1QC/C3AR1/CFHR1/C1QA/PHB/CPB2/CLU/C2/CR1	24
1	GO:0035821	0.00922880657573759	modulation of process of other organism	28/2169	58/8485	0.000154913553672431	0.00802147343821456	SP1/LEF1/IFI27/CD209/CD4/HSPA8/PTX3/MPEG1/EP300/CCNK/SLPI/BAD/JUN/CSF1R/AQP1/CCL5/NOS2/CLEC4M/PRF1/NAPEPLD/SMARCB1/STOM/S100A9/ZC3H12A/PHB/CFL1/LTF/ARG1	28
1	GO:0097028	0.00941661508891324	dendritic cell differentiation	17/2169	29/8485	0.000159440570765426	0.00818471242123428	SPI1/IRF8/IRF4/RBPJ/RELB/LILRB2/AGER/HLA-B/LGALS9/TMEM176B/TMEM176A/TREM2/CAMK4/GAS6/HLA-G/ITGB8/CEBPB	17
1	GO:0038061	0.00956841832404326	NIK/NF-kappaB signaling	36/2169	81/8485	0.000163407523560511	0.00831665641729025	RELA/NFKB2/NFAT5/RELB/NR3C2/IL1B/AGER/CD86/PSMA2/LGALS9/IKBKE/ADGRG3/EP300/TNF/NFKBIA/CD14/TLR3/PDCD4/TLR4/PSMB10/TLR9/PSMB5/TREM2/PSMB8/LAPTM5/ZC3H12A/MIR125B1/MAS1/EDARADD/PSME1/PHB/TNFRSF10B/HDAC7/PSMA7/EGFR/APP	36
1	GO:0050863	0.00972549740601716	regulation of T cell activation	64/2169	167/8485	0.000167509661934028	0.00845318606209452	ZBTB7B/PRDM1/SOX4/NFATC2/IRF4/CBFB/BCL6/GLI3/RUNX1/GLI2/LEF1/LILRB2/IL1B/CD209/AGER/CD86/HLA-DPA1/BTN2A2/IL15/LGALS9/VCAM1/CD4/AIF1/CD74/HES1/CD274/CCL2/BAD/SOD1/HLA-A/SPINK5/LAG3/CCL5/LGALS1/ITPKB/FGL2/IDO1/GATA3/PCK1/SPTA1/EBI3/CARD11/TREX1/NFKBIZ/LAPTM5/CORO1A/TOX/EFNB3/ZC3H12A/DUSP10/HLA-DMB/CAMK4/PELI1/LEP/RASAL3/CR1/HLA-G/HLX/IL6ST/PNP/TNFSF9/ARG1/CEBPB/PRKCQ	64
1	GO:0072006	0.00998068656358489	nephron development	44/2169	105/8485	0.000173361801352591	0.00867499080275638	EGR1/KLF15/WT1/SMAD4/TFAP2B/GLI3/HNF1B/CD34/ACTA2/LHX1/LAMB2/ENPEP/HES1/LIF/DCHS1/COL4A3/GATA3/WNT9B/TCF21/NPNT/TACSTD2/WNK4/AGT/SIX2/WWTR1/PAX2/MYO1E/POU3F3/ANGPT2/MYC/CTNNB1/KIRREL3/NOG/FOXC1/DLL1/NID1/FGF1/IRX3/BMP2/KIF26B/PBX1/LGR4/SOX8/HEYL	44
1	GO:1904019	0.0101728575634378	epithelial cell apoptotic process	30/2169	64/8485	0.000178184631092182	0.00884202156217961	E2F1/TCF7L2/NFE2L2/GATA2/ICAM1/FGG/TNF/CDH5/CCL2/BAD/PIK3CG/PDCD4/COL4A3/SIX3/GATA3/FGA/E2F2/ECSCR/RAMP2/MAP3K5/KDR/GAS6/SERPINE1/HLA-G/SFRP4/EIF2S1/PLA2R1/WFS1/GPER1/NDNF	30
1	GO:0002263	0.0108514729627546	cell activation involved in immune response	125/2169	370/8485	0.000191654974236361	0.0094318589756859	ZBTB7B/NR4A3/IRF4/BCL6/RELB/GATA2/LEF1/LILRB2/HLA-F/TP53/EOMES/C3/CD53/CD86/HLA-B/SERPINA3/PSMA2/LGALS9/ARHGAP9/CST3/SLC11A1/CD74/HLA-C/HSPA8/LCP1/CFD/ICAM1/PTX3/ADGRG3/TSPAN14/PIGR/TMEM30A/DERA/CD177/SLPI/CD59/ITGAL/CD14/EXO1/EEF1A1/SLC2A3/PIK3CG/HP/TLR4/OLFM4/ARPC5/FRK/LGALS1/FGL2/SERPINA1/FTH1/B4GALT1/METTL7A/GATA3/CD44/ITGB2/MNDA/PCK1/TMBIM1/CTSZ/TGFB1/LAIR1/PA2G4/C3AR1/MFNG/HSPA1A/TREX1/HMCE…	125
1	GO:0045861	0.0109962523751876	negative regulation of proteolysis	65/2169	171/8485	0.000196710853144839	0.0095576980212549	KLF4/NR1H2/TP53/C3/A2M/SERPINA3/SERPINA5/PLAT/TIMP3/CST3/WFIKKN2/RARRES1/PAPLN/TNF/SLPI/PTTG1/VTN/PRKCG/CSTA/C4B/IFI16/SFRP2/SPINK5/F2/OVOS2/AQP1/SERPINA1/TMEM59/COL4A3/CRYAB/CD44/COL6A3/SPOCK2/NGF/CTSZ/SERPINF2/ARL6IP1/SERPINA4/SERPINH1/AGT/IFI6/PBK/PAX2/PICALM/COL7A1/TIMP2/TNFAIP8/SDCBP/SERPINA11/SPINT2/CPB2/TRIAP1/BIN1/GAS6/SPINT1/SERPINE1/CR1/BCL2L12/APP/IL1R2/ITIH2/DHCR24/LTF/RPS6KA1/PRDX5	65
1	GO:0030449	0.0109962523751876	regulation of complement activation	20/2169	37/8485	0.00019742213430858	0.0095576980212549	IL1B/C3/A2M/CFB/CFH/CD59/VTN/CFI/C1R/C4B/F2/C1QC/C3AR1/CFHR1/C1QA/PHB/CPB2/CLU/C2/CR1	20
1	GO:0007492	0.0114745465057126	endoderm development	27/2169	56/8485	0.000207684099650906	0.00997342064282831	SMAD3/SMAD4/GATA6/GATA4/SOX2/NKX2-1/EOMES/LHX1/COL6A1/MMP2/VTN/LAMB3/DKK1/MMP14/ITGA5/COL11A1/ITGB2/COL8A1/PAF1/FN1/COL5A2/COL5A1/COL7A1/ITGAV/NOG/INHBA/LAMB1	27
1	GO:2000351	0.0115705886775599	regulation of endothelial cell apoptotic process	18/2169	32/8485	0.000211111309983212	0.0100568983627371	NFE2L2/GATA2/ICAM1/FGG/TNF/CDH5/CCL2/PDCD4/GATA3/FGA/ECSCR/RAMP2/KDR/GAS6/SERPINE1/HLA-G/GPER1/NDNF	18
1	GO:0050870	0.0116308127712954	positive regulation of T cell activation	47/2169	115/8485	0.000215584145405826	0.0101092438057015	ZBTB7B/SOX4/CBFB/BCL6/GLI3/RUNX1/GLI2/LEF1/LILRB2/IL1B/CD209/AGER/CD86/HLA-DPA1/IL15/LGALS9/VCAM1/CD4/AIF1/CD74/HES1/CD274/CCL2/BAD/HLA-A/CCL5/LGALS1/ITPKB/GATA3/PCK1/SPTA1/EBI3/CARD11/NFKBIZ/CORO1A/EFNB3/DUSP10/HLA-DMB/LEP/RASAL3/CR1/HLA-G/HLX/IL6ST/PNP/TNFSF9/PRKCQ	47
1	GO:0030098	0.0116308127712954	lymphocyte differentiation	72/2169	194/8485	0.000215605491454461	0.0101092438057015	SP3/ZBTB7B/EGR1/ZBTB7A/PRDM1/SPI1/KLF6/SOX4/NFATC2/IRF4/RBPJ/CBFB/BCL6/GLI3/SRF/RELB/RUNX1/GLI2/MAFB/LEF1/LILRB2/TP53/EOMES/THEMIS/IL1B/CD86/IL15/LGALS9/VCAM1/CD4/CD74/CTSL/ADGRG3/EP300/BAD/RPL22/SOD1/MMP14/KLRC1/SPINK5/LAG3/LGALS1/INHA/ITPKB/FGL2/GATA3/PCK1/TLR9/PATZ1/MFNG/CARD11/GPR183/FCER1G/MERTK/NFKBIZ/TOX/ZC3H12A/DUSP10/TCIRG1/CAMK4/LEP/BCL11B/GAS6/NCAPH2/CR1/HLA-G/DLL1/HLX/INHBA/PNP/TNFSF9…	72
1	GO:0048771	0.0118487571691199	tissue remodeling	44/2169	106/8485	0.000224126040703186	0.0102986762294727	RBPJ/RUNX1/DDR2/TP53/AGER/IL15/CST3/GJA1/CSPG4/IGFBP5/HAMP/MMP2/S1PR1/LIF/BGLAP/TMEM119/MMP14/CSF1R/TPP1/LTBP3/TNFRSF11B/PDK4/CD38/TMBIM1/SPP1/NCDN/TGFB1/HAND2/TGM2/AGT/F2R/RSPO3/TCIRG1/CAPN1/LEP/FOXC1/EGFR/HIF1A/TGFB3/HTR1B/LGR4/CA2/ITGB3/ARG1	44
1	GO:0061061	0.0118487571691199	muscle structure development	122/2169	361/8485	0.00022462522772521	0.0102986762294727	KLF5/EGR1/WT1/EGR2/SMAD3/SMAD4/NFATC2/RBPJ/NFATC4/NR2F2/TCF7L2/NFATC3/SRF/SOX6/NFATC1/GATA6/GATA4/TEAD4/LEF1/EVC/CD53/JPH2/TNNT1/IGFBP5/WFIKKN2/DCN/EP300/HES1/TNF/HAMP/ALX4/CEACAM5/TMOD4/S1PR1/TNNI3/GDF15/HNRNPU/LIF/TCF23/LMOD1/FBXO40/SAP30/ASF1A/DKK1/MYH7/FLOT1/ADM/TMEM119/MSC/PDCD4/MMP14/OBSCN/MYOZ2/COL11A1/SLC9A1/LAMA2/LGALS1/RGS4/TGFB2/CRYAB/NRAP/PAX7/UNC45A/TAGLN/COL6A3/KEL/TCF21/TGFB1/FZD2/…	122
1	GO:0007599	0.0118487571691199	hemostasis	75/2169	204/8485	0.000225944575762763	0.0102986762294727	HNF4A/SRF/GATA6/GATA4/NFE2L2/MAFK/GATA2/DGKG/CD34/A2M/HBG1/COL3A1/SERPINA5/HBG2/PLAT/DGKH/FGG/THBD/USF1/PROCR/CD177/PEAR1/CD59/TLN1/ZNF385A/VTN/LCP2/CYP4F11/PRKCG/MMRN1/PIK3CG/TLR4/F2/TRPC7/TEC/SERPINA1/HSPB1/GATA3/FGA/ADTRP/SERPINF2/F10/COL1A2/FCER1G/MERTK/ITGA2/FN1/PLAU/F12/ITGA2B/F2R/F11R/ITPR1/PLSCR1/DOCK9/HBB/PPIA/PDPN/FBLN1/PROC/ANXA5/CLEC1B/KRT1/ADAMTS18/CPB2/GAS6/FERMT3/SELP/SERPINE1/HMG2…	75
1	GO:1902107	0.0118487571691199	positive regulation of leukocyte differentiation	40/2169	94/8485	0.000228293088063616	0.0102986762294727	ZBTB7B/SOX4/CBFB/BCL6/GLI3/RUNX1/GLI2/LEF1/LILRB2/AGER/CD86/HAX1/IL15/LGALS9/CD4/CD74/TNF/CSF1/CCR1/LIF/BAD/MMP14/CD101/JUN/ITPKB/GATA3/PCK1/TGFB1/TREM2/NFKBIZ/TOX/DUSP10/GAS6/CR1/HLA-G/KLF10/HLX/CA2/PNP/TNFSF9	40
1	GO:1903708	0.0118487571691199	positive regulation of hemopoiesis	40/2169	94/8485	0.000228293088063616	0.0102986762294727	ZBTB7B/SOX4/CBFB/BCL6/GLI3/RUNX1/GLI2/LEF1/LILRB2/AGER/CD86/HAX1/IL15/LGALS9/CD4/CD74/TNF/CSF1/CCR1/LIF/BAD/MMP14/CD101/JUN/ITPKB/GATA3/PCK1/TGFB1/TREM2/NFKBIZ/TOX/DUSP10/GAS6/CR1/HLA-G/KLF10/HLX/CA2/PNP/TNFSF9	40
1	GO:0070848	0.0123397311001568	response to growth factor	150/2169	458/8485	0.000242064297550245	0.0107254198516678	KLF4/EGR1/ZBTB7A/PPARG/RELA/SMAD3/NR4A1/RUNX2/SMAD4/E2F1/TFAP2B/RBPJ/SOX6/GATA6/GATA4/SOX2/NR3C1/LEF1/NKX2-1/TP53/IL1B/COL3A1/CX3CR1/LHX1/VCAM1/WFIKKN2/DCN/IER2/EP300/HES1/HNRNPA1/CDH5/LUM/CCL2/VTN/GDF15/NDN/EMILIN1/EEF1A1/SFRP2/BGLAP/PDCD4/FAM89B/FMOD/FGFBP3/VSTM2A/ADAMTS3/ITGA5/FERMT2/JUN/CCL5/TMEM100/TGFB2/HTRA3/LTBP3/HSPB1/GDF7/PDE2A/GATA3/CD44/NGF/FNDC4/FRS3/TGFB1/TWF2/FGF5/COL1A2/HSPA1A/FGF…	150
1	GO:0030162	0.0123397311001568	regulation of proteolysis	123/2169	365/8485	0.000242159241515532	0.0107254198516678	KLF4/PPARG/SMAD3/RUNX1/NR1H2/SOX2/NFE2L2/TP53/IL1B/C3/AGER/A2M/SERPINA3/SERPINA5/LGALS9/PLAT/TIMP3/CST3/SH3RF2/WFIKKN2/RARRES1/PAPLN/CDC20/TNF/EGF/SLPI/PTTG1/TNFSF10/PCOLCE/VTN/PRKCG/BAD/CSTA/C4B/IFI16/SFRP2/MMP14/EPHA7/SPINK5/F2/OVOS2/AURKA/AQP1/SERPINA1/TMEM59/COL4A3/PCOLCE2/CRYAB/CD44/COL6A3/SPOCK2/NGF/CTSZ/NLRP1/SERPINF2/CCK/HSPA1A/ARL6IP1/USP5/SERPINA4/RPS27L/SERPINH1/TREM2/PSMB8/AGT/ECSCR/L…	123
1	GO:0002443	0.0123397311001568	leukocyte mediated immunity	130/2169	389/8485	0.00024315628353834	0.0107254198516678	IRF7/NR4A3/BCL6/GATA2/LILRB2/HLA-F/IL1B/C3/AGER/CD53/HLA-B/SERPINA3/PSMA2/LGALS9/ARHGAP9/CST3/SLC11A1/CD74/HLA-C/HSPA8/CFD/ICAM1/PTX3/ADGRG3/TSPAN14/TNF/PIGR/TMEM30A/DERA/CD177/SLPI/CD59/ITGAL/CD14/CFI/C1R/EXO1/EEF1A1/SLC2A3/TLR3/C4B/PIK3CG/DDX58/HP/KLRC1/TLR4/HLA-A/OLFM4/ARPC5/F2/C1RL/LAG3/FRK/MYD88/FGL2/SERPINA1/NOS2/FTH1/B4GALT1/METTL7A/HPX/GATA3/CD44/ITGB2/PRF1/MNDA/C1QC/TMBIM1/CTSZ/TGFB1/LAI…	130
1	GO:0002009	0.0125308389730301	morphogenesis of an epithelium	110/2169	321/8485	0.000248751145866602	0.0108915265647629	KLF4/WT1/RREB1/SMAD3/SOX4/TFAP2A/SMAD4/RBPJ/NFATC4/GLI3/SRF/GLI2/SOX18/GATA4/LEF1/SOX10/NKX2-1/EOMES/PSMA2/LHX1/GJA1/IGFBP5/HES1/TNF/EGF/CSF1/GRHL3/RASIP1/LIF/ARHGEF19/DKK1/SFRP2/ADM/MMP14/EPHA7/DCHS1/PSMB10/ITGA5/FERMT2/CD151/CSF1R/PGR/FRZB/TGFB2/GDF7/GATA3/CD44/WNT9B/EDNRA/TCF21/TGFB1/FZD2/NPNT/HAND2/TACSTD2/TGM2/CELSR3/ROR1/PSMB5/ACVR1/CCDC103/WNK4/PSMB8/AGT/AJUBA/SIX2/SLC9A3R1/SIRT6/WNT2/PFN1…	110
1	GO:0002366	0.0130354316503069	leukocyte activation involved in immune response	124/2169	369/8485	0.000260670578907027	0.0113301072983254	ZBTB7B/NR4A3/IRF4/BCL6/RELB/GATA2/LEF1/LILRB2/HLA-F/TP53/EOMES/C3/CD53/CD86/HLA-B/SERPINA3/PSMA2/LGALS9/ARHGAP9/CST3/SLC11A1/CD74/HLA-C/HSPA8/LCP1/CFD/ICAM1/PTX3/ADGRG3/TSPAN14/PIGR/TMEM30A/DERA/CD177/SLPI/CD59/ITGAL/CD14/EXO1/EEF1A1/SLC2A3/PIK3CG/HP/TLR4/OLFM4/ARPC5/FRK/LGALS1/FGL2/SERPINA1/FTH1/B4GALT1/METTL7A/GATA3/CD44/ITGB2/MNDA/PCK1/TMBIM1/CTSZ/TGFB1/LAIR1/PA2G4/C3AR1/MFNG/HSPA1A/TREX1/HMCE…	124
1	GO:0032496	0.0132043109132966	response to lipopolysaccharide	67/2169	179/8485	0.000265975026424599	0.0114768933980469	IRF8/RELA/NFKB2/NR1H4/LILRB2/GGT5/MGST2/IL1B/CD86/CX3CR1/LGALS9/NR1D1/GJA1/VCAM1/SLC11A1/ICAM1/DCN/VIM/THBD/TNF/PCK2/HAMP/NFKBIA/CD274/SLPI/LY86/CCL2/UGT1A1/CD14/MRC1/ADM/PDCD4/TLR4/JUN/CCL5/MYD88/NOS2/IDO1/CMPK2/PCK1/TGFB1/ADH5/CX3CL1/PAF1/SPARC/TREM2/CXCL5/S100A9/ZC3H12A/SIGIRR/F2R/PALM3/DUSP10/PLSCR4/PELI1/CPS1/SELP/SERPINE1/MAPKAPK2/TBXA2R/SCARB1/EDNRB/LTF/CSF2RB/ARG1/CEBPB/RPS6KB1	67
1	GO:0072080	0.0133894697431323	nephron tubule development	32/2169	71/8485	0.000271659070835701	0.0116378293352333	WT1/SMAD4/TFAP2B/GLI3/HNF1B/LHX1/HES1/LIF/DCHS1/GATA3/WNT9B/TCF21/NPNT/TACSTD2/WNK4/AGT/SIX2/WWTR1/PAX2/POU3F3/MYC/CTNNB1/NOG/DLL1/FGF1/IRX3/BMP2/KIF26B/PBX1/LGR4/SOX8/HEYL	32
1	GO:0033197	0.0133928750374997	response to vitamin E	6/2169	6/8485	0.000277592797449271	0.0116407891413679	PPARG/LEP/COL1A1/FKBP1B/CCND1/ARG1	6
1	GO:0033601	0.0133928750374997	positive regulation of mammary gland epithelial cell proliferation	6/2169	6/8485	0.000277592797449271	0.0116407891413679	RREB1/IQGAP3/MST1L/ZNF703/MST1/CCND1	6
1	GO:0044827	0.0133928750374997	modulation by host of viral genome replication	6/2169	6/8485	0.000277592797449271	0.0116407891413679	IFI27/HSPA8/CCNK/STOM/ZC3H12A/PHB	6
1	GO:0007596	0.0134724948393179	blood coagulation	74/2169	202/8485	0.000281209569701133	0.0117099929024609	HNF4A/SRF/GATA6/GATA4/NFE2L2/MAFK/GATA2/DGKG/CD34/A2M/HBG1/COL3A1/SERPINA5/HBG2/PLAT/DGKH/FGG/THBD/USF1/PROCR/CD177/PEAR1/CD59/TLN1/VTN/LCP2/CYP4F11/PRKCG/MMRN1/PIK3CG/TLR4/F2/TRPC7/TEC/SERPINA1/HSPB1/GATA3/FGA/ADTRP/SERPINF2/F10/COL1A2/FCER1G/MERTK/ITGA2/FN1/PLAU/F12/ITGA2B/F2R/F11R/ITPR1/PLSCR1/DOCK9/HBB/PPIA/PDPN/FBLN1/PROC/ANXA5/CLEC1B/KRT1/ADAMTS18/CPB2/GAS6/FERMT3/SELP/SERPINE1/HMG20B/TBXA2…	74
1	GO:2000377	0.0135617106402158	regulation of reactive oxygen species metabolic process	44/2169	107/8485	0.00028787731724536	0.0117875372925506	KLF4/KLF2/SMAD3/TFAP2A/NFE2L2/TP53/CD34/IL1B/CX3CR1/BRCA1/ICAM1/PTX3/TNF/CD177/FOXM1/MIR181B1/SOD1/HP/TLR4/F2/CRYAB/ITGB2/EIF6/ROMO1/TGFB1/AGXT2/ABCD2/AGT/CYP1B1/ZC3H12A/PINK1/PON3/PAX2/HBB/FBLN5/NOS1AP/LEP/ATP2B4/TIGAR/CLU/EGFR/HIF1A/CDKN1A/PTGS2	44
1	GO:0002697	0.0135617106402158	regulation of immune effector process	73/2169	199/8485	0.00029413524475098	0.0117875372925506	ZBTB7B/NR4A3/IRF4/BCL6/GATA2/HLA-F/IL1B/C3/AGER/A2M/CD86/HLA-B/IL15/LGALS9/CD74/ICAM1/IFIT1/CFB/TNF/CD177/DHX58/CFH/CD59/RNF26/VTN/CFI/C1R/DTX3L/TLR3/C4B/DDX58/KLRC1/TLR4/HLA-A/SPINK5/F2/LAG3/TGFB2/FGL2/NOS2/APOA1/HPX/GATA3/ITGB2/PCK1/TLR9/C1QC/TGFB1/C3AR1/TREX1/HMCES/CFHR1/DHX9/NFKBIZ/C1QA/LAPTM5/IL33/ZC3H12A/PCBP2/DUSP10/HLA-DMB/PHB/LEP/CPB2/CLU/C2/CR1/FOXF1/HLA-G/TGFB3/APPL1/HLX/ARG1	73
1	GO:0035150	0.0135617106402158	regulation of tube size	36/2169	83/8485	0.000294948895838878	0.0117875372925506	KLF2/ACTA2/GJA1/ATP1A2/ICAM1/FGG/HTR2A/HTR1A/ADRB3/ADORA1/ADM/SOD1/SCPEP1/FGA/WNT9B/EDNRA/CD38/KEL/SERPINF2/HTR2B/AGT/BDKRB2/F2R/NPR1/HTR1D/SLC6A4/LEP/CPS1/FOXC1/EGFR/TBXA2R/EDNRB/DRD5/HTR1B/GPER1/ADRA1D	36
1	GO:0048659	0.0135617106402158	smooth muscle cell proliferation	36/2169	83/8485	0.000294948895838878	0.0117875372925506	KLF4/PPARG/NR4A3/TCF7L2/ANG/IL15/GJA1/AIF1/IGFBP5/TNF/MMP2/S1PR1/PDCD4/JUN/AKR1B1/CCL5/MYD88/APOD/TGM2/SERPINF2/ADAMTS1/NDRG2/CX3CL1/ITGA2/ELN/NPR1/MAP3K5/ID2/PHB/CTNNB1/EGFR/TGFB3/CDKN1A/HTR1B/GPER1/RPS6KB1	36
1	GO:0048660	0.0135617106402158	regulation of smooth muscle cell proliferation	36/2169	83/8485	0.000294948895838878	0.0117875372925506	KLF4/PPARG/NR4A3/TCF7L2/ANG/IL15/GJA1/AIF1/IGFBP5/TNF/MMP2/S1PR1/PDCD4/JUN/AKR1B1/CCL5/MYD88/APOD/TGM2/SERPINF2/ADAMTS1/NDRG2/CX3CL1/ITGA2/ELN/NPR1/MAP3K5/ID2/PHB/CTNNB1/EGFR/TGFB3/CDKN1A/HTR1B/GPER1/RPS6KB1	36
1	GO:0098754	0.0135617106402158	detoxification	36/2169	83/8485	0.000294948895838878	0.0117875372925506	NFE2L2/MGST2/HBG1/ALOX5AP/HBG2/TXNDC2/GSTO1/MT1M/APOM/SOD3/SLC15A2/SOD1/HP/MT1F/PDZK1/PTGS1/TP53INP1/ESD/GPX3/GSTA1/GSTM2/ADH5/GSTM3/TXNDC17/S100A9/MT1X/HBB/FBLN5/DUOX2/DUOX1/TXNRD3/MT1E/PTGS2/CYGB/GPX2/PRDX5	36
1	GO:0045619	0.0135898542549492	regulation of lymphocyte differentiation	40/2169	95/8485	0.000298395424611806	0.0118119990965971	ZBTB7B/PRDM1/SOX4/NFATC2/IRF4/CBFB/BCL6/GLI3/RUNX1/GLI2/LEF1/LILRB2/CD86/IL15/LGALS9/CD74/BAD/SOD1/MMP14/SPINK5/LAG3/INHA/ITPKB/FGL2/GATA3/PCK1/TLR9/CARD11/NFKBIZ/TOX/ZC3H12A/DUSP10/CAMK4/GAS6/CR1/HLA-G/HLX/INHBA/PNP/TNFSF9	40
1	GO:0045621	0.0135898542549492	positive regulation of lymphocyte differentiation	27/2169	57/8485	0.000299528242956842	0.0118119990965971	ZBTB7B/SOX4/CBFB/BCL6/GLI3/RUNX1/GLI2/LEF1/LILRB2/CD86/IL15/LGALS9/CD74/BAD/MMP14/ITPKB/GATA3/PCK1/NFKBIZ/TOX/DUSP10/GAS6/CR1/HLA-G/HLX/PNP/TNFSF9	27
1	GO:0033627	0.0138708413171282	cell adhesion mediated by integrin	23/2169	46/8485	0.000309770649762168	0.0120562268022331	ICAM1/PLPP3/VTN/LIF/SFRP2/PIK3CG/ITGA5/CCL5/TGFB2/ITGB2/NPNT/ITGA2/CYP1B1/PLAU/PIEZO1/FBN1/ITGAV/FERMT3/SERPINE1/ITGA11/MUC1/ITGB3/ITGB8	23
1	GO:0034103	0.0138708413171282	regulation of tissue remodeling	23/2169	46/8485	0.000309770649762168	0.0120562268022331	RUNX1/DDR2/TP53/AGER/IL15/CST3/HAMP/S1PR1/BGLAP/TMEM119/CSF1R/LTBP3/TNFRSF11B/PDK4/CD38/TMBIM1/SPP1/TGFB1/HAND2/LEP/EGFR/CA2/ITGB3	23
1	GO:0007423	0.0143345233467981	sensory organ development	120/2169	357/8485	0.000322218157262723	0.0124592489106987	SP3/KLF4/WT1/ZIC1/SMAD3/TFAP2A/PTF1A/TFAP2B/RBPJ/ATOH1/GLI3/SRF/ESRRB/GLI2/HSF4/MAFB/SOX2/GATA2/LEF1/MAB21L2/LHX1/EFEMP1/LAMB2/VIM/CRYBB1/HES1/TSKU/OTX1/LRIG3/GRHL3/NES/HOXA2/NEUROD4/PRRX1/SOD1/BFSP2/DCHS1/COL11A1/CRYGD/FRZB/TGFB2/CRYAB/SIX3/GABRB2/VSX1/ACTL6A/GATA3/OC90/WNT9B/SMOC1/USP45/FZD2/HAND2/COL8A1/RPL24/ROR1/RHOJ/SPARC/MERTK/SLC17A8/ROM1/SIX2/MDM1/SLC9A3R1/CYTL1/FGF20/PYGO2/RPE65/CYP1B1/…	120
1	GO:0050817	0.0147573696236582	coagulation	74/2169	203/8485	0.000333877140806746	0.0128267774909593	HNF4A/SRF/GATA6/GATA4/NFE2L2/MAFK/GATA2/DGKG/CD34/A2M/HBG1/COL3A1/SERPINA5/HBG2/PLAT/DGKH/FGG/THBD/USF1/PROCR/CD177/PEAR1/CD59/TLN1/VTN/LCP2/CYP4F11/PRKCG/MMRN1/PIK3CG/TLR4/F2/TRPC7/TEC/SERPINA1/HSPB1/GATA3/FGA/ADTRP/SERPINF2/F10/COL1A2/FCER1G/MERTK/ITGA2/FN1/PLAU/F12/ITGA2B/F2R/F11R/ITPR1/PLSCR1/DOCK9/HBB/PPIA/PDPN/FBLN1/PROC/ANXA5/CLEC1B/KRT1/ADAMTS18/CPB2/GAS6/FERMT3/SELP/SERPINE1/HMG20B/TBXA2…	74
1	GO:0030335	0.0148803718465422	positive regulation of cell migration	109/2169	320/8485	0.000343025758875243	0.0129336882876705	SP1/MAZ/RREB1/SMAD3/NR4A3/STAT5A/NFE2L2/GATA2/LEF1/DDR2/IL1B/AGER/CX3CR1/LGALS9/AIF1/CD74/SH3RF2/IGFBP5/ICAM1/CMKLR1/PLPP3/TNF/EGF/SRGAP2C/CD274/CSF1/CCR1/CDH5/S1PR1/VTN/TWIST2/MIR181B1/RRAS/PIK3CG/FAM89B/MMP14/ITGA5/FERMT2/CD151/CSF1R/CCL5/TGFB2/HSPB1/GATA3/RARRES2/TGFB1/C3AR1/F10/ADAMTS1/FGF18/CX3CL1/ACVR1/RHOJ/SPARC/TREM2/ADGRA2/ITGA2/ANXA3/AGT/FN1/CORO1A/SEMA4G/ZC3H12A/PLAU/ITGA2B/MAP4K4/F2R/…	109
1	GO:0060337	0.0148803718465422	type I interferon signaling pathway	24/2169	49/8485	0.000343175996460905	0.0129336882876705	EGR1/IRF8/IRF5/IRF7/IRF4/HLA-F/IFI27/OAS2/OAS1/IFITM1/HLA-B/HLA-C/IKBKE/IFIT1/ISG15/HLA-A/MYD88/RNASEL/TREX1/PSMB8/IFI6/OAS3/CNOT7/HLA-G	24
1	GO:0071357	0.0148803718465422	cellular response to type I interferon	24/2169	49/8485	0.000343175996460905	0.0129336882876705	EGR1/IRF8/IRF5/IRF7/IRF4/HLA-F/IFI27/OAS2/OAS1/IFITM1/HLA-B/HLA-C/IKBKE/IFIT1/ISG15/HLA-A/MYD88/RNASEL/TREX1/PSMB8/IFI6/OAS3/CNOT7/HLA-G	24
1	GO:0007565	0.0155471141864029	female pregnancy	45/2169	111/8485	0.000360821946524312	0.01351320590194	SP3/KLF1/NR2F2/TEAD3/IL1B/LGALS9/GJA1/PSG1/IGFBP5/THBD/PSG11/MMP2/LIF/TCF23/PSG3/ADM/SOD1/ITGA5/STC1/AKR1B1/CRHBP/CRHR1/GHRL/PGR/IDO1/CORIN/CD38/PSG5/SPP1/SLC38A2/EPOR/APOL2/ENDOU/ITGA2/TPPP3/PSG7/PSG4/RAMP2/PSG6/PAPPA/ANGPT2/LEP/PSG9/TGFB3/ARG1	45
1	GO:0010718	0.0157809617913358	positive regulation of epithelial to mesenchymal transition	21/2169	41/8485	0.000368552603505142	0.0137164610396617	SMAD3/SMAD4/TCF7L2/LEF1/IL1B/FERMT2/TGFB2/TGFB1/ACVR1/WWTR1/PDPN/DAB2/SDCBP/ZNF703/CTNNB1/FOXC1/TGFB3/COL1A1/BMP2/ISL1/TWIST1	21
1	GO:0002221	0.0161199032111856	pattern recognition receptor signaling pathway	42/2169	102/8485	0.000378821254853435	0.0140110613841509	RELA/IRF7/IRF4/NR1H4/CTSK/NR1D1/IKBKE/CTSL/SLC15A3/FGG/NFKBIA/BPIFB1/DHX58/RAB7B/S100A1/SLC15A2/CD14/MIR181B1/FLOT1/TLR3/TLR1/DDX58/TLR4/TIFA/MYD88/LRRC14/FGA/ITGB2/TLR9/MIR708/HSPA1A/ZCCHC3/S100A9/SFTPA2/ALPK1/RPS27A/PELI1/PHB/MAPKAPK2/APPL1/LTF/LGR4	42
1	GO:0009308	0.0165568949209327	amine metabolic process	38/2169	90/8485	0.000391507367857406	0.0143908848600997	NR4A2/NR1H4/PSMA2/HNMT/VCAM1/SULT1A2/SAT2/HTR1A/SULT1B1/OAZ2/PSMB10/AKR1B1/TGFB2/IDO1/GATA3/ITGB2/AZIN1/HAND2/MOXD1/PSMB5/NAPEPLD/PSMB8/BHMT/PAOX/NPR1/AOC3/PNMT/PSME1/DDC/TRH/SLC29A4/GPR37/OAZ1/ATP2B4/PSMA7/SLC6A3/AOC1/HDC	38
1	GO:0070661	0.0171797235978971	leukocyte proliferation	61/2169	162/8485	0.000409331834180338	0.0149322336951661	ZBTB7B/NFATC2/BCL6/LEF1/LILRB2/TP53/IL1B/CD209/AGER/CD86/HLA-DPA1/BTN2A2/IL15/LGALS9/VCAM1/CD4/SLC11A1/AIF1/CD74/HES1/CD274/CSF1/MIR181B1/PIK3CG/TLR4/HLA-A/PSMB10/CD151/CSF1R/CCL5/HELLS/MYD88/IDO1/MNDA/CD38/TLR9/SPTA1/EBI3/CARD11/CX3CL1/GPR183/TREM2/IL33/CORO1A/AHR/TCIRG1/HLA-DMB/PELI1/LEP/RASAL3/CLU/CR1/HLA-G/CDKN1A/FKBP1B/IL6ST/PNP/TNFSF9/ARG1/CEBPB/PRKCQ	61
1	GO:0044788	0.0171797235978971	modulation by host of viral process	10/2169	14/8485	0.000411250134295011	0.0149322336951661	IFI27/HSPA8/PTX3/CCNK/CSF1R/STOM/ZC3H12A/PHB/CFL1/LTF	10
1	GO:0032652	0.0175060403696753	regulation of interleukin-1 production	27/2169	58/8485	0.000425482972333587	0.0152158609763083	EGR1/SMAD3/NR1H4/AGER/CX3CR1/LGALS9/LPL/TNF/IFI16/TLR4/GHRL/HSPB1/APOA1/MNDA/NLRP1/MIR708/CX3CL1/TREM2/ZC3H12A/CD33/F2R/S1PR3/GAS6/ORM1/APP/IL1R2/ISL1	27
1	GO:0045428	0.0175060403696753	regulation of nitric oxide biosynthetic process	19/2169	36/8485	0.000426727301377285	0.0152158609763083	KLF4/KLF2/SMAD3/CD34/IL1B/CX3CR1/ICAM1/PTX3/TNF/MIR181B1/TLR4/ITGB2/AGXT2/ZC3H12A/HBB/NOS1AP/ATP2B4/CLU/PTGS2	19
1	GO:0080164	0.0175060403696753	regulation of nitric oxide metabolic process	19/2169	36/8485	0.000426727301377285	0.0152158609763083	KLF4/KLF2/SMAD3/CD34/IL1B/CX3CR1/ICAM1/PTX3/TNF/MIR181B1/TLR4/ITGB2/AGXT2/ZC3H12A/HBB/NOS1AP/ATP2B4/CLU/PTGS2	19
1	GO:0048871	0.0177352491467596	multicellular organismal homeostasis	107/2169	315/8485	0.000434903204883318	0.0154150841480259	ZBTB7B/EGR1/NR4A3/TFAP2B/IRF4/RBPJ/SRF/ESRRB/NR1H2/GATA2/CD34/IL1B/SERPINA3/SCNN1A/IL15/NR1D1/GJA1/SLC11A1/CMKLR1/HTR2A/TNF/HAMP/PIGR/CSF1/TSKU/CDH5/ADRB3/S1PR1/GRHL3/ADORA1/NDN/BGLAP/SOD1/TMEM119/ABCA4/ALOX12B/TLR4/CSF1R/AQP1/AKR1B1/LAMA2/TPP1/GHRL/LTBP3/HSPB1/ADAMTS5/TNFRSF11B/PDK4/CD38/TLR9/USP45/SPP1/NCDN/PIWIL4/BARD1/NAPEPLD/CLDN5/MYO5B/MDM1/CYTL1/ID1/RPE65/CORO1A/SLC40A1/CYP4F12/SIRT6/LCN2/…	107
1	GO:0010745	0.0177861980262379	negative regulation of macrophage derived foam cell differentiation	7/2169	8/8485	0.000440103542216705	0.0154593677810274	PPARG/NR1H2/NFKBIA/CETP/ABCA1/ITGAV/ITGB3	7
1	GO:0045766	0.0177861980262379	positive regulation of angiogenesis	46/2169	115/8485	0.00044582139335835	0.0154593677810274	SP1/KLF4/RUNX1/GATA6/GATA4/NFE2L2/GATA2/CD34/IL1B/C3/CX3CR1/BRCA1/CDH5/S100A1/MIR181B1/RRAS/TLR3/SFRP2/ADM/APLNR/HSPB6/ITGA5/AQP1/GHRL/HSPB1/ITGB2/C3AR1/FGF18/ANXA3/CYP1B1/SIRT6/ZC3H12A/RAMP2/KDR/ANGPT2/SERPINE1/HIF1A/TBXA2R/DLL1/FGF1/CTSH/ISL1/PGF/ITGB8/TWIST1/SLC39A12	46
1	GO:1904018	0.0177861980262379	positive regulation of vasculature development	46/2169	115/8485	0.00044582139335835	0.0154593677810274	SP1/KLF4/RUNX1/GATA6/GATA4/NFE2L2/GATA2/CD34/IL1B/C3/CX3CR1/BRCA1/CDH5/S100A1/MIR181B1/RRAS/TLR3/SFRP2/ADM/APLNR/HSPB6/ITGA5/AQP1/GHRL/HSPB1/ITGB2/C3AR1/FGF18/ANXA3/CYP1B1/SIRT6/ZC3H12A/RAMP2/KDR/ANGPT2/SERPINE1/HIF1A/TBXA2R/DLL1/FGF1/CTSH/ISL1/PGF/ITGB8/TWIST1/SLC39A12	46
1	GO:0032479	0.0177861980262379	regulation of type I interferon production	28/2169	61/8485	0.000446537156694341	0.0154593677810274	IRF8/RELA/IRF5/IRF7/NFKB2/RELB/IKBKE/EP300/DHX58/RNF26/CD14/FLOT1/TLR3/IFI16/ISG15/DDX58/TLR4/MYD88/TLR9/UBA7/POLR3GL/POLR2E/TREX1/DHX9/ZCCHC3/PCBP2/POLR2L/CTNNB1	28
1	GO:0034142	0.0182831327771787	toll-like receptor 4 signaling pathway	13/2169	21/8485	0.000462531401496895	0.0158912924153216	NR1H4/NR1D1/NFKBIA/BPIFB1/RAB7B/CD14/MIR181B1/TLR4/ITGB2/MIR708/PELI1/APPL1/LTF	13
1	GO:0071216	0.0182831327771787	cellular response to biotic stimulus	44/2169	109/8485	0.000466073907979986	0.0158912924153216	IRF8/RELA/NR1H4/LILRB2/TP53/IL1B/CD86/CX3CR1/NR1D1/ICAM1/VIM/TNF/HAMP/NFKBIA/CD274/LY86/CCL2/CD14/MRC1/TLR1/PDCD4/TLR4/CCL5/MYD88/NOS2/CMPK2/TGFB1/TXNIP/CX3CL1/PAF1/TREM2/CXCL5/ZC3H12A/SIGIRR/PLSCR4/TIGAR/SERPINE1/TBXA2R/SCARB1/EDNRB/LTF/WFS1/ARG1/CEBPB	44
1	GO:0071356	0.0182831327771787	cellular response to tumor necrosis factor	52/2169	134/8485	0.000467019155744601	0.0158912924153216	KLF2/RELA/NR1H4/NFE2L2/TP53/PSMA2/NR1D1/GPD1/BRCA1/VCAM1/TNFRSF1A/ICAM1/TNF/PCK2/HAMP/NFKBIA/CCL2/MIR181B1/PSMB10/CRHBP/CCL5/SLC2A4/TNFRSF11B/APOA1/GATA3/RNF31/PCK1/NPNT/HSPA1A/CX3CL1/PSMB5/CCL16/PSMB8/DHX9/LAPTM5/TXNDC17/ZC3H12A/SHARPIN/POSTN/MAP3K5/EDARADD/YBX3/PSME1/GAS6/PSMA7/HAS2/OCLN/ADAMTS12/COL1A1/GBP1/GPER1/TNFSF9	52
1	GO:0045071	0.0184710601140265	negative regulation of viral genome replication	17/2169	31/8485	0.000474515629845084	0.0160546346772347	OAS2/OAS1/IFITM1/IFIT1/TNF/SLPI/IFI16/ISG15/ZC3HAV1/FAM111A/CCL5/RNASEL/PARP10/BTBD17/PLSCR1/OAS3/LTF	17
1	GO:0006367	0.0185468885025828	transcription initiation from RNA polymerase II promoter	42/2169	103/8485	0.000484002160803506	0.0161205430262368	MAZ/PPARG/HNF4G/NR2F6/HNF4A/NR4A1/RUNX2/NR4A3/NR2F1/RBPJ/NR5A2/CBFB/NR4A2/RXRG/NR5A1/SRF/ESRRB/NR1H4/NR3C2/NR1H2/TEAD3/TEAD4/NR3C1/HNF1B/TP53/NR1D1/GTF2E1/PGR/E2F2/POLR2E/MED16/POLR2I/WWTR1/MAML2/GTF2H2/POLR2L/NR6A1/RORB/CDKN1A/CCND1/TAF3/TBX5	42
1	GO:1901550	0.0185468885025828	regulation of endothelial cell development	8/2169	10/8485	0.000486581824414599	0.0161205430262368	IL1B/TNFRSF1A/TNF/CDH5/CLDN5/F11R/PROC/S1PR3	8
1	GO:1903140	0.0185468885025828	regulation of establishment of endothelial barrier	8/2169	10/8485	0.000486581824414599	0.0161205430262368	IL1B/TNFRSF1A/TNF/CDH5/CLDN5/F11R/PROC/S1PR3	8
1	GO:0009309	0.0185468885025828	amine biosynthetic process	15/2169	26/8485	0.000495005773904651	0.0161205430262368	NR4A2/SULT1A2/OAZ2/TGFB2/GATA3/AZIN1/HAND2/MOXD1/PAOX/PNMT/DDC/GPR37/OAZ1/SLC6A3/HDC	15
1	GO:0045429	0.0185468885025828	positive regulation of nitric oxide biosynthetic process	15/2169	26/8485	0.000495005773904651	0.0161205430262368	KLF4/KLF2/SMAD3/IL1B/ICAM1/PTX3/TNF/MIR181B1/TLR4/ITGB2/AGXT2/HBB/NOS1AP/CLU/PTGS2	15
1	GO:1904407	0.0185468885025828	positive regulation of nitric oxide metabolic process	15/2169	26/8485	0.000495005773904651	0.0161205430262368	KLF4/KLF2/SMAD3/IL1B/ICAM1/PTX3/TNF/MIR181B1/TLR4/ITGB2/AGXT2/HBB/NOS1AP/CLU/PTGS2	15
1	GO:1901224	0.0185468885025828	positive regulation of NIK/NF-kappaB signaling	20/2169	39/8485	0.000496258038745014	0.0161205430262368	RELA/NFAT5/NR3C2/IL1B/AGER/CD86/LGALS9/EP300/TNF/CD14/TLR3/PDCD4/TLR4/TLR9/TREM2/LAPTM5/EDARADD/PHB/EGFR/APP	20
1	GO:0061326	0.0185468885025828	renal tubule development	32/2169	73/8485	0.000500389060516558	0.0161205430262368	WT1/SMAD4/TFAP2B/GLI3/HNF1B/LHX1/HES1/LIF/DCHS1/GATA3/WNT9B/TCF21/NPNT/TACSTD2/WNK4/AGT/SIX2/WWTR1/PAX2/POU3F3/MYC/CTNNB1/NOG/DLL1/FGF1/IRX3/BMP2/KIF26B/PBX1/LGR4/SOX8/HEYL	32
1	GO:0032651	0.0185468885025828	regulation of interleukin-1 beta production	24/2169	50/8485	0.000501703587955456	0.0161205430262368	EGR1/SMAD3/AGER/CX3CR1/LGALS9/LPL/TNF/IFI16/TLR4/GHRL/HSPB1/APOA1/MNDA/NLRP1/MIR708/CX3CL1/TREM2/ZC3H12A/CD33/F2R/S1PR3/ORM1/APP/ISL1	24
1	GO:0048732	0.0185468885025828	gland development	91/2169	262/8485	0.000503535434459263	0.0161205430262368	SP3/ZBTB7B/WT1/PLAG1/RREB1/RELA/HNF4A/SMAD3/PTF1A/SMAD4/RBPJ/STAT5A/NR5A1/GLI3/SRF/GLI2/MAFB/GATA6/SOX2/GATA2/LEF1/SOX10/NKX2-1/HNF1B/OAS2/MTX1/SERPINA5/IGFBP5/HES1/TNF/EGF/PCK2/HAMP/CSF1/UGT1A1/SOD1/AURKA/CSF1R/PGR/FRZB/TGFB2/TG/GDF7/SIX3/APOA1/GATA3/PCK1/CRIP1/TCF21/TGFB1/HAND2/ARID5B/TGM2/IQGAP3/MST1L/ITGA2/SLC9A3R1/PYGO2/GHRHR/WNT2/STRA6/ID2/CLCN2/GLI1/MSX1/CAPN1/ZNF703/CPB2/SEMA3A/BCL11B/CPS…	91
1	GO:0045598	0.0186135503877833	regulation of fat cell differentiation	38/2169	91/8485	0.000508998200267741	0.0161784840543739	KLF5/ZBTB7B/RREB1/PPARG/SMAD3/E2F1/GATA2/NR1D1/LPL/CMKLR1/HTR2A/HES1/TNF/CCDC71L/ZNF385A/HNRNPU/SFRP2/MEDAG/VSTM2A/FERMT2/FRZB/GATA3/RARRES2/TGFB1/NAPEPLD/CCDC85B/ZC3H12A/WWTR1/DUSP10/ARNTL/LEP/BMP2/ATAT1/GNB3/SULT1E1/PTGS2/GPER1/CEBPB	38
1	GO:0035296	0.0186135503877833	regulation of tube diameter	35/2169	82/8485	0.000513495989387103	0.0161784840543739	KLF2/ACTA2/GJA1/ATP1A2/ICAM1/FGG/HTR2A/HTR1A/ADRB3/ADORA1/ADM/SOD1/SCPEP1/FGA/EDNRA/CD38/KEL/SERPINF2/HTR2B/AGT/BDKRB2/F2R/NPR1/HTR1D/SLC6A4/LEP/CPS1/FOXC1/EGFR/TBXA2R/EDNRB/DRD5/HTR1B/GPER1/ADRA1D	35
1	GO:0097746	0.0186135503877833	blood vessel diameter maintenance	35/2169	82/8485	0.000513495989387103	0.0161784840543739	KLF2/ACTA2/GJA1/ATP1A2/ICAM1/FGG/HTR2A/HTR1A/ADRB3/ADORA1/ADM/SOD1/SCPEP1/FGA/EDNRA/CD38/KEL/SERPINF2/HTR2B/AGT/BDKRB2/F2R/NPR1/HTR1D/SLC6A4/LEP/CPS1/FOXC1/EGFR/TBXA2R/EDNRB/DRD5/HTR1B/GPER1/ADRA1D	35
1	GO:0071214	0.018729168369565	cellular response to abiotic stimulus	64/2169	173/8485	0.000522153139481377	0.0162789766329355	EGR1/NFATC4/RELB/TP53/TMEM109/IL1B/GJA1/ATP1A2/TNFRSF1A/EP300/HAMP/MMP2/RAD51AP1/BAD/TLR3/IFI16/SFRP2/TLR4/AQP1/AKR1B1/SLC9A1/MYD88/POLH/BLM/CRYAB/RAD9B/SLC2A4/PDE2A/PKD2L1/GATA3/PCK1/CRIP1/TP53INP1/SLC38A2/TREX1/NPM1/ITGA2/RPE65/PBK/RHNO1/PIEZO1/BDKRB2/F11R/ASIC1/PTPRK/KCNJ2/YBX3/CHP1/GPR88/MYC/TNFRSF10B/TRIAP1/CASP8AP2/EGFR/BMF/HPCA/CASP2/CDC25A/CDKN1A/COL1A1/MAG/EIF2S1/TRPV1/INSRR	64
1	GO:0104004	0.018729168369565	cellular response to environmental stimulus	64/2169	173/8485	0.000522153139481377	0.0162789766329355	EGR1/NFATC4/RELB/TP53/TMEM109/IL1B/GJA1/ATP1A2/TNFRSF1A/EP300/HAMP/MMP2/RAD51AP1/BAD/TLR3/IFI16/SFRP2/TLR4/AQP1/AKR1B1/SLC9A1/MYD88/POLH/BLM/CRYAB/RAD9B/SLC2A4/PDE2A/PKD2L1/GATA3/PCK1/CRIP1/TP53INP1/SLC38A2/TREX1/NPM1/ITGA2/RPE65/PBK/RHNO1/PIEZO1/BDKRB2/F11R/ASIC1/PTPRK/KCNJ2/YBX3/CHP1/GPR88/MYC/TNFRSF10B/TRIAP1/CASP8AP2/EGFR/BMF/HPCA/CASP2/CDC25A/CDKN1A/COL1A1/MAG/EIF2S1/TRPV1/INSRR	64
1	GO:0050900	0.0191282154470953	leukocyte migration	84/2169	239/8485	0.000536070262128492	0.0166258194784039	CD34/AGER/CX3CR1/LGALS9/PSG1/VCAM1/AIF1/CD74/ICAM1/CMKLR1/THBD/TNFRSF10D/TNF/CSF1/CD177/CCR1/CEACAM5/CCL2/SDC2/S1PR1/DOK2/ITGAL/ADORA1/EMILIN1/PIK3CG/MMP14/F2/ITGA5/CSF1R/CCL5/SELPLG/MYD88/TGFB2/B4GALT1/GATA3/CD44/ITGB2/APOD/IL17RC/ADTRP/RARRES2/TGFB1/C3AR1/COL1A2/CX3CL1/GPR183/FCER1G/CCL16/MERTK/TREM2/MST1L/ITGA2/FN1/IL33/CORO1A/CXCL5/S100A9/SLC7A10/CD200R1/ITGA2B/GYPC/F11R/CXCL12/PPIA/CXCL14/AN…	84
1	GO:0032649	0.0201956126374367	regulation of interferon-gamma production	26/2169	56/8485	0.000568932015621849	0.0175535773786354	IRF8/NR1H4/IL1B/HLA-DPA1/LGALS9/SLC11A1/IL1RL1/TNF/CD274/CD14/TLR3/ISG15/TLR4/HLA-A/INHA/GATA3/TLR9/MIR708/EBI3/LAPTM5/IL33/ZC3H12A/GAS6/CR1/INHBA/ISL1	26
1	GO:0007568	0.0209551826052406	aging	61/2169	164/8485	0.000593971686560621	0.0182137787027397	SPI1/RELA/NFKB2/NR5A1/BCL6/SRF/NFE2L2/TP53/AGER/IL15/VCAM1/IGFBP1/IGFBP5/ICAM1/DCN/HTR2A/HAMP/FOXM1/DKK1/ADM/BGLAP/SOD1/PDCD4/JUN/CRYAB/ITGB2/PCK1/APOD/RAD54B/ROMO1/CX3CL1/TREX1/NAPEPLD/NPM1/C1QA/GHRHR/PAX2/PICALM/ID2/ARNTL/TIMP2/NUAK1/DDC/LEP/SERPINE1/BCL2L12/CASP2/APP/HLA-G/TGFB3/EDNRB/CDKN2B/CDKN1A/MAP2K1/SLC6A3/EIF2S1/PLA2R1/AMH/ARG1/RPS6KB1/TWIST1	61
1	GO:0002831	0.0209551826052406	regulation of response to biotic stimulus	65/2169	177/8485	0.000596447322729809	0.0182137787027397	PPARG/RELA/IRF7/RELB/NR1H2/GATA6/MUC17/HLA-F/CD209/A2M/HLA-B/PSMA2/IL15/LGALS9/IKBKE/EP300/IFIT1/CD274/DHX58/LY86/RNF26/MIR181B1/DTX3L/IFI16/DDX58/PARP14/KLRC1/TLR4/HLA-A/PSMB10/SPINK5/LAG3/CCL5/FGL2/HPX/MNDA/RNASEL/MIR708/CARD11/CX3CL1/PSMB5/TREX1/FCER1G/TREM2/PSMB8/DHX9/ZCCHC3/ZC3H12A/PCBP2/SIGIRR/PLSCR1/MUC19/ERAP1/DUSP10/PSME1/LEP/CNOT7/TIGAR/PSMA7/CR1/HLA-G/MUC1/APPL1/LTF/ARG1	65
1	GO:0046890	0.0210200950944542	regulation of lipid biosynthetic process	43/2169	107/8485	0.000601363105898849	0.0182701991947894	SP1/EGR1/NR5A1/NR1H4/NR1H2/IL1B/C3/NR1D1/BRCA1/TNFRSF1A/CD74/HTR2A/TNF/APOC3/ORMDL2/STARD4/ADM/SOD1/APOA1/PDK4/PCK1/EIF6/PMVK/TREX1/HTR2B/ABCD2/ENHO/FGF19/MVD/CLCN2/CES1/CHP1/LEP/ACADVL/SQLE/SCARB1/FGF1/ABHD6/BMP2/MFSD2A/FABP3/PTGS2/GPER1	43
1	GO:0032606	0.0212593207360615	type I interferon production	28/2169	62/8485	0.000618175470173601	0.0184781288023877	IRF8/RELA/IRF5/IRF7/NFKB2/RELB/IKBKE/EP300/DHX58/RNF26/CD14/FLOT1/TLR3/IFI16/ISG15/DDX58/TLR4/MYD88/TLR9/UBA7/POLR3GL/POLR2E/TREX1/DHX9/ZCCHC3/PCBP2/POLR2L/CTNNB1	28
1	GO:0032612	0.0212593207360615	interleukin-1 production	28/2169	62/8485	0.000618175470173601	0.0184781288023877	EGR1/SMAD3/NR1H4/AGER/CX3CR1/LGALS9/LPL/TNF/IFI16/TLR4/GHRL/HSPB1/APOA1/MNDA/NLRP1/MIR708/CX3CL1/TREM2/ZC3H12A/CD33/F2R/S1PR3/GAS6/ORM1/APP/IL1R2/S100A13/ISL1	28
1	GO:0032963	0.0212593207360615	collagen metabolic process	28/2169	62/8485	0.000618175470173601	0.0184781288023877	PPARG/RUNX1/CTSK/MMP19/MRC2/CST3/CTSL/VIM/MMP2/ADAM15/EMILIN1/MMP14/F2/ADAMTS3/ADAMTS2/TGFB1/CIITA/SERPINF2/COL1A2/SERPINH1/ITGA2/F2R/COL5A1/TRAM2/HIF1A/TGFB3/COL1A1/ARG1	28
1	GO:0060675	0.0212593207360615	ureteric bud morphogenesis	22/2169	45/8485	0.000620619493097694	0.0184781288023877	WT1/SMAD4/GLI3/LHX1/HES1/DCHS1/GATA3/WNT9B/TCF21/NPNT/TACSTD2/AGT/SIX2/PAX2/MYC/NOG/FGF1/BMP2/KIF26B/PBX1/LGR4/SOX8	22
1	GO:0061138	0.0216413157077862	morphogenesis of a branching epithelium	49/2169	126/8485	0.000634929858015621	0.0188101503367079	WT1/SMAD4/NFATC4/GLI3/SRF/GLI2/LEF1/SOX10/NKX2-1/LHX1/TNF/EGF/CSF1/RASIP1/SFRP2/ADM/MMP14/DCHS1/PGR/GDF7/WNT9B/EDNRA/TCF21/NPNT/TACSTD2/TGM2/ACVR1/AGT/SIX2/SIRT6/WNT2/PAX2/RSPO3/ST14/KDR/SPINT2/MYC/HHIP/SEMA3A/CTNNB1/SPINT1/NOG/FOXF1/FGF1/BMP2/CTSH/PBX1/LGR4/SOX8	49
1	GO:0032689	0.0222438784092584	negative regulation of interferon-gamma production	14/2169	24/8485	0.000655855121685914	0.019333884436567	NR1H4/LGALS9/IL1RL1/CD274/TLR4/INHA/GATA3/MIR708/LAPTM5/IL33/ZC3H12A/GAS6/CR1/INHBA	14
1	GO:0044106	0.0222655259214704	cellular amine metabolic process	36/2169	86/8485	0.000669402395625323	0.0193526999727674	NR4A2/NR1H4/PSMA2/HNMT/SULT1A2/SAT2/HTR1A/SULT1B1/OAZ2/PSMB10/AKR1B1/TGFB2/IDO1/GATA3/ITGB2/AZIN1/HAND2/MOXD1/PSMB5/NAPEPLD/PSMB8/BHMT/PAOX/NPR1/PNMT/PSME1/DDC/TRH/SLC29A4/GPR37/OAZ1/ATP2B4/PSMA7/SLC6A3/AOC1/HDC	36
1	GO:0045580	0.0222655259214704	regulation of T cell differentiation	35/2169	83/8485	0.000672853245099353	0.0193526999727674	ZBTB7B/PRDM1/SOX4/NFATC2/IRF4/CBFB/BCL6/GLI3/RUNX1/GLI2/LEF1/LILRB2/CD86/IL15/LGALS9/CD74/BAD/SOD1/SPINK5/LAG3/ITPKB/FGL2/GATA3/PCK1/CARD11/NFKBIZ/TOX/ZC3H12A/DUSP10/CAMK4/CR1/HLA-G/HLX/PNP/TNFSF9	35
1	GO:0046209	0.0222655259214704	nitric oxide metabolic process	23/2169	48/8485	0.000673841570837995	0.0193526999727674	KLF4/KLF2/SMAD3/CD34/IL1B/CX3CR1/ICAM1/PTX3/TNF/MIR181B1/TLR4/NOS2/ITGB2/AGXT2/SPR/CYP1B1/ZC3H12A/HBB/NOS1AP/ATP2B4/CPS1/CLU/PTGS2	23
1	GO:0048525	0.0222655259214704	negative regulation of viral process	23/2169	48/8485	0.000673841570837995	0.0193526999727674	UBP1/OAS2/OAS1/IFITM1/PTX3/IFIT1/TNF/TRIM13/SLPI/IFI16/ISG15/ZC3HAV1/FAM111A/CCL5/CIITA/RNASEL/PARP10/BTBD17/PLSCR1/PPIA/OAS3/LTF/CHMP3	23
1	GO:2001057	0.0222655259214704	reactive nitrogen species metabolic process	23/2169	48/8485	0.000673841570837995	0.0193526999727674	KLF4/KLF2/SMAD3/CD34/IL1B/CX3CR1/ICAM1/PTX3/TNF/MIR181B1/TLR4/NOS2/ITGB2/AGXT2/SPR/CYP1B1/ZC3H12A/HBB/NOS1AP/ATP2B4/CPS1/CLU/PTGS2	23
1	GO:0033002	0.0222655259214704	muscle cell proliferation	47/2169	120/8485	0.000675993196856786	0.0193526999727674	KLF4/PPARG/NR4A3/RBPJ/TCF7L2/RUNX1/GATA6/ANG/IL15/GJA1/AIF1/IGFBP5/TNF/MMP2/S1PR1/PDCD4/JUN/AKR1B1/CCL5/MYD88/TGFB2/APOD/TGM2/SERPINF2/ADAMTS1/NDRG2/CX3CL1/ITGA2/FGF20/ELN/WNT2/NPR1/MAP3K5/ID2/GLI1/SIX5/PHB/CTNNB1/NOG/FOXC1/EGFR/TGFB3/CDKN1A/HTR1B/GPER1/RPS6KB1/TBX5	47
1	GO:0071363	0.0232875560485811	cellular response to growth factor stimulus	142/2169	440/8485	0.000714365548165816	0.0202410258305469	KLF4/EGR1/ZBTB7A/PPARG/RELA/SMAD3/NR4A1/RUNX2/SMAD4/E2F1/TFAP2B/RBPJ/SOX6/GATA6/GATA4/NR3C1/LEF1/NKX2-1/TP53/IL1B/COL3A1/CX3CR1/LHX1/VCAM1/WFIKKN2/DCN/EP300/HES1/HNRNPA1/CDH5/CCL2/VTN/GDF15/NDN/EMILIN1/EEF1A1/SFRP2/BGLAP/PDCD4/FAM89B/FMOD/FGFBP3/VSTM2A/ADAMTS3/ITGA5/FERMT2/JUN/CCL5/TMEM100/TGFB2/HTRA3/LTBP3/HSPB1/GDF7/PDE2A/GATA3/CD44/NGF/FRS3/TGFB1/TWF2/FGF5/COL1A2/HSPA1A/FGF18/ACVR1/POLR2E/CLDN…	142
1	GO:0034340	0.0232875560485811	response to type I interferon	24/2169	51/8485	0.000720619162501706	0.0202410258305469	EGR1/IRF8/IRF5/IRF7/IRF4/HLA-F/IFI27/OAS2/OAS1/IFITM1/HLA-B/HLA-C/IKBKE/IFIT1/ISG15/HLA-A/MYD88/RNASEL/TREX1/PSMB8/IFI6/OAS3/CNOT7/HLA-G	24
1	GO:1901222	0.0232875560485811	regulation of NIK/NF-kappaB signaling	24/2169	51/8485	0.000720619162501706	0.0202410258305469	RELA/NFAT5/NR3C2/IL1B/AGER/CD86/LGALS9/ADGRG3/EP300/TNF/NFKBIA/CD14/TLR3/PDCD4/TLR4/TLR9/TREM2/LAPTM5/ZC3H12A/EDARADD/PHB/HDAC7/EGFR/APP	24
1	GO:1904035	0.0232875560485811	regulation of epithelial cell apoptotic process	24/2169	51/8485	0.000720619162501706	0.0202410258305469	TCF7L2/NFE2L2/GATA2/ICAM1/FGG/TNF/CDH5/CCL2/BAD/PDCD4/GATA3/FGA/ECSCR/RAMP2/KDR/GAS6/SERPINE1/HLA-G/SFRP4/EIF2S1/PLA2R1/WFS1/GPER1/NDNF	24
1	GO:0036293	0.0240077141092134	response to decreased oxygen levels	71/2169	198/8485	0.000746408276932193	0.0208669712014105	EGR1/SMAD3/SMAD4/E2F1/RBPJ/NR4A2/SRF/GATA6/NFE2L2/ANG/TP53/CD34/AGER/PSMA2/VCAM1/ICAM1/EP300/USF1/MMP2/SOD3/ADORA1/BAD/ADAM15/ADM/MMP14/PSMB10/STC1/AQP1/SLC9A1/TGFB2/NOS2/CRYAB/SLC2A4/PCK1/EDNRA/CD38/PSMB5/PLOD2/PSMB8/ITGA2/AJUBA/HILPDA/PLAU/PINK1/ITPR1/CA9/CCNA2/RAMP2/CXCL12/POSTN/DDIT4/RPS27A/PSME1/ANGPT2/SLC6A4/TRH/MYC/LEP/ACAA2/TIGAR/PSMA7/HIF1A/TGFB3/LIMD1/BMP2/PTGS2/MALAT1/PGF/TWIST1/SLC39A…	71
1	GO:0030199	0.0242128074706971	collagen fibril organization	20/2169	40/8485	0.000756318902164528	0.0210452337901856	DDR2/COL3A1/CRTAP/LUM/EMILIN1/SFRP2/FMOD/ADAMTS3/COL11A1/ADAMTS2/TGFB2/SERPINF2/COL1A2/SERPINH1/CYP1B1/COL5A2/COL5A1/FOXC1/COL1A1/FKBP10	20
1	GO:0072088	0.0242467842125321	nephron epithelium morphogenesis	25/2169	54/8485	0.000760919370266297	0.0210747656185872	WT1/SMAD4/GLI3/LHX1/HES1/LIF/DCHS1/GATA3/WNT9B/TCF21/NPNT/TACSTD2/WNK4/AGT/SIX2/PAX2/MYC/NOG/FGF1/IRX3/BMP2/KIF26B/PBX1/LGR4/SOX8	25
1	GO:0003018	0.0246155492034839	vascular process in circulatory system	59/2169	159/8485	0.000776085042760549	0.0213952879478383	KLF2/C2CD4A/AGER/ACTA2/SLC1A3/GJA1/ATP1A2/SLC16A12/ICAM1/FGG/SLCO2B1/HTR2A/SLC5A6/CDH5/HTR1A/ADRB3/SLC15A2/ADORA1/SLC2A3/ADM/SOD1/FGFBP3/FERMT2/SCPEP1/SLC2A4/PDE2A/FGA/EDNRA/CD38/KEL/SLC38A2/TGFB1/SERPINF2/HTR2B/CLDN5/AGT/SLC9A3R1/BDKRB2/F2R/RAMP2/NPR1/HTR1D/SLC6A4/SLC29A4/LEP/ATP2B4/CPS1/SLC24A3/FOXC1/EGFR/TBXA2R/OCLN/EDNRB/MFSD2A/DRD5/HTR1B/SLC6A1/GPER1/ADRA1D	59
1	GO:0048880	0.0248844958747827	sensory system development	85/2169	245/8485	0.000790632415970244	0.0216290504134849	SP3/KLF4/WT1/SMAD3/TFAP2A/PTF1A/TFAP2B/GLI3/SRF/HSF4/SOX2/C3/MAB21L2/LHX1/EFEMP1/LAMB2/VIM/CRYBB1/TSKU/GRHL3/NES/NEUROD4/BFSP2/CRYGD/TGFB2/CRYAB/SIX3/VSX1/ACTL6A/GATA3/WNT9B/SMOC1/USP45/COL8A1/RPL24/RHOJ/MERTK/SLC17A8/ROM1/MDM1/C1QA/PYGO2/RPE65/CYP1B1/SALL2/COL5A2/WNT2/STRA6/SLC39A5/FOXN4/PAX2/COL5A1/TCIRG1/CLCN2/FBN1/SLC17A7/SIX5/ADAMTS18/SEMA3A/BCL11B/ATP2B4/VAX1/MAB21L1/MAF/NECTIN1/RORB/FOXC1/…	85
1	GO:0032943	0.0248844958747827	mononuclear cell proliferation	54/2169	143/8485	0.000791828944782167	0.0216290504134849	ZBTB7B/NFATC2/BCL6/LEF1/LILRB2/TP53/IL1B/CD209/AGER/CD86/HLA-DPA1/BTN2A2/IL15/LGALS9/VCAM1/CD4/SLC11A1/AIF1/CD74/HES1/CD274/CSF1/PIK3CG/TLR4/HLA-A/PSMB10/CD151/CCL5/HELLS/MYD88/IDO1/MNDA/CD38/TLR9/SPTA1/EBI3/CARD11/GPR183/CORO1A/AHR/HLA-DMB/PELI1/LEP/RASAL3/CR1/HLA-G/CDKN1A/FKBP1B/IL6ST/PNP/TNFSF9/ARG1/CEBPB/PRKCQ	54
1	GO:1901615	0.0250083036962163	organic hydroxy compound metabolic process	105/2169	313/8485	0.000807982278125337	0.0217366614185398	SP1/NR5A2/NR4A2/NR1H4/CTSK/PLD4/TP53/ADH1B/NR1D1/GPD1/PLPP3/TNF/PCK2/SULT1C4/SULT1A2/CRYM/FAXDC2/TSKU/HTR1A/DHRS9/SULT1B1/DHRS4/ADH6/CYP4F11/STARD4/CETP/APOL1/RDH16/CYP21A2/SOD1/ACOX2/AKR1B1/ITPKB/CYP4F3/TGFB2/TG/CYP39A1/APOA1/GATA3/AMACR/CYP2D6/CYP8B1/ITGB2/PCK1/EPHX2/LBR/PMVK/ADH5/HAND2/MOXD1/SCARF1/HMGCS2/TPI1/APOL2/NAPEPLD/CEL/SPR/ABCA1/LCAT/NPC2/OSBPL3/RPE65/CYP1B1/ADH1A/CYP4F12/ALDH3B1/PLCD…	105
1	GO:0002573	0.0250083036962163	myeloid leukocyte differentiation	48/2169	124/8485	0.000808759322777117	0.0217366614185398	SP3/SPI1/PPARG/IRF7/IRF4/RBPJ/RELB/RUNX1/MAFB/GATA2/LEF1/HAX1/IL15/CD4/CD74/TNF/CSF1/CCR1/LIF/TLR3/IFI16/BGLAP/TLR4/CD101/JUN/CSF1R/INHA/GATA3/C1QC/LBR/TGFB1/TAL1/GPR183/TREM2/MIR125B1/NRROS/TCIRG1/FBN1/CAMK4/MYC/APP/NME1/KLF10/INHBA/LTF/CA2/ITGB8/CEBPB	48
1	GO:0042180	0.0250083036962163	cellular ketone metabolic process	48/2169	124/8485	0.000808759322777117	0.0217366614185398	EGR1/PPARG/NR4A3/NR1H4/NR1H2/IL1B/PSMA2/NR1D1/GPD1/BRCA1/CD74/DHRS9/APOC3/DHRS4/CYP4F11/STARD4/ADM/OAZ2/PSMB10/AKR1B1/CYP4F3/IDO1/APOA1/PDK4/EIF6/AZIN1/PSMB5/TPI1/TREX1/ABCD2/PSMB8/BHMT/CYP4F12/FGF19/CLCN2/CES1/PSME1/OAZ1/ACADVL/ATP2B4/PSMA7/BMP2/MFSD2A/CBR3/FABP3/PTGS2/ABCB11/TWIST1	48
1	GO:0071219	0.0250083036962163	cellular response to molecule of bacterial origin	40/2169	99/8485	0.000810369788433808	0.0217366614185398	IRF8/RELA/NR1H4/LILRB2/IL1B/CD86/CX3CR1/NR1D1/ICAM1/VIM/TNF/HAMP/NFKBIA/CD274/LY86/CCL2/CD14/MRC1/TLR1/PDCD4/TLR4/CCL5/MYD88/NOS2/CMPK2/TGFB1/CX3CL1/PAF1/TREM2/CXCL5/ZC3H12A/SIGIRR/PLSCR4/SERPINE1/TBXA2R/SCARB1/EDNRB/LTF/ARG1/CEBPB	40
1	GO:0001656	0.0259581259534772	metanephros development	28/2169	63/8485	0.000844936810337966	0.022562225801661	EGR1/WT1/SMAD4/TFAP2B/GLI3/CD34/LHX1/LAMB2/HES1/LIF/AKR1B1/GATA3/WNT9B/TCF21/SIX2/WWTR1/PAX2/FBN1/POU3F3/MYC/ID3/IRX3/KIF26B/CTSH/FRAS1/APH1A/LGR4/SOX8	28
1	GO:0014002	0.0260628875442638	astrocyte development	15/2169	27/8485	0.000852151045090512	0.0226532822466026	AGER/NR1D1/LAMB2/VIM/TNF/MIR181B1/TLR4/ROR1/BACE2/TREM2/C1QA/S100A9/EGFR/APP/DLL1	15
1	GO:0032944	0.0261688667075035	regulation of mononuclear cell proliferation	46/2169	118/8485	0.000863419902812251	0.022745396978443	ZBTB7B/NFATC2/BCL6/LILRB2/IL1B/CD209/AGER/CD86/HLA-DPA1/BTN2A2/IL15/LGALS9/VCAM1/CD4/AIF1/CD74/HES1/CD274/CSF1/TLR4/HLA-A/CCL5/MYD88/IDO1/MNDA/CD38/TLR9/SPTA1/EBI3/CARD11/GPR183/CORO1A/AHR/HLA-DMB/PELI1/LEP/RASAL3/CR1/HLA-G/CDKN1A/IL6ST/PNP/TNFSF9/ARG1/CEBPB/PRKCQ	46
1	GO:0010742	0.0261688667075035	macrophage derived foam cell differentiation	13/2169	22/8485	0.000867075279901226	0.022745396978443	PPARG/NR1H2/LPL/EP300/NFKBIA/CSF1/CETP/TGFB1/ABCA1/AGT/PLA2G2A/ITGAV/ITGB3	13
1	GO:0090077	0.0261688667075035	foam cell differentiation	13/2169	22/8485	0.000867075279901226	0.022745396978443	PPARG/NR1H2/LPL/EP300/NFKBIA/CSF1/CETP/TGFB1/ABCA1/AGT/PLA2G2A/ITGAV/ITGB3	13
1	GO:0060993	0.0262107190256514	kidney morphogenesis	30/2169	69/8485	0.000873673757909548	0.0227817740826326	WT1/SOX4/SMAD4/GLI3/HNF1B/GCNT3/LHX1/HES1/LIF/DCHS1/GATA3/WNT9B/TCF21/NPNT/TACSTD2/WNK4/AGT/SIX2/WWTR1/PAX2/MYC/NOG/FGF1/IRX3/BMP2/KIF26B/FRAS1/PBX1/LGR4/SOX8	30
1	GO:0150063	0.0262107190256514	visual system development	83/2169	239/8485	0.000876113655944266	0.0227817740826326	SP3/KLF4/WT1/SMAD3/TFAP2A/PTF1A/TFAP2B/GLI3/SRF/HSF4/SOX2/C3/MAB21L2/LHX1/EFEMP1/LAMB2/VIM/CRYBB1/TSKU/GRHL3/NES/NEUROD4/BFSP2/CRYGD/TGFB2/CRYAB/SIX3/VSX1/ACTL6A/GATA3/WNT9B/SMOC1/USP45/COL8A1/RPL24/RHOJ/MERTK/SLC17A8/ROM1/MDM1/C1QA/PYGO2/RPE65/CYP1B1/SALL2/COL5A2/WNT2/STRA6/SLC39A5/FOXN4/PAX2/COL5A1/TCIRG1/CLCN2/FBN1/SLC17A7/SIX5/ADAMTS18/BCL11B/ATP2B4/VAX1/MAB21L1/MAF/NECTIN1/RORB/FOXC1/HPCA/CA…	83
1	GO:0002761	0.0263453774219473	regulation of myeloid leukocyte differentiation	32/2169	75/8485	0.000884460196620622	0.0228988161660543	IRF7/RUNX1/MAFB/GATA2/LEF1/HAX1/CD4/CD74/TNF/CSF1/CCR1/LIF/TLR3/BGLAP/TLR4/CD101/JUN/INHA/C1QC/TGFB1/TAL1/TREM2/MIR125B1/FBN1/CAMK4/MYC/NME1/KLF10/INHBA/LTF/CA2/CEBPB	32
1	GO:0007160	0.0263726969980178	cell-matrix adhesion	51/2169	134/8485	0.000889226829155176	0.0229225617340207	SMAD3/BCL6/SRF/CD34/EPHA3/COL3A1/VCAM1/ECM2/FGG/ACTN1/CSF1/VTN/ITGAL/RRAS/ADAM15/EMILIN1/MMP14/FERMT2/SLC9A1/ADAMTS9/FGA/CD44/ITGB2/APOD/NPNT/CX3CL1/ITGA2/AJUBA/FN1/ZYX/PLAU/ITGA2B/MAP4K4/SLK/PLEKHA2/TNN/POSTN/LYVE1/PTPRK/FBLN5/KDR/DISC1/ITGAV/FERMT3/SERPINE1/ITGA11/LYPD3/NID1/ADAMTS12/FAM107A/ITGB3	51
1	GO:0006809	0.0266266986584965	nitric oxide biosynthetic process	22/2169	46/8485	0.00090556426615526	0.0231433343286212	KLF4/KLF2/SMAD3/CD34/IL1B/CX3CR1/ICAM1/PTX3/TNF/MIR181B1/TLR4/NOS2/ITGB2/AGXT2/SPR/CYP1B1/ZC3H12A/HBB/NOS1AP/ATP2B4/CLU/PTGS2	22
1	GO:0072171	0.0266266986584965	mesonephric tubule morphogenesis	22/2169	46/8485	0.00090556426615526	0.0231433343286212	WT1/SMAD4/GLI3/LHX1/HES1/DCHS1/GATA3/WNT9B/TCF21/NPNT/TACSTD2/AGT/SIX2/PAX2/MYC/NOG/FGF1/BMP2/KIF26B/PBX1/LGR4/SOX8	22
1	GO:0034612	0.0268116263256258	response to tumor necrosis factor	55/2169	147/8485	0.000918892733709191	0.0233040693443239	KLF2/RELA/NR1H4/NFE2L2/GGT5/TP53/PSMA2/NR1D1/GPD1/BRCA1/VCAM1/TNFRSF1A/ICAM1/TNF/PCK2/HAMP/NFKBIA/CCL2/CD14/MIR181B1/PSMB10/CRHBP/CCL5/SLC2A4/TNFRSF11B/APOA1/GATA3/RNF31/PCK1/NPNT/HSPA1A/CX3CL1/PSMB5/CCL16/PSMB8/DHX9/LAPTM5/TXNDC17/ZC3H12A/SHARPIN/POSTN/MAP3K5/EDARADD/YBX3/PSME1/GAS6/PSMA7/HAS2/OCLN/ADAMTS12/COL1A1/GBP1/GPER1/TNFSF9/RPS6KB1	55
1	GO:0001666	0.0268116263256258	response to hypoxia	70/2169	196/8485	0.000919680657790405	0.0233040693443239	EGR1/SMAD3/SMAD4/E2F1/RBPJ/NR4A2/SRF/GATA6/NFE2L2/ANG/TP53/CD34/AGER/PSMA2/VCAM1/ICAM1/EP300/USF1/MMP2/SOD3/ADORA1/BAD/ADAM15/ADM/MMP14/PSMB10/STC1/AQP1/SLC9A1/TGFB2/NOS2/CRYAB/SLC2A4/PCK1/EDNRA/CD38/PSMB5/PLOD2/PSMB8/ITGA2/AJUBA/HILPDA/PLAU/PINK1/ITPR1/CA9/CCNA2/RAMP2/CXCL12/POSTN/DDIT4/RPS27A/PSME1/ANGPT2/SLC6A4/TRH/MYC/LEP/ACAA2/TIGAR/PSMA7/HIF1A/TGFB3/LIMD1/BMP2/PTGS2/MALAT1/PGF/TWIST1/NDNF	70
1	GO:0062012	0.0270414304285718	regulation of small molecule metabolic process	76/2169	216/8485	0.000931510375294547	0.0235038099600413	SP1/EGR1/ZBTB7A/PPARG/NR4A3/ESRRB/NR1H4/NR1H2/TP53/IL1B/IGFBP4/PSMA2/NR1D1/GPD1/BRCA1/CD74/EP300/HTR2A/MIDN/TNF/APOC3/STARD4/BAD/ADM/SOD1/OAZ2/PPP1R3D/PSMB10/NOS2/APOA1/PDK4/EPHX2/EIF6/AZIN1/PMVK/PSMB5/TREX1/ABCD2/TREM2/PSMB8/BHMT/NUP98/PGAM1/SLC2A6/FGF19/PINK1/MAS1/MVD/DDIT4/VCP/CLCN2/RCVRN/CES1/NDC1/PSME1/LEP/OAZ1/ACADVL/ATP2B4/TIGAR/PSMA7/MST1/HPCA/SQLE/APP/HIF1A/FGF1/BMP2/MFSD2A/GNB3/FABP3/PT…	76
1	GO:0009725	0.0273478778240516	response to hormone	158/2169	499/8485	0.00094605853806747	0.0237701672211756	SP1/ZBTB7B/EGR1/KLF15/WT1/ZBTB7A/EGR2/PPARG/RELA/NR4A1/NR4A3/STAT4/NR5A2/CBFB/NR4A2/STAT5A/RXRG/NR5A1/GLI3/SRF/ESRRB/NR1H4/RUNX1/NR3C2/GATA6/NR3C1/NFE2L2/LEF1/SOX10/NKX2-1/ANG/IL1B/ZNF366/MMP19/HNMT/NR1D1/LPL/TIMP3/GJA1/BRCA1/ATP1A2/IGFBP1/IGFBP5/ICAM1/CTSL/EP300/TNF/PCK2/USF1/RERG/TNFSF10/UGT1A1/LANCL2/GDF15/HNRNPU/BAD/ADM/BGLAP/MMP14/CNGA3/STC1/AQP1/AKR1B1/SLC9A1/CRHBP/CRHR1/GHRL/PGR/AGXT/TGFB2…	158
1	GO:0043691	0.0273740016751284	reverse cholesterol transport	10/2169	15/8485	0.000950957874570217	0.0237928734915688	APOC3/APOM/CETP/APOA1/ABCA1/LCAT/CES1/CLU/SCARB1/LIPG	10
1	GO:0070482	0.0280769274865472	response to oxygen levels	75/2169	213/8485	0.000979475356777811	0.0244038409746403	EGR1/PPARG/SMAD3/SMAD4/E2F1/RBPJ/NR4A2/SRF/GATA6/NFE2L2/ANG/TP53/CD34/AGER/PSMA2/VCAM1/ICAM1/EP300/USF1/MMP2/SOD3/ADORA1/BAD/ADAM15/ADM/MMP14/PSMB10/STC1/AQP1/SLC9A1/TGFB2/NOS2/CRYAB/SLC2A4/PCK1/EDNRA/CD38/PSMB5/PLOD2/PSMB8/ITGA2/AJUBA/HILPDA/PLAU/PINK1/ITPR1/CA9/CCNA2/RAMP2/CXCL12/POSTN/DDIT4/PDPN/RPS27A/PSME1/ANGPT2/SLC6A4/TRH/MYC/LEP/ACAA2/TIGAR/PSMA7/HIF1A/TGFB3/LIMD1/CDKN1A/COL1A1/BMP2/PTGS2…	75
1	GO:0046651	0.028242473908098	lymphocyte proliferation	53/2169	141/8485	0.000997408292684952	0.0245477302427015	ZBTB7B/NFATC2/BCL6/LEF1/LILRB2/TP53/IL1B/CD209/AGER/CD86/HLA-DPA1/BTN2A2/IL15/LGALS9/VCAM1/CD4/SLC11A1/AIF1/CD74/HES1/CD274/PIK3CG/TLR4/HLA-A/PSMB10/CD151/CCL5/HELLS/MYD88/IDO1/MNDA/CD38/TLR9/SPTA1/EBI3/CARD11/GPR183/CORO1A/AHR/HLA-DMB/PELI1/LEP/RASAL3/CR1/HLA-G/CDKN1A/FKBP1B/IL6ST/PNP/TNFSF9/ARG1/CEBPB/PRKCQ	53
1	GO:0006694	0.028242473908098	steroid biosynthetic process	41/2169	103/8485	0.000997617674173072	0.0245477302427015	SP1/EGR1/NR5A1/NR1H4/HSD11B1/NR1D1/TNF/FAXDC2/HSD17B14/STARD4/CYP21A2/ADM/SOD1/HSD17B8/ACOX2/AKR1B1/CYP39A1/APOA1/AMACR/CYP8B1/LBR/PMVK/HMGCS2/HSD3B1/OSBPL3/FGF19/MVD/CYP3A4/CLCN2/CES1/LEP/ACAA2/SQLE/SCARB1/FGF1/BMP2/DHCR24/SDR42E1/PBX1/HSD17B2/ABCB11	41
1	GO:0048754	0.028242473908098	branching morphogenesis of an epithelial tube	41/2169	103/8485	0.000997617674173072	0.0245477302427015	WT1/SMAD4/NFATC4/GLI3/SRF/GLI2/LEF1/NKX2-1/LHX1/TNF/EGF/CSF1/RASIP1/SFRP2/MMP14/DCHS1/PGR/GDF7/WNT9B/EDNRA/TCF21/NPNT/TACSTD2/ACVR1/AGT/SIX2/SIRT6/WNT2/PAX2/KDR/MYC/HHIP/CTNNB1/NOG/FOXF1/FGF1/BMP2/CTSH/PBX1/LGR4/SOX8	41
1	GO:0002832	0.0286994266243018	negative regulation of response to biotic stimulus	24/2169	52/8485	0.0010179478426077	0.024944903381554	PPARG/NR1H2/HLA-F/A2M/HLA-B/LGALS9/DHX58/RNF26/MIR181B1/IFI16/PARP14/KLRC1/HLA-A/SPINK5/FGL2/TREX1/PCBP2/SIGIRR/DUSP10/CNOT7/CR1/HLA-G/LTF/ARG1	24
1	GO:0071604	0.0292488655900451	transforming growth factor beta production	16/2169	30/8485	0.00104170532826901	0.0254224635117248	SMAD3/SMAD4/GATA6/CD34/LGALS9/TSKU/LUM/TGFB2/LTBP3/SERPINF2/FN1/NRROS/ITGAV/HIF1A/PTGS2/ITGB8	16
1	GO:0071222	0.0299075051088088	cellular response to lipopolysaccharide	38/2169	94/8485	0.00106952835376706	0.0259949383340936	IRF8/RELA/NR1H4/LILRB2/IL1B/CD86/CX3CR1/NR1D1/ICAM1/VIM/TNF/HAMP/NFKBIA/CD274/LY86/CCL2/CD14/MRC1/PDCD4/TLR4/CCL5/MYD88/NOS2/CMPK2/TGFB1/CX3CL1/PAF1/CXCL5/ZC3H12A/SIGIRR/PLSCR4/SERPINE1/TBXA2R/SCARB1/EDNRB/LTF/ARG1/CEBPB	38
1	GO:0031589	0.0299489323266463	cell-substrate adhesion	79/2169	227/8485	0.00107538130964166	0.0260309459505471	RREB1/SMAD3/BCL6/SRF/CD34/EPHA3/COL3A1/VCAM1/ECM2/LAMB2/FGG/ACTN1/CSF1/RELL2/VTN/LAMB3/ITGAL/RRAS/ADAM15/EMILIN1/MMP14/OLFM4/ITGA5/FERMT2/SLC9A1/LGALS1/ADAMTS9/APOA1/FGA/CD44/ITGB2/APOD/SPOCK2/NPNT/COL8A1/TACSTD2/CX3CL1/MERTK/ITGA2/AJUBA/ID1/FN1/CORO1A/ZYX/PLAU/ITGA2B/MAP4K4/ANTXR1/SLK/PLEKHA2/TNN/POSTN/LYVE1/PDPN/FBLN1/PTPRK/FBLN5/KDR/RSU1/ANGPT2/DISC1/NEDD9/TTYH1/ITGAV/GAS6/FERMT3/SERPINE1/HAS2…	79
1	GO:0001763	0.0299711435348358	morphogenesis of a branching structure	51/2169	135/8485	0.001080553561977	0.0260502514387552	WT1/BCL11A/SMAD4/NFATC4/GLI3/SRF/GLI2/LEF1/SOX10/NKX2-1/LHX1/TNF/EGF/CSF1/RASIP1/SFRP2/ADM/MMP14/EPHA7/DCHS1/PGR/GDF7/WNT9B/EDNRA/TCF21/NPNT/TACSTD2/TGM2/ACVR1/AGT/SIX2/SIRT6/WNT2/PAX2/RSPO3/ST14/KDR/SPINT2/MYC/HHIP/SEMA3A/CTNNB1/SPINT1/NOG/FOXF1/FGF1/BMP2/CTSH/PBX1/LGR4/SOX8	51
1	GO:0060700	0.0300076065661752	regulation of ribonuclease activity	5/2169	5/8485	0.00108779432641859	0.026081944294702	OAS2/OAS1/HSPA1A/NPM1/OAS3	5
1	GO:0048002	0.0300076065661752	antigen processing and presentation of peptide antigen	37/2169	91/8485	0.00109062823456103	0.026081944294702	HLA-F/CD209/HLA-DPA1/TAPBPL/HLA-B/HLA-DMA/PSMA2/HLA-DQA1/ERAP2/SLC11A1/CD74/HLA-C/TAPBP/CTSL/RILP/HLA-DRB5/NCF4/HLA-DOB/HLA-A/PSMB10/LAG3/CLEC4M/PSMB5/FCER1G/TREM2/PSMB8/NCF2/FCGR1A/KIF5A/ERAP1/CTSE/AP1S1/HLA-DMB/PSME1/ITGAV/PSMA7/HLA-G	37
1	GO:0032609	0.0300079705552621	interferon-gamma production	26/2169	58/8485	0.00109502154996577	0.0260822606659216	IRF8/NR1H4/IL1B/HLA-DPA1/LGALS9/SLC11A1/IL1RL1/TNF/CD274/CD14/TLR3/ISG15/TLR4/HLA-A/INHA/GATA3/TLR9/MIR708/EBI3/LAPTM5/IL33/ZC3H12A/GAS6/CR1/INHBA/ISL1	26
1	GO:0001503	0.0304657080422407	ossification	89/2169	261/8485	0.00111783233421203	0.0264801159100793	SP3/EGR2/PPARG/SMAD3/RUNX2/TFAP2A/RBPJ/CBFB/GLI3/RUNX1/GLI2/SOX2/LEF1/DDR2/IFITM1/MRC2/BMP1/IGFBP5/TNF/CSF1/COL6A1/VCAN/CCR1/MMP2/S1PR1/SRGN/HOXA2/TWIST2/HNRNPU/PHOSPHO1/ASF1A/DKK1/SFRP2/BGLAP/ISG15/TMEM119/MMP14/DCHS1/NAB2/STC1/MGP/COL11A1/FERMT2/TGFB2/LTBP3/SMOC1/SPP1/TGFB1/NPNT/HAND2/COL1A2/FGF18/ACVR1/SPARC/DHX9/SIX2/COL5A2/WWTR1/TNN/TCIRG1/GLI1/PHB/LEP/HEMGN/HDAC7/ID3/RORB/SLC24A3/NOG/FOXC1/…	89
1	GO:0072132	0.0304657080422407	mesenchyme morphogenesis	20/2169	41/8485	0.00112562013898298	0.0264801159100793	SMAD3/SMAD4/RBPJ/LEF1/ACTA2/DCHS1/TMEM100/TGFB2/ACVR1/ACTC1/MSX1/MYC/NOG/FOXC1/FOXF1/EXOC4/BMP2/ISL1/HEYL/TWIST1	20
1	GO:0006576	0.0304657080422407	cellular biogenic amine metabolic process	28/2169	64/8485	0.00114088836112776	0.0264801159100793	NR4A2/HNMT/SULT1A2/SAT2/HTR1A/SULT1B1/OAZ2/AKR1B1/TGFB2/IDO1/GATA3/ITGB2/AZIN1/HAND2/MOXD1/NAPEPLD/BHMT/PAOX/NPR1/PNMT/DDC/TRH/SLC29A4/GPR37/OAZ1/SLC6A3/AOC1/HDC	28
1	GO:0042401	0.0304657080422407	cellular biogenic amine biosynthetic process	14/2169	25/8485	0.00114203597535984	0.0264801159100793	NR4A2/OAZ2/TGFB2/GATA3/AZIN1/HAND2/MOXD1/PAOX/PNMT/DDC/GPR37/OAZ1/SLC6A3/HDC	14
1	GO:0050829	0.0304657080422407	defense response to Gram-negative bacterium	14/2169	25/8485	0.00114203597535984	0.0264801159100793	CD4/SLC11A1/MPEG1/TLR4/F2/AQP1/SSC5D/NOS2/TLR9/ROMO1/RARRES2/SELP/SERPINE1/LTF	14
1	GO:1905207	0.0304657080422407	regulation of cardiocyte differentiation	12/2169	20/8485	0.00114285315528475	0.0264801159100793	SMAD4/SOX6/GATA6/GATA4/DKK1/TGFB2/TGFB1/EGFR/DLL1/BMP2/GPER1/TBX5	12
1	GO:2000352	0.0304657080422407	negative regulation of endothelial cell apoptotic process	12/2169	20/8485	0.00114285315528475	0.0264801159100793	NFE2L2/GATA2/ICAM1/FGG/CDH5/GATA3/FGA/RAMP2/KDR/GAS6/SERPINE1/NDNF	12
1	GO:0010888	0.0308739408437005	negative regulation of lipid storage	9/2169	13/8485	0.00116718007276579	0.026834942782508	PPARG/NR1H2/TNF/NFKBIA/ABCA1/CES1/LEP/ITGAV/ITGB3	9
1	GO:2000738	0.0308739408437005	positive regulation of stem cell differentiation	9/2169	13/8485	0.00116718007276579	0.026834942782508	SOX6/GATA6/GATA4/TGFB2/LTBP3/TACSTD2/FOXC1/RBM24/TBX5	9
1	GO:0014009	0.0320966949761086	glial cell proliferation	17/2169	33/8485	0.00121809089093391	0.0278977334818346	PLAG1/SOX4/E2F1/ETV5/SOX10/IL1B/HES1/TNF/CSF1/CSF1R/CX3CL1/TREM2/IL33/MIR125B1/LGI4/CLU/IDH2	17
1	GO:0051604	0.0332556005469193	protein maturation	56/2169	152/8485	0.00126692625058326	0.0289050284313351	SOX4/GLI3/RUNX1/PLAT/LMF2/ASPRV1/ENPEP/CTSL/EP300/TSPAN14/FGG/SRGN/BAD/C1R/IFI16/MMP14/HP/ADAMTS3/C1RL/FAM111A/ADAMTS2/TMEM59/CORIN/FGA/SCG5/KEL/NGF/CTSZ/SERPINF2/BOLA2B/BACE2/SERPINH1/NAA11/PLAU/F12/CGB3/MMEL1/CTSE/CES1/CPXM1/CPB2/PCSK1/SNAPIN/PSENEN/TSPAN17/SERPINE1/BCL2L12/CASP2/TSPAN5/IL1R2/FKBP1B/GLRX5/CTSH/PCSK6/APH1A/WFS1	56
1	GO:0042098	0.0335358228883045	T cell proliferation	40/2169	101/8485	0.00128249680290991	0.0291485914586635	ZBTB7B/LILRB2/TP53/IL1B/CD209/AGER/CD86/HLA-DPA1/BTN2A2/IL15/LGALS9/VCAM1/CD4/SLC11A1/AIF1/HES1/CD274/PIK3CG/HLA-A/PSMB10/CD151/CCL5/IDO1/SPTA1/EBI3/CARD11/CORO1A/HLA-DMB/PELI1/LEP/RASAL3/CR1/HLA-G/FKBP1B/IL6ST/PNP/TNFSF9/ARG1/CEBPB/PRKCQ	40
1	GO:0001654	0.03359926417498	eye development	81/2169	235/8485	0.0012898272482878	0.0292037332141849	SP3/KLF4/WT1/SMAD3/TFAP2A/PTF1A/TFAP2B/GLI3/SRF/HSF4/SOX2/MAB21L2/LHX1/EFEMP1/LAMB2/VIM/CRYBB1/TSKU/GRHL3/NES/NEUROD4/BFSP2/CRYGD/TGFB2/CRYAB/SIX3/VSX1/ACTL6A/GATA3/WNT9B/SMOC1/USP45/COL8A1/RPL24/RHOJ/MERTK/SLC17A8/ROM1/MDM1/PYGO2/RPE65/CYP1B1/SALL2/COL5A2/WNT2/STRA6/SLC39A5/FOXN4/PAX2/COL5A1/TCIRG1/CLCN2/FBN1/SLC17A7/SIX5/ADAMTS18/BCL11B/ATP2B4/VAX1/MAB21L1/MAF/NECTIN1/RORB/FOXC1/HPCA/CASP2/HIF1…	81
1	GO:0072676	0.0336444768753905	lymphocyte migration	22/2169	47/8485	0.00129647378413415	0.0292430310879063	AIF1/ICAM1/CCL2/S1PR1/ITGAL/PIK3CG/CCL5/GATA3/APOD/ADTRP/CX3CL1/GPR183/CCL16/CD200R1/F11R/CXCL12/CXCL14/CCL27/JAM2/GAS6/LRCH1/APP	22
1	GO:0008202	0.033884469289437	steroid metabolic process	66/2169	185/8485	0.00131066769255595	0.0294516271570566	SP1/EGR1/NR5A2/NR5A1/NR1H4/HSD11B1/NR1D1/TNF/SULT1A2/FAXDC2/TSKU/DHRS9/HSD17B14/SULT1B1/UGT1A1/DHRS4/STARD4/CETP/APOL1/RDH16/CYP21A2/ADM/SOD1/HSD17B8/ACOX2/AKR1B1/CYP39A1/APOA1/AMACR/CYP2D6/CYP8B1/EPHX2/LBR/SPP1/PMVK/SCARF1/HMGCS2/APOL2/CEL/ABCA1/HSD3B1/LCAT/AGT/NPC2/OSBPL3/CYP1B1/FGF19/MVD/CYP3A4/CLCN2/CES1/LEP/ACADVL/ACAA2/SQLE/APP/SCARB1/FGF1/BMP2/GNB3/SULT1E1/DHCR24/SDR42E1/PBX1/HSD17B2/ABCB11	66
1	GO:0006875	0.0339354782903582	cellular metal ion homeostasis	105/2169	317/8485	0.00131759410673409	0.0294959630462792	SMAD3/SMAD4/GATA2/TAC4/CX3CR1/JPH2/GJA1/ATP1A2/CD4/SLC11A1/SV2A/GSTO1/MT1M/CMKLR1/HTR2A/HAMP/CCR1/CDH5/CCR10/CCRL2/SLC24A2/S1PR1/TNNI3/NPSR1/ADORA1/ADM/APLNR/SOD1/KCTD17/PIK3CG/GNG3/F2/STC1/SLC9A1/TRPC7/CCL5/GHRL/MT1F/FTH1/TRPV6/HPX/EDNRA/CD38/KEL/GSTM2/PTGER2/RAMP3/GPR35/C3AR1/TGM2/CX3CL1/BOLA2B/HTR2B/PRND/SCARA5/TMEM203/CORO1A/SLC40A1/ATP1A3/TRPV5/S100A9/LCN2/BDKRB2/ATOX1/F2R/ITPR1/MT1X/SLC39A5…	105
1	GO:0050670	0.0347504127080422	regulation of lymphocyte proliferation	45/2169	117/8485	0.00135430742855747	0.0302042859189814	ZBTB7B/NFATC2/BCL6/LILRB2/IL1B/CD209/AGER/CD86/HLA-DPA1/BTN2A2/IL15/LGALS9/VCAM1/CD4/AIF1/CD74/HES1/CD274/TLR4/HLA-A/CCL5/MYD88/IDO1/MNDA/CD38/TLR9/SPTA1/EBI3/CARD11/GPR183/CORO1A/AHR/HLA-DMB/PELI1/LEP/RASAL3/CR1/HLA-G/CDKN1A/IL6ST/PNP/TNFSF9/ARG1/CEBPB/PRKCQ	45
1	GO:0019885	0.0352175515608263	antigen processing and presentation of endogenous peptide antigen via MHC class I	8/2169	11/8485	0.00138279395268753	0.0306103126212223	HLA-F/HLA-B/ERAP2/HLA-C/TAPBP/HLA-A/ERAP1/HLA-G	8
1	GO:2001198	0.0352175515608263	regulation of dendritic cell differentiation	8/2169	11/8485	0.00138279395268753	0.0306103126212223	LILRB2/AGER/HLA-B/LGALS9/TMEM176B/TMEM176A/HLA-G/CEBPB	8
1	GO:0000122	0.0353886730626807	negative regulation of transcription by RNA polymerase II	156/2169	496/8485	0.00139724138842022	0.0307590476251004	ZNF281/SP3/KLF5/MAZ/SP2/ZBTB7B/KLF4/EGR1/KLF2/KLF16/WT1/ZBTB7A/BCL11A/PRDM1/SPI1/KLF7/RREB1/ZNF219/IRF8/SP5/KLF12/PPARG/NR2F6/RELA/KLF3/SMAD3/IRF7/TFAP2C/NR4A3/TFAP2A/SMAD4/NFATC2/E2F1/TFAP2B/NR2F1/RBPJ/CTCF/NFATC4/CBFB/NR4A2/NR2F2/TCF7L2/ETV5/BCL6/NFATC3/GLI3/SRF/THAP1/BACH2/NR1H4/RUNX1/NR1H2/GLI2/HSF4/NFIX/GATA6/SOX18/SOX2/NR3C1/FEZF1/MAFK/LEF1/SOX10/NKX2-1/IFI27/TP53/EOMES/ZNF366/DACH1/NR1D1/H…	156
1	GO:0002534	0.0353886730626807	cytokine production involved in inflammatory response	15/2169	28/8485	0.00140500935236449	0.0307590476251004	PLD4/TNF/PDCD4/TLR4/F2/MYD88/NOS2/APOD/IL17RC/ABCD2/ZC3H12A/LEP/HIF1A/IL1R2/APPL1	15
1	GO:0072678	0.0353886730626807	T cell migration	15/2169	28/8485	0.00140500935236449	0.0307590476251004	AIF1/ICAM1/CCL2/S1PR1/ITGAL/PIK3CG/CCL5/APOD/GPR183/CD200R1/F11R/CXCL12/CCL27/LRCH1/APP	15
1	GO:0032611	0.0353921732128849	interleukin-1 beta production	24/2169	53/8485	0.00141548028905714	0.0307620898778188	EGR1/SMAD3/AGER/CX3CR1/LGALS9/LPL/TNF/IFI16/TLR4/GHRL/HSPB1/APOA1/MNDA/NLRP1/MIR708/CX3CL1/TREM2/ZC3H12A/CD33/F2R/S1PR3/ORM1/APP/ISL1	24
1	GO:0072078	0.0353921732128849	nephron tubule morphogenesis	24/2169	53/8485	0.00141548028905714	0.0307620898778188	WT1/SMAD4/GLI3/LHX1/HES1/DCHS1/GATA3/WNT9B/TCF21/NPNT/TACSTD2/WNK4/AGT/SIX2/PAX2/MYC/NOG/FGF1/IRX3/BMP2/KIF26B/PBX1/LGR4/SOX8	24
1	GO:0042310	0.0359122077769025	vasoconstriction	25/2169	56/8485	0.00145724620668208	0.0312140923559277	ACTA2/GJA1/ATP1A2/ICAM1/FGG/HTR2A/HTR1A/ADM/FGA/EDNRA/CD38/KEL/HTR2B/AGT/BDKRB2/F2R/HTR1D/SLC6A4/LEP/EGFR/TBXA2R/EDNRB/DRD5/HTR1B/ADRA1D	25
1	GO:0042632	0.0359122077769025	cholesterol homeostasis	25/2169	56/8485	0.00145724620668208	0.0312140923559277	HNF4A/NR5A2/NR1H4/NR1H2/NR1D1/LPL/TSKU/APOC3/APOM/CETP/MTTP/CYP39A1/APOA1/EPHX2/RALY/ABCA1/LCAT/NPC2/CES1/MALL/SCARB1/LIPG/FABP3/ABCB11/ACSM3	25
1	GO:0055092	0.0359122077769025	sterol homeostasis	25/2169	56/8485	0.00145724620668208	0.0312140923559277	HNF4A/NR5A2/NR1H4/NR1H2/NR1D1/LPL/TSKU/APOC3/APOM/CETP/MTTP/CYP39A1/APOA1/EPHX2/RALY/ABCA1/LCAT/NPC2/CES1/MALL/SCARB1/LIPG/FABP3/ABCB11/ACSM3	25
1	GO:0072028	0.0359122077769025	nephron morphogenesis	25/2169	56/8485	0.00145724620668208	0.0312140923559277	WT1/SMAD4/GLI3/LHX1/HES1/LIF/DCHS1/GATA3/WNT9B/TCF21/NPNT/TACSTD2/WNK4/AGT/SIX2/PAX2/MYC/NOG/FGF1/IRX3/BMP2/KIF26B/PBX1/LGR4/SOX8	25
1	GO:0046631	0.0364464986109182	alpha-beta T cell activation	33/2169	80/8485	0.0014869768441068	0.0316784860668768	ZBTB7B/PRDM1/IRF4/CBFB/BCL6/GLI3/RELB/RUNX1/LEF1/EOMES/AGER/CD86/IL15/LGALS9/CTSL/CD274/RPL22/HLA-A/ITPKB/GATA3/EBI3/GPR183/WDFY4/NFKBIZ/TOX/ZC3H12A/TCIRG1/BCL11B/RASAL3/HLX/PNP/PRR7/PRKCQ	33
1	GO:1901699	0.0364464986109182	cellular response to nitrogen compound	128/2169	398/8485	0.00148996337481599	0.0316784860668768	KLF5/SP1/ZBTB7B/KLF4/EGR1/KLF15/KLF2/KLF16/WT1/BCL11A/KLF1/PPARG/RELA/KLF3/NR4A1/NR4A3/NR4A2/STAT5A/NR1H4/NFE2L2/TP53/IL1B/AGER/CACNA1S/LPL/GPD1/GJA1/BRCA1/VCAM1/GABRG2/IGFBP1/IGFBP5/ICAM1/VIM/IFIT1/HTR2A/TNF/PCK2/CDK2/USF1/COL6A1/HTR1A/MMP2/GDF15/FLOT1/TLR3/BGLAP/SOD1/PIK3CG/DDX58/GLRA1/TLR4/STC1/AQP1/AKR1B1/SLC9A1/CRHBP/CRHR1/GHRL/APLP1/RGS4/BLM/CASP7/SLC2A4/PDE2A/GABRB2/PDK4/PCK1/GSTM2/RARRES2…	128
1	GO:0048608	0.0364464986109182	reproductive structure development	86/2169	253/8485	0.00149488630997928	0.0316784860668768	SP3/WT1/PLAG1/PPARG/TFAP2C/SMAD4/RBPJ/NR2F2/NR5A1/GLI3/GLI2/GATA6/GATA4/GATA2/LEF1/NKX2-1/ANG/EOMES/C3/MMP19/PCDH12/SERPINA5/LHX1/GJA1/ICAM1/PTX3/DCN/HES1/TNFSF10/LIF/TCF23/ADAM15/NHLH2/TLR3/SFRP2/ADM/SOD1/MMP14/DMRTA1/STC1/INHA/GHRL/PGR/TGFB2/GDF7/GATA3/WNT9B/CRIP1/SPP1/DLX3/PATZ1/TCF21/ARID5B/EPOR/ADAMTS1/ETNK2/MERTK/TPPP3/WNT2/STRA6/PLCD3/MAS1/RSPO3/ST14/YBX3/GLI1/SPINT2/PHB/LEP/IRX5/SEMA3A/SP…	86
1	GO:0098869	0.0366254617209605	cellular oxidant detoxification	27/2169	62/8485	0.00150987050668361	0.031834036822204	NFE2L2/MGST2/HBG1/ALOX5AP/HBG2/TXNDC2/GSTO1/APOM/SOD3/SOD1/HP/PTGS1/TP53INP1/GPX3/GSTA1/GSTM2/TXNDC17/S100A9/HBB/FBLN5/DUOX2/DUOX1/TXNRD3/PTGS2/CYGB/GPX2/PRDX5	27
1	GO:0001658	0.0366254617209605	branching involved in ureteric bud morphogenesis	19/2169	39/8485	0.00151787387708976	0.031834036822204	WT1/SMAD4/GLI3/LHX1/DCHS1/WNT9B/TCF21/NPNT/TACSTD2/AGT/SIX2/PAX2/MYC/NOG/FGF1/BMP2/PBX1/LGR4/SOX8	19
1	GO:0061518	0.0366254617209605	microglial cell proliferation	6/2169	7/8485	0.00151826465169359	0.031834036822204	CSF1/CSF1R/CX3CL1/TREM2/IL33/CLU	6
1	GO:1990748	0.0366462443255839	cellular detoxification	30/2169	71/8485	0.00152580367751023	0.0318521005999629	NFE2L2/MGST2/HBG1/ALOX5AP/HBG2/TXNDC2/GSTO1/APOM/SOD3/SOD1/HP/PTGS1/TP53INP1/ESD/GPX3/GSTA1/GSTM2/ADH5/GSTM3/TXNDC17/S100A9/HBB/FBLN5/DUOX2/DUOX1/TXNRD3/PTGS2/CYGB/GPX2/PRDX5	30
1	GO:0042063	0.0366462443255839	gliogenesis	72/2169	206/8485	0.00153718078786227	0.0318521005999629	KLF15/PLAG1/EGR2/PPARG/RELA/SOX4/E2F1/ETV5/GLI3/SOX6/SOX2/LEF1/SOX10/NKX2-1/IL1B/AGER/CX3CR1/NR1D1/LAMB2/CSPG4/VIM/HES1/TNF/SRGAP2C/CSF1/CCL2/LIF/MIR181B1/NDN/SOD1/MMP14/TLR4/NAB2/F2/CSF1R/LAMA2/TGFB2/PHGDH/TGFB1/SH3TC2/FGF5/TAL1/CX3CL1/ROR1/BACE2/GPR183/TREM2/C1QA/IL33/S100A9/MIR125B1/MOBP/NRROS/PAX2/DUSP10/DISC1/LGI4/BIN1/CLU/SPINT1/NOG/EGFR/IDH2/APP/DLL1/CDK5R2/BMP2/MAP2K1/MAG/LAMB1/IL6ST/SOX8	72
1	GO:0032727	0.0366462443255839	positive regulation of interferon-alpha production	7/2169	9/8485	0.00154052231291318	0.0318521005999629	IRF5/IRF7/TLR3/DDX58/TLR4/TLR9/DHX9	7
1	GO:0061517	0.0366462443255839	macrophage proliferation	7/2169	9/8485	0.00154052231291318	0.0318521005999629	CSF1/MIR181B1/CSF1R/CX3CL1/TREM2/IL33/CLU	7
1	GO:0009615	0.037747261021569	response to virus	62/2169	173/8485	0.00159231622175353	0.032809079826843	RELA/IRF5/IRF7/IFI27/OAS2/OAS1/IFITM1/ACTA2/PSMA2/IL15/LGALS9/IKBKE/MLKL/IFIT1/TNF/DHX58/RNF26/DTX3L/TLR3/IFI16/ISG15/DDX58/ZC3HAV1/SLFN13/CCL5/MYD88/FGL2/HSPB1/GATA3/PRF1/TLR9/NLRP1/RNASEL/MIR708/TREX1/WDFY4/NPC2/DHX9/IL33/IFI6/ZCCHC3/ZC3H12A/PCBP2/BTBD17/PLSCR1/CXCL12/DDIT4/AP1S1/OAS3/SLFN11/DUOX2/IFI44/PHB/CNOT7/CLU/HIF1A/CFL1/TTC4/GBP1/MST1R/ITGB8/AGBL4	62
1	GO:0002474	0.038579965484184	antigen processing and presentation of peptide antigen via MHC class I	20/2169	42/8485	0.00163870529205919	0.0335328480274149	HLA-F/TAPBPL/HLA-B/PSMA2/ERAP2/HLA-C/TAPBP/NCF4/HLA-A/PSMB10/PSMB5/FCER1G/PSMB8/NCF2/FCGR1A/ERAP1/PSME1/ITGAV/PSMA7/HLA-G	20
1	GO:0032637	0.038579965484184	interleukin-8 production	20/2169	42/8485	0.00163870529205919	0.0335328480274149	KLF4/RELA/IL1B/LGALS9/CD74/TNF/CD14/TLR3/TLR1/DDX58/TLR4/MYD88/SSC5D/NOS2/TLR9/HSPA1A/CD33/F2R/LEP/SERPINE1	20
1	GO:0010565	0.0397447193245509	regulation of cellular ketone metabolic process	38/2169	96/8485	0.00169398015512609	0.0345452261627553	EGR1/PPARG/NR4A3/NR1H4/NR1H2/IL1B/PSMA2/NR1D1/BRCA1/CD74/APOC3/STARD4/ADM/OAZ2/PSMB10/APOA1/PDK4/EIF6/AZIN1/PSMB5/TREX1/ABCD2/PSMB8/BHMT/FGF19/CLCN2/CES1/PSME1/OAZ1/ACADVL/ATP2B4/PSMA7/BMP2/MFSD2A/FABP3/PTGS2/ABCB11/TWIST1	38
1	GO:0070663	0.0400700109908485	regulation of leukocyte proliferation	49/2169	131/8485	0.00171369336159956	0.0348279624450107	ZBTB7B/NFATC2/BCL6/LILRB2/IL1B/CD209/AGER/CD86/HLA-DPA1/BTN2A2/IL15/LGALS9/VCAM1/CD4/AIF1/CD74/HES1/CD274/CSF1/MIR181B1/TLR4/HLA-A/CSF1R/CCL5/MYD88/IDO1/MNDA/CD38/TLR9/SPTA1/EBI3/CARD11/GPR183/IL33/CORO1A/AHR/HLA-DMB/PELI1/LEP/RASAL3/CR1/HLA-G/CDKN1A/IL6ST/PNP/TNFSF9/ARG1/CEBPB/PRKCQ	49
1	GO:0032964	0.043243639227104	collagen biosynthetic process	17/2169	34/8485	0.0018620454783237	0.0375864095303379	PPARG/RUNX1/VIM/EMILIN1/F2/ADAMTS3/TGFB1/CIITA/SERPINF2/SERPINH1/ITGA2/F2R/COL5A1/TRAM2/TGFB3/COL1A1/ARG1	17
1	GO:0048483	0.043243639227104	autonomic nervous system development	17/2169	34/8485	0.0018620454783237	0.0375864095303379	EGR2/SOX4/TFAP2A/TFAP2B/SOX10/VCAM1/HES1/GFRA3/GATA3/EDNRA/HAND2/FN1/SEMA3A/CTNNB1/EDNRB/HLX/SOX8	17
1	GO:0062207	0.0437249187243351	regulation of pattern recognition receptor signaling pathway	23/2169	51/8485	0.0018891513563572	0.0380047269662614	IRF7/IRF4/NR1D1/SLC15A3/BPIFB1/DHX58/RAB7B/SLC15A2/CD14/MIR181B1/FLOT1/TLR3/TLR1/TLR4/LRRC14/TLR9/MIR708/HSPA1A/ZCCHC3/PELI1/APPL1/LTF/LGR4	23
1	GO:0002224	0.0444820842859091	toll-like receptor signaling pathway	32/2169	78/8485	0.00193639649245935	0.0386628384339417	IRF7/IRF4/NR1H4/CTSK/NR1D1/IKBKE/CTSL/FGG/NFKBIA/BPIFB1/RAB7B/S100A1/CD14/MIR181B1/FLOT1/TLR3/TLR1/TLR4/MYD88/LRRC14/FGA/ITGB2/TLR9/MIR708/S100A9/SFTPA2/RPS27A/PELI1/MAPKAPK2/APPL1/LTF/LGR4	32
1	GO:0031099	0.0444820842859091	regeneration	46/2169	122/8485	0.00193802339274444	0.0386628384339417	KLF5/KLF4/PPARG/NR4A3/GLI3/RUNX1/GATA4/SOX2/LAMB2/IGFBP1/LCP1/HAMP/UGT1A1/PRRX1/TNR/ADAM15/ADM/AURKA/TEC/APOA1/APOD/PTPRF/SPP1/SCARF1/MAP1B/ANXA3/CCNA2/PTGFRN/CXCL12/POSTN/DUSP10/NEFL/GLI1/ANGPT2/PHB/CPB2/RTN4RL1/GAS6/EGFR/CDKN1A/FKBP1B/MAP2K1/MAG/CCND1/ISL1/CEBPB	46
1	GO:0061458	0.0444820842859091	reproductive system development	86/2169	255/8485	0.00194134333695618	0.0386628384339417	SP3/WT1/PLAG1/PPARG/TFAP2C/SMAD4/RBPJ/NR2F2/NR5A1/GLI3/GLI2/GATA6/GATA4/GATA2/LEF1/NKX2-1/ANG/EOMES/C3/MMP19/PCDH12/SERPINA5/LHX1/GJA1/ICAM1/PTX3/DCN/HES1/TNFSF10/LIF/TCF23/ADAM15/NHLH2/TLR3/SFRP2/ADM/SOD1/MMP14/DMRTA1/STC1/INHA/GHRL/PGR/TGFB2/GDF7/GATA3/WNT9B/CRIP1/SPP1/DLX3/PATZ1/TCF21/ARID5B/EPOR/ADAMTS1/ETNK2/MERTK/TPPP3/WNT2/STRA6/PLCD3/MAS1/RSPO3/ST14/YBX3/GLI1/SPINT2/PHB/LEP/IRX5/SEMA3A/SP…	86
1	GO:0009713	0.0445269238430781	catechol-containing compound biosynthetic process	10/2169	16/8485	0.00195629894566728	0.0387018119798559	NR4A2/TGFB2/GATA3/HAND2/MOXD1/PNMT/DDC/GPR37/SLC6A3/HDC	10
1	GO:0042423	0.0445269238430781	catecholamine biosynthetic process	10/2169	16/8485	0.00195629894566728	0.0387018119798559	NR4A2/TGFB2/GATA3/HAND2/MOXD1/PNMT/DDC/GPR37/SLC6A3/HDC	10
1	GO:0097237	0.044558256350077	cellular response to toxic substance	31/2169	75/8485	0.00196417945084269	0.0387290454981425	NFE2L2/MGST2/HBG1/ALOX5AP/HBG2/TXNDC2/GSTO1/APOM/SOD3/SOD1/HP/PTGS1/TP53INP1/ESD/GPX3/GSTA1/GSTM2/ADH5/GSTM3/TXNDC17/S100A9/PINK1/HBB/FBLN5/DUOX2/DUOX1/TXNRD3/PTGS2/CYGB/GPX2/PRDX5	31
1	GO:0071695	0.0446387586785198	anatomical structure maturation	50/2169	135/8485	0.00197424374245972	0.0387990163317513	KLF2/ZBTB7A/BCL11A/PPARG/RBPJ/CBFB/NR4A2/SOX18/GATA2/SOX10/ANG/C3/CX3CR1/IL15/HES1/CDH5/MMP2/S1PR1/PHOSPHO1/BFSP2/DCHS1/SPINK5/AURKA/AKR1B1/PGR/PAEP/TGFB2/SIX3/VSX1/GATA3/ROPN1L/TAL1/SCARF1/CX3CL1/C1QA/GHRHR/PAX2/LGI4/LEP/APP/HIF1A/SRRM4/EDNRB/CDKN1A/CDK5R2/BMP2/LTF/CEND1/SOX8/TUBB8	50
1	GO:0048598	0.0455980500447725	embryonic morphogenesis	120/2169	373/8485	0.00203983871418307	0.0396328110538266	ZNF281/SP3/KLF4/SP8/ZIC1/HNF4A/SMAD3/SOX4/NR4A3/TFAP2A/SMAD4/ATOH1/GLI3/SRF/GLI2/MAFB/GATA6/SOX18/GATA4/SOX2/GATA2/LEF1/HNF1B/TP53/EOMES/MAB21L2/LHX1/EFEMP1/GJA1/HES1/ALX4/COL6A1/OTX1/MMP2/LRIG3/GRHL3/CFC1B/VTN/LAMB3/HOXA2/DKK1/PRRX1/SFRP2/ADM/APLNR/SOD1/MMP14/ITGA5/COL11A1/FRZB/TGFB2/GDF7/SIX3/APOA1/GATA3/ITGB2/WNT9B/TCF21/TGFB1/FZD2/HAND2/COL8A1/TAL1/ACVR1/CCDC103/HTR2B/PAF1/TMEM107/ITGA2/SIX2/…	120
1	GO:0033238	0.0455980500447725	regulation of cellular amine metabolic process	18/2169	37/8485	0.00204885496123273	0.0396328110538266	NR4A2/NR1H4/PSMA2/HTR1A/OAZ2/PSMB10/ITGB2/AZIN1/PSMB5/PSMB8/BHMT/PAOX/PSME1/GPR37/OAZ1/ATP2B4/PSMA7/SLC6A3	18
1	GO:0045824	0.0455980500447725	negative regulation of innate immune response	18/2169	37/8485	0.00204885496123273	0.0396328110538266	PPARG/NR1H2/HLA-F/A2M/HLA-B/LGALS9/DHX58/MIR181B1/IFI16/PARP14/KLRC1/HLA-A/TREX1/DUSP10/CNOT7/CR1/HLA-G/ARG1	18
1	GO:0032735	0.0455980500447725	positive regulation of interleukin-12 production	12/2169	21/8485	0.00204994882700189	0.0396328110538266	IRF8/RELA/IRF5/AGER/LGALS9/TLR3/TLR4/IDO1/TLR9/LAPTM5/HLA-G/ISL1	12
1	GO:0060325	0.0455980500447725	face morphogenesis	12/2169	21/8485	0.00204994882700189	0.0396328110538266	LEF1/EP300/MMP2/RRAS/ARID5B/CLDN5/STRA6/MSX1/CRISPLD2/NOG/TGFB3/COL1A1	12
1	GO:0007517	0.0460147199963722	muscle organ development	69/2169	198/8485	0.00207539753012392	0.0399949713095249	KLF5/EGR1/WT1/EGR2/SMAD3/SMAD4/RBPJ/NR2F2/SOX6/TEAD4/LEF1/EVC/JPH2/DCN/EP300/ALX4/S1PR1/TNNI3/LIF/TCF23/SAP30/MYH7/FLOT1/MSC/MYOZ2/COL11A1/LAMA2/TGFB2/CRYAB/PAX7/UNC45A/TAGLN/COL6A3/KEL/TCF21/TGFB1/FZD2/ARID5B/ACTC1/ELN/SIRT6/WNT2/POPDC2/STRA6/ARNTL/YBX3/MSX1/DMRTA2/TNNT2/MEF2B/IGSF8/VAX1/PAX3/ZBTB18/ID3/NOG/FOXC1/HMG20B/RBM24/ITGA11/DLL1/MYOM2/BMP2/HLX/ISL1/SOX8/HEYL/RPS6KB1/TWIST1	69
1	GO:0043299	0.0469097455443465	leukocyte degranulation	96/2169	290/8485	0.00212261292055867	0.0407729076115462	NR4A3/GATA2/LILRB2/HLA-F/C3/CD53/HLA-B/SERPINA3/PSMA2/LGALS9/ARHGAP9/CST3/SLC11A1/HLA-C/HSPA8/CFD/PTX3/ADGRG3/TSPAN14/PIGR/TMEM30A/DERA/CD177/SLPI/CD59/ITGAL/CD14/EEF1A1/SLC2A3/PIK3CG/HP/OLFM4/ARPC5/FRK/FGL2/SERPINA1/FTH1/B4GALT1/METTL7A/CD44/ITGB2/MNDA/TMBIM1/CTSZ/LAIR1/PA2G4/C3AR1/HSPA1A/FCER1G/IMPDH2/SIGLEC9/ANXA3/GGH/NPC2/MVP/STOM/CORO1A/CMTM6/S100A9/CREG1/PGAM1/PLAU/CD33/ALDH3B1/LCN2/GM2A/HB…	96
1	GO:0045055	0.0491560026219921	regulated exocytosis	145/2169	462/8485	0.00223142852363736	0.0427253043094145	NR4A3/GATA2/LILRB2/HLA-F/C3/A2M/CD53/HLA-B/SERPINA3/PSMA2/ISLR/LGALS9/ARHGAP9/TIMP3/CST3/SLC11A1/HLA-C/HSPA8/SV2A/CFD/PTX3/ADGRG3/TSPAN14/FGG/HTR2A/ACTN1/EGF/PIGR/TMEM30A/DERA/CD177/SLPI/CD59/TLN1/SRGN/ITGAL/CD14/PRKCG/EEF1A1/MMRN1/SLC2A3/SOD1/PIK3CG/HP/PRRT2/OLFM4/ARPC5/CRHBP/FRK/LGALS3BP/TGFB2/FGL2/SERPINA1/FTH1/SYT4/TRPV6/B4GALT1/METTL7A/APOA1/FGA/CD44/ITGB2/MNDA/TMBIM1/RARRES2/CTSZ/TGFB1/LAIR…	145
1	GO:0044706	0.0493295841618943	multi-multicellular organism process	47/2169	126/8485	0.00224650857663276	0.0428761775236555	SP3/KLF1/NR2F2/TEAD3/IL1B/LGALS9/GJA1/PSG1/IGFBP5/THBD/PSG11/MMP2/LIF/TCF23/PSG3/ADM/SOD1/ITGA5/STC1/AKR1B1/CRHBP/CRHR1/GHRL/PGR/IDO1/B4GALT1/CORIN/CD38/PSG5/SPP1/SLC38A2/EPOR/APOL2/ENDOU/ITGA2/TPPP3/PSG7/PSG4/RAMP2/PSG6/PAPPA/ANGPT2/SLC6A4/LEP/PSG9/TGFB3/ARG1	47
1	GO:0055065	0.0495516138041865	metal ion homeostasis	116/2169	360/8485	0.00226385273984971	0.0430691607510672	SMAD3/SMAD4/TFAP2B/GATA2/SCNN1A/TAC4/CX3CR1/JPH2/GJA1/ATP1A2/CD4/SLC11A1/SV2A/GSTO1/MT1M/CMKLR1/HTR2A/HAMP/CCR1/CDH5/CCR10/CCRL2/SLC24A2/SCN7A/S1PR1/TNNI3/NPSR1/ADORA1/ADM/APLNR/SOD1/KCTD17/PIK3CG/GNG3/F2/STC1/SLC9A1/TRPC7/CCL5/GHRL/MT1F/FTH1/TRPV6/CORIN/HPX/EDNRA/CD38/KEL/GSTM2/PTGER2/RAMP3/GPR35/C3AR1/TGM2/CX3CL1/BOLA2B/HTR2B/PRND/AGT/BDH2/SCARA5/TMEM203/CORO1A/SLC40A1/ATP1A3/TRPV5/S100A9/CYP4F…	116
2	GO:0032989	0.000702464364215809	cellular component morphogenesis	162/2038	483/8728	1.04580075065626e-07	0.000686045292430505	PLCG1/NSMF/LZTS1/ARC/GAS7/UGT8/FGFR2/SEMA4D/LGR6/NTNG2/NOTCH1/TMEM108/PLXNB2/ACTN2/NEDD4L/KANK1/ARHGDIA/ABCA2/BSG/SIAH1/EPB41L3/RERE/SPTBN4/LINGO1/WEE1/CHODL/UNC13A/DPYSL5/PDGFRA/SEMA3D/EPHB3/TIAM1/BDNF/RAPGEF2/EZR/SIPA1L1/CDH4/PTPRS/MAPT/SEMA5B/SHANK1/SEMA4C/FSTL4/BCL11A/LHX4/TLR2/NTN3/IGSF9/FLRT1/BAIAP2/ANAPC2/CRMP1/KIF1A/WASF1/DOK6/DVL1/RASAL1/MYH14/SPTB/GLI2/NUMBL/NFIB/PHACTR1/DAB1/GBX2/CDK5R…	162
2	GO:0032990	0.000824580075701317	cell part morphogenesis	147/2038	436/8728	2.94611364033732e-07	0.000805306728688497	PLCG1/NSMF/LZTS1/ARC/GAS7/UGT8/FGFR2/SEMA4D/LGR6/NTNG2/NOTCH1/TMEM108/PLXNB2/NEDD4L/KANK1/ARHGDIA/BSG/SIAH1/EPB41L3/RERE/SPTBN4/LINGO1/WEE1/CHODL/UNC13A/DPYSL5/SEMA3D/EPHB3/TIAM1/BDNF/RAPGEF2/EZR/SIPA1L1/CDH4/PTPRS/MAPT/SEMA5B/SHANK1/SEMA4C/FSTL4/BCL11A/LHX4/NTN3/IGSF9/FLRT1/BAIAP2/ANAPC2/CRMP1/KIF1A/WASF1/DOK6/DVL1/RASAL1/MYH14/SPTB/GLI2/NUMBL/NFIB/PHACTR1/DAB1/GBX2/CDK5R1/MEF2A/LRP2/EPHA8/LAMA3…	147
2	GO:0016358	0.000824580075701317	dendrite development	61/2038	145/8728	3.6828051616852e-07	0.000805306728688497	IQSEC1/NSMF/PREX1/LZTS1/ARC/SEMA4D/NEDD4L/EZH2/RERE/NCK2/EPHB3/TIAM1/RAPGEF2/SIPA1L1/PTPRS/SHANK1/FSTL4/BCL11A/NTN3/CAMK1/IGSF9/FLRT1/ANAPC2/KIF1A/ASAP1/DVL1/PHACTR1/DAB1/CDK5R1/ZMYND8/MEF2A/RELN/NLGN1/CAMK2B/SLC12A5/LRP8/COBL/HDAC2/MARK1/RAP2A/PPP1R9B/PAK4/ZNF365/CRTC1/SRCIN1/CTNND2/STK11/PLK2/MEF2C/DOCK10/MAP1A/ARF6/MAP2/ARHGAP33/CHRNA7/PTPRD/CUX2/KLF7/TMEFF1/VLDLR/DTNBP1	61
2	GO:0060996	0.00164320246734899	dendritic spine development	31/2038	59/8728	1.03948166881559e-06	0.00160479502542941	IQSEC1/ARC/NCK2/EPHB3/TIAM1/SIPA1L1/PTPRS/SHANK1/FSTL4/CAMK1/KIF1A/ASAP1/DVL1/CDK5R1/ZMYND8/RELN/NLGN1/CAMK2B/SLC12A5/LRP8/HDAC2/PAK4/ZNF365/SRCIN1/CTNND2/PLK2/MEF2C/DOCK10/ARF6/ARHGAP33/CUX2	31
2	GO:0048858	0.00164320246734899	cell projection morphogenesis	143/2038	431/8728	1.22316694011388e-06	0.00160479502542941	PLCG1/NSMF/LZTS1/ARC/GAS7/UGT8/FGFR2/SEMA4D/LGR6/NTNG2/NOTCH1/TMEM108/PLXNB2/NEDD4L/KANK1/ARHGDIA/BSG/SIAH1/EPB41L3/RERE/SPTBN4/LINGO1/WEE1/CHODL/UNC13A/DPYSL5/SEMA3D/EPHB3/TIAM1/BDNF/RAPGEF2/EZR/SIPA1L1/CDH4/PTPRS/MAPT/SEMA5B/SHANK1/SEMA4C/FSTL4/BCL11A/LHX4/NTN3/IGSF9/FLRT1/BAIAP2/ANAPC2/CRMP1/KIF1A/WASF1/DOK6/DVL1/RASAL1/SPTB/GLI2/NUMBL/NFIB/PHACTR1/DAB1/GBX2/CDK5R1/MEF2A/LRP2/EPHA8/LAMA3/RELN/…	143
2	GO:0048812	0.00168481116452458	neuron projection morphogenesis	139/2038	418/8728	1.50496754312156e-06	0.00164543118047957	PLCG1/NSMF/LZTS1/ARC/GAS7/UGT8/FGFR2/SEMA4D/LGR6/NTNG2/NOTCH1/TMEM108/PLXNB2/NEDD4L/ARHGDIA/BSG/SIAH1/EPB41L3/RERE/SPTBN4/LINGO1/WEE1/CHODL/UNC13A/DPYSL5/SEMA3D/EPHB3/TIAM1/BDNF/RAPGEF2/EZR/SIPA1L1/CDH4/PTPRS/MAPT/SEMA5B/SHANK1/SEMA4C/FSTL4/BCL11A/LHX4/NTN3/IGSF9/FLRT1/BAIAP2/ANAPC2/CRMP1/KIF1A/WASF1/DOK6/DVL1/RASAL1/SPTB/GLI2/NUMBL/NFIB/PHACTR1/DAB1/GBX2/CDK5R1/MEF2A/LRP2/EPHA8/LAMA3/RELN/FLRT2/…	139
2	GO:0030036	0.00190406591754301	actin cytoskeleton organization	125/2038	370/8728	2.07927248901813e-06	0.00185956117598365	IQSEC1/ALDOA/GSN/PREX1/GAS7/WASF3/SMAD3/ACTN2/RAC3/SORBS3/NPHP4/KANK1/PHACTR3/MICAL3/ARHGDIA/SYNPO/PARVB/MICAL1/EPB41L3/SPTBN4/MICAL2/NCK2/PIP5K1C/ABLIM2/TJP1/PDGFRA/EZR/SIPA1L1/IQGAP2/STARD13/ARHGEF17/SHANK1/PLEKHG2/SVIL/BCAR1/ACTG1/TPM2/RACGAP1/DAAM2/BCL6/BAIAP2/WASF1/MYH14/SPTB/DMTN/ARHGAP25/PHACTR1/PXN/EPB41L1/ARHGEF2/MYO1C/CDK5R1/MEF2A/TRPM2/EFS/AIF1L/MARCKSL1/FHOD1/SHROOM3/MYH9/ARHGEF10/COR…	125
2	GO:0120039	0.00190406591754301	plasma membrane bounded cell projection morphogenesis	141/2038	428/8728	2.26775753168738e-06	0.00185956117598365	PLCG1/NSMF/LZTS1/ARC/GAS7/UGT8/FGFR2/SEMA4D/LGR6/NTNG2/NOTCH1/TMEM108/PLXNB2/NEDD4L/KANK1/ARHGDIA/BSG/SIAH1/EPB41L3/RERE/SPTBN4/LINGO1/WEE1/CHODL/UNC13A/DPYSL5/SEMA3D/EPHB3/TIAM1/BDNF/RAPGEF2/EZR/SIPA1L1/CDH4/PTPRS/MAPT/SEMA5B/SHANK1/SEMA4C/FSTL4/BCL11A/LHX4/NTN3/IGSF9/FLRT1/BAIAP2/ANAPC2/CRMP1/KIF1A/WASF1/DOK6/DVL1/RASAL1/SPTB/GLI2/NUMBL/NFIB/PHACTR1/DAB1/GBX2/CDK5R1/MEF2A/LRP2/EPHA8/LAMA3/RELN/…	141
2	GO:0043087	0.00205380890715658	regulation of GTPase activity	92/2038	256/8728	2.75186544058496e-06	0.00200580414335971	RGS3/ARHGAP39/IQSEC1/GPSM1/PREX1/SEMA4D/PLXNB2/EZH2/ARHGDIA/SCRIB/USP6/EVI5L/RAP1GAP2/TBC1D14/RASGRP2/RGS6/ALS2CL/RANBP1/EPHB3/TIAM1/ARHGEF16/MAPRE2/RAPGEF2/FAM13A/SIPA1L1/IQGAP2/RGPD6/STARD13/APC2/RACGAP1/TBC1D1/BCL6/TBC1D3C/ASAP1/RASAL1/ARHGAP25/RGS11/TBC1D24/ARHGAP22/TBC1D3F/ARHGAP27/TBC1D16/RAP1GAP/PLXND1/ARHGEF10/GPS2/DOCK1/RASA4B/ARAP1/EPHA2/RHOH/TBC1D3E/ADAP1/TBC1D3K/FGD3/CPEB2/ARHGAP8/HRA…	92
2	GO:0000904	0.00212168125326959	cell morphogenesis involved in differentiation	153/2038	474/8728	3.15867389201963e-06	0.00207209007316488	PLCG1/NSMF/PREX1/LZTS1/ARC/FGFR2/SEMA4D/LGR6/NTNG2/NOTCH1/PLXNB2/RAC3/NEDD4L/KANK1/ARHGDIA/BSG/SIAH1/PARVB/RERE/SPTBN4/LINGO1/CHODL/RILPL1/DPYSL5/SEMA3D/EPHB3/TIAM1/BDNF/RAPGEF2/EZR/SIPA1L1/CDH4/PTPRS/AXL/MAPT/NBEAL2/SEMA5B/SHANK1/SEMA4C/FSTL4/LHX4/ATF4/NTN3/IGSF9/BAIAP2/ANAPC2/CRMP1/KIF1A/DOK6/DVL1/SPTB/GLI2/NUMBL/DMTN/NFIB/PHACTR1/PXN/DAB1/GBX2/CDK5R1/MEF2A/LIMS2/EPHA8/LAMA3/RELN/FLRT2/BOC/WHRN…	153
2	GO:0030029	0.0027078768811687	actin filament-based process	143/2038	440/8728	4.4345162561941e-06	0.00264458424005757	IQSEC1/ALDOA/GSN/GJC1/RANGRF/PREX1/GAS7/WASF3/SMAD3/ACTN2/RAC3/SORBS3/CACNA1C/NEDD4L/NPHP4/KANK1/PHACTR3/SYNE2/MICAL3/ARHGDIA/SYNPO/PARVB/MICAL1/EPB41L3/SPTBN4/MICAL2/NCK2/PIP5K1C/ABLIM2/TJP1/PDGFRA/EZR/SIPA1L1/IQGAP2/STARD13/SCN5A/ARHGEF17/SHANK1/PLEKHG2/SVIL/BCAR1/ACTG1/TPM2/RACGAP1/DAAM2/BCL6/BAIAP2/PDE4D/WASF1/MYH14/SPTB/DMTN/ARHGAP25/PHACTR1/PXN/EPB41L1/ARHGEF2/MYO1C/CDK5R1/MEF2A/TRPM2/EFS/A…	143
2	GO:0007015	0.00411976889938066	actin filament organization	80/2038	220/8728	7.36001589884888e-06	0.00402347535803739	ALDOA/GSN/PREX1/GAS7/WASF3/SMAD3/ACTN2/RAC3/SORBS3/KANK1/MICAL3/SYNPO/MICAL1/SPTBN4/MICAL2/NCK2/TJP1/EZR/IQGAP2/SHANK1/PLEKHG2/SVIL/BCAR1/ACTG1/TPM2/BAIAP2/WASF1/SPTB/DMTN/ARHGAP25/PHACTR1/PXN/ARHGEF2/MYO1C/EFS/AIF1L/MARCKSL1/FHOD1/SHROOM3/ARHGEF10/CORO2B/SHTN1/MYADM/ARAP1/FSCN2/RHOH/COBL/CD47/PROX1/RAPGEF3/MAD2L2/TMEFF2/SPIRE1/MYO7A/PIK3R1/TPM4/SORBS1/ELMO3/PDXP/S100A10/SPATC1L/PPP1R9B/STMN1/BCL…	80
2	GO:0043547	0.00484432831364074	positive regulation of GTPase activity	77/2038	211/8728	9.37565402372034e-06	0.00473109926120042	RGS3/ARHGAP39/IQSEC1/PREX1/SEMA4D/EZH2/ARHGDIA/SCRIB/USP6/EVI5L/RAP1GAP2/TBC1D14/RASGRP2/RGS6/ALS2CL/RANBP1/TIAM1/ARHGEF16/MAPRE2/RAPGEF2/FAM13A/SIPA1L1/IQGAP2/RGPD6/STARD13/APC2/RACGAP1/TBC1D1/TBC1D3C/ASAP1/RASAL1/ARHGAP25/RGS11/TBC1D24/ARHGAP22/TBC1D3F/ARHGAP27/TBC1D16/RAP1GAP/ARHGEF10/DOCK1/RASA4B/ARAP1/EPHA2/TBC1D3E/ADAP1/TBC1D3K/ARHGAP8/HRAS/RAPGEF3/AGRN/TBC1D3H/ARHGAP26/SRGAP1/TBC1D3/RGS14/…	77
2	GO:0097061	0.0059064591107271	dendritic spine organization	24/2038	45/8728	1.23106189593836e-05	0.00576840431239687	ARC/EPHB3/TIAM1/IGF1R/SIPA1L1/SHANK1/GRIN2B/KIF1A/DVL1/CDK5R1/ZMYND8/RELN/NLGN1/CAMK2B/LRP8/TANC1/ZNF365/SRCIN1/CTNND2/PRNP/DOCK10/ARHGAP33/CHRNA7/CUX2	24
2	GO:0007264	0.00736063214862468	small GTPase mediated signal transduction	94/2038	273/8728	1.64373205641462e-05	0.00718858819338662	ARHGEF3/PSD/ARHGAP39/IQSEC1/RCC1/RANGRF/PREX1/DEPDC7/GNA13/NOTCH1/KSR1/RAC3/KANK1/ARHGDIA/RHEB/HMOX1/RAP1GAP2/RASGRP2/CADM4/TIAM1/ARHGEF16/MAPRE2/RAPGEF2/FAM13A/SIPA1L1/PLCE1/STARD13/ARHGEF17/PLEKHG2/RACGAP1/BCL6/CDON/WASF1/RASAL1/ARHGAP25/RASGEF1A/ARHGEF2/DAB1/SSX2IP/SH2D3C/ARHGAP22/RELN/RAP1GAP/ADGRG1/ARHGEF10/SHTN1/RGS19/DOCK1/RASA4B/ARAP1/RHOH/RASSF1/FGD3/GPSM2/ARHGAP8/RAB39A/ARHGEF4/TRIM28/H…	94
2	GO:0048813	0.00905658226019749	dendrite morphogenesis	35/2038	78/8728	2.15729218643978e-05	0.00884489796440309	NSMF/LZTS1/ARC/SEMA4D/NEDD4L/RERE/EPHB3/TIAM1/RAPGEF2/SIPA1L1/SHANK1/ANAPC2/KIF1A/DVL1/PHACTR1/CDK5R1/MEF2A/RELN/NLGN1/CAMK2B/LRP8/RAP2A/ZNF365/SRCIN1/CTNND2/STK11/DOCK10/MAP2/ARHGAP33/CHRNA7/PTPRD/CUX2/KLF7/VLDLR/DTNBP1	35
2	GO:0099536	0.0110162590022981	synaptic signaling	148/2038	473/8728	2.91672778130644e-05	0.0107587701436766	CTBP2/CPLX3/CACNA1B/SLC12A7/PLCG1/DOC2B/NSMF/PPFIA4/GJC1/SYT6/LZTS1/ARC/GRID1/SCTR/NTNG2/TMEM108/RAC3/SERPINE2/KCNQ3/PHF24/GRIK4/PIP5K1C/CNR1/UNC13A/SV2B/BDNF/HRH2/RAPGEF2/SLC1A6/SIPA1L1/PTPRS/MAPT/SHANK1/VGF/PRKAR1B/SLC8A2/ATF4/EIF4A3/DRD4/SNCB/FGF14/GRIN2B/ANAPC2/GRIK3/DVL1/BAIAP3/BEGAIN/SHISA6/HTR6/CDK5R1/ZMYND8/AKAP12/RELN/DLG2/LY6H/NLGN1/PMP22/CAMK2B/CADPS2/FGF12/TSPOAP1/SYT5/SLC8A3/SLC18A2/…	148
2	GO:0048667	0.0110162590022981	cell morphogenesis involved in neuron differentiation	123/2038	381/8728	2.9521015638137e-05	0.0107587701436766	PLCG1/NSMF/LZTS1/ARC/FGFR2/SEMA4D/LGR6/NTNG2/NOTCH1/PLXNB2/NEDD4L/ARHGDIA/BSG/SIAH1/RERE/SPTBN4/LINGO1/CHODL/DPYSL5/SEMA3D/EPHB3/TIAM1/BDNF/RAPGEF2/EZR/SIPA1L1/CDH4/PTPRS/MAPT/SEMA5B/SHANK1/SEMA4C/FSTL4/LHX4/NTN3/IGSF9/BAIAP2/ANAPC2/CRMP1/KIF1A/DOK6/DVL1/SPTB/GLI2/NUMBL/NFIB/PHACTR1/DAB1/GBX2/CDK5R1/MEF2A/EPHA8/LAMA3/RELN/FLRT2/BOC/WHRN/DSCAML1/RAP1GAP/PLXND1/NLGN1/CAMK2B/SHTN1/UNC5D/VEGFA/LRP8/E…	123
2	GO:0106027	0.0123480004932954	neuron projection organization	25/2038	50/8728	3.49280942939725e-05	0.0120593841351821	ARC/EPHB3/TIAM1/IGF1R/SIPA1L1/SHANK1/GRIN2B/KIF1A/DVL1/CDK5R1/ZMYND8/RELN/NLGN1/CAMK2B/LRP8/TANC1/ZNF365/SRCIN1/CTNND2/PRNP/DOCK10/MAP1A/ARHGAP33/CHRNA7/CUX2	25
2	GO:0090630	0.0204107632163476	activation of GTPase activity	29/2038	63/8728	6.07734501007819e-05	0.0199336916330565	SCRIB/USP6/EVI5L/RAP1GAP2/TBC1D14/TIAM1/ARHGEF16/SIPA1L1/APC2/TBC1D1/TBC1D3C/ARHGAP25/ARHGAP22/TBC1D3F/TBC1D16/RAP1GAP/ARHGEF10/EPHA2/TBC1D3E/TBC1D3K/TBC1D3H/TBC1D3/TBC1D3B/GRTP1/CORO1C/RALGAPA2/ARHGAP29/RASGRP1/TBC1D28	29
2	GO:0099537	0.0229029890082474	trans-synaptic signaling	143/2038	462/8728	7.16038066358784e-05	0.0223676653110172	CTBP2/CPLX3/CACNA1B/SLC12A7/PLCG1/DOC2B/NSMF/PPFIA4/GJC1/SYT6/LZTS1/ARC/GRID1/SCTR/NTNG2/TMEM108/RAC3/SERPINE2/KCNQ3/PHF24/GRIK4/PIP5K1C/CNR1/UNC13A/SV2B/BDNF/HRH2/RAPGEF2/SLC1A6/SIPA1L1/PTPRS/MAPT/SHANK1/VGF/PRKAR1B/SLC8A2/ATF4/EIF4A3/DRD4/SNCB/FGF14/GRIN2B/ANAPC2/GRIK3/DVL1/BAIAP3/BEGAIN/SHISA6/HTR6/ZMYND8/AKAP12/RELN/DLG2/NLGN1/PMP22/CAMK2B/CADPS2/FGF12/TSPOAP1/SYT5/SLC8A3/SLC18A2/VAMP2/GRM7/S…	143
2	GO:0060997	0.0315097988722595	dendritic spine morphogenesis	18/2038	33/8728	0.000103203152477253	0.0307733036477627	ARC/EPHB3/TIAM1/SIPA1L1/SHANK1/KIF1A/DVL1/CDK5R1/RELN/NLGN1/CAMK2B/LRP8/ZNF365/SRCIN1/CTNND2/DOCK10/ARHGAP33/CUX2	18
2	GO:0007268	0.0333535910647998	chemical synaptic transmission	141/2038	459/8728	0.000119173170396784	0.0325739999084542	CTBP2/CPLX3/CACNA1B/SLC12A7/PLCG1/DOC2B/NSMF/PPFIA4/GJC1/SYT6/LZTS1/ARC/GRID1/SCTR/NTNG2/TMEM108/RAC3/SERPINE2/KCNQ3/PHF24/GRIK4/PIP5K1C/CNR1/UNC13A/SV2B/BDNF/HRH2/RAPGEF2/SLC1A6/SIPA1L1/PTPRS/MAPT/SHANK1/VGF/PRKAR1B/SLC8A2/ATF4/EIF4A3/DRD4/SNCB/FGF14/GRIN2B/ANAPC2/GRIK3/DVL1/BAIAP3/BEGAIN/SHISA6/HTR6/ZMYND8/AKAP12/RELN/DLG2/NLGN1/PMP22/CAMK2B/CADPS2/FGF12/TSPOAP1/SYT5/SLC8A3/SLC18A2/VAMP2/GRM7/S…	141
2	GO:0098916	0.0333535910647998	anterograde trans-synaptic signaling	141/2038	459/8728	0.000119173170396784	0.0325739999084542	CTBP2/CPLX3/CACNA1B/SLC12A7/PLCG1/DOC2B/NSMF/PPFIA4/GJC1/SYT6/LZTS1/ARC/GRID1/SCTR/NTNG2/TMEM108/RAC3/SERPINE2/KCNQ3/PHF24/GRIK4/PIP5K1C/CNR1/UNC13A/SV2B/BDNF/HRH2/RAPGEF2/SLC1A6/SIPA1L1/PTPRS/MAPT/SHANK1/VGF/PRKAR1B/SLC8A2/ATF4/EIF4A3/DRD4/SNCB/FGF14/GRIN2B/ANAPC2/GRIK3/DVL1/BAIAP3/BEGAIN/SHISA6/HTR6/ZMYND8/AKAP12/RELN/DLG2/NLGN1/PMP22/CAMK2B/CADPS2/FGF12/TSPOAP1/SYT5/SLC8A3/SLC18A2/VAMP2/GRM7/S…	141
2	GO:1903827	0.0355713728533495	regulation of cellular protein localization	98/2038	301/8728	0.000132393080442718	0.0347399443081692	GSN/RAN/SUMO3/RANGRF/ARC/GLIS2/DERL3/RAB11FIP5/SORL1/NKD2/SMAD3/ACTN2/NEDD4L/E2F1/ABCA2/NUMA1/CSK/NECAB2/ARHGEF16/BDNF/CD81/BBC3/EZR/MCRS1/MAPT/DRD4/CAMK1/CEP131/BID/STAC/DVL1/PPP1R13B/DMTN/INSIG1/SHISA6/MYO1C/NHLRC1/CDK5R1/ZMYND8/ABCA7/YAP1/HYAL2/ZDHHC8/TP73/MAPK8/LATS2/VAMP2/SAE1/FIS1/EPHA2/CDK5RAP3/SMO/GPSM2/NDC80/TRIM28/HRAS/RAPGEF3/PIK3R1/TFDP2/SORBS1/MEPCE/MTCL1/EDEM1/PPP1R9B/MIEF2/CEMIP/GA…	98
2	GO:0051056	0.0385699044114349	regulation of small GTPase mediated signal transduction	62/2038	174/8728	0.000149295446582895	0.0376683895993767	ARHGEF3/PSD/ARHGAP39/IQSEC1/PREX1/DEPDC7/GNA13/NOTCH1/RAC3/KANK1/ARHGDIA/RAP1GAP2/CADM4/TIAM1/ARHGEF16/MAPRE2/FAM13A/SIPA1L1/PLCE1/STARD13/ARHGEF17/PLEKHG2/RACGAP1/BCL6/CDON/RASAL1/ARHGAP25/RASGEF1A/ARHGEF2/SSX2IP/ARHGAP22/RELN/RAP1GAP/ADGRG1/ARHGEF10/RASA4B/ARAP1/RHOH/FGD3/ARHGAP8/ARHGEF4/HRAS/ARHGAP26/SRGAP1/STMN1/AUTS2/ARHGDIG/NUP62/RHOF/FLCN/ARF6/RALGAPA2/PDGFRB/ARHGAP29/RASGRP1/ARHGAP33/PLEK…	62
9	GO:0016071	1.16946205771799e-15	mRNA metabolic process	80/592	401/8728	2.62152445128444e-19	1.1319466630704e-15	SCNM1/RPL37A/SF3A1/RPS25/RPL32/RPL12/RPS18/DHX38/POLDIP3/SNRPB/PSMB1/RPS6/PHRF1/RPS5/LSM3/RPL37/RPL27/FRG1/PSMD14/RPL38/SNRPB2/ALYREF/RNU11/SF3A2/BUD31/SF3A3/CD2BP2/MFAP1/SNRPD2/RPS14/ZC3H13/CPSF7/SNRPG/RNU2-1/PSMB7/EXOSC4/DDX47/SF3B6/PSMB3/CHERP/PCBP1/RPS21/RPL26/NELFE/RPLP2/RPL28/RPL19/SART1/SNRPA/HNRNPA0/RPL30/RPS15/UBL5/RPL31/RPS27/NCL/SRSF4/SREBF1/RPS20/TNFSF13/LSM5/TSEN34/HNRNPLL/AP3B1/ZPR1…	80
9	GO:0022613	2.36508251912855e-13	ribonucleoprotein complex biogenesis	50/592	198/8728	1.06033737687897e-16	2.28921258945134e-13	SF3A1/EIF2A/NOP10/RPS25/SNRPB/RPS6/RPS5/RPL27/SHQ1/FRG1/RPL38/RSL1D1/RNU11/RSL24D1/SF3A2/SF3A3/RPF1/CD2BP2/SNRPD2/RPS14/EIF3G/CPSF7/SNRPG/RNU2-1/TRAF7/EXOSC4/DDX47/FBL/EBNA1BP2/RPS21/DDX49/RPL26/KRR1/TRMT112/SART1/WDR3/LTV1/PWP2/RPS15/IMP3/RPS27/MAK16/ISG20L2/DDX54/RPS17/RNVU1-14/C1QBP/NPM3/HSP90AA1/RNVU1-1	50
9	GO:0042254	2.62155201294859e-11	ribosome biogenesis	36/592	123/8728	1.76298050635413e-14	2.53745474984724e-11	EIF2A/NOP10/RPS25/RPS6/RPS5/RPL27/SHQ1/FRG1/RPL38/RSL1D1/RSL24D1/RPF1/RPS14/TRAF7/EXOSC4/DDX47/FBL/EBNA1BP2/RPS21/DDX49/RPL26/KRR1/TRMT112/SART1/WDR3/LTV1/PWP2/RPS15/IMP3/RPS27/MAK16/ISG20L2/DDX54/RPS17/C1QBP/NPM3	36
9	GO:0043043	3.50573237712875e-10	peptide biosynthetic process	59/592	314/8728	3.14344978895203e-13	3.39327132481085e-10	RPL37A/EIF2A/MRPL27/RPS25/RPL32/EEF1B2/RPL12/RPS18/POLDIP3/MRPL54/EIF4E2/RPS6/RPS5/RPL37/TCOF1/RPL27/MRPL52/RPL36AL/RPL38/RSL24D1/MRPS23/MRPL21/RPS14/MRPS18B/EIF3G/MRPS34/MRPL51/ERBB2/RPS21/RPL26/JMJD4/RPLP2/PPP1CA/RPL28/ABCF1/TUFM/TRMT112/RPL19/PCSK5/RPL30/MRPS16/EIF4A2/RPS15/ABTB1/PTK2B/MTIF3/TMA7/MRPL12/RPL31/MRPL28/RPS27/NCL/RPS20/RPL22L1/RPS17/C1QBP/CHAC1/RPL8/AKT1	59
9	GO:0006412	6.92775294453602e-10	translation	57/592	303/8728	7.7647981893477e-13	6.70551624688511e-10	RPL37A/EIF2A/MRPL27/RPS25/RPL32/EEF1B2/RPL12/RPS18/POLDIP3/MRPL54/EIF4E2/RPS6/RPS5/RPL37/TCOF1/RPL27/MRPL52/RPL36AL/RPL38/RSL24D1/MRPS23/MRPL21/RPS14/MRPS18B/EIF3G/MRPS34/MRPL51/ERBB2/RPS21/RPL26/JMJD4/RPLP2/PPP1CA/RPL28/ABCF1/TUFM/TRMT112/RPL19/RPL30/MRPS16/EIF4A2/RPS15/ABTB1/PTK2B/MTIF3/TMA7/MRPL12/RPL31/MRPL28/RPS27/NCL/RPS20/RPL22L1/RPS17/C1QBP/RPL8/AKT1	57
9	GO:0006364	4.77068795747672e-09	rRNA processing	29/592	99/8728	6.41652717885234e-12	4.61764815572848e-09	NOP10/RPS25/RPS6/RPL27/SHQ1/FRG1/RSL1D1/RPF1/RPS14/EXOSC4/DDX47/FBL/EBNA1BP2/RPS21/DDX49/RPL26/KRR1/TRMT112/SART1/WDR3/PWP2/RPS15/IMP3/RPS27/MAK16/ISG20L2/DDX54/RPS17/NPM3	29
9	GO:0016072	7.09827141566652e-09	rRNA metabolic process	29/592	101/8728	1.11382873592615e-11	6.8705646237129e-09	NOP10/RPS25/RPS6/RPL27/SHQ1/FRG1/RSL1D1/RPF1/RPS14/EXOSC4/DDX47/FBL/EBNA1BP2/RPS21/DDX49/RPL26/KRR1/TRMT112/SART1/WDR3/PWP2/RPS15/IMP3/RPS27/MAK16/ISG20L2/DDX54/RPS17/NPM3	29
9	GO:0034470	8.24128008648067e-09	ncRNA processing	36/592	151/8728	1.47792514440362e-11	7.97690650308374e-09	NOP10/RPS25/RPS6/RPL27/SHQ1/RPP21/FRG1/KTI12/RSL1D1/CTU1/RPF1/RPS14/EXOSC4/DDX47/TP53RK/FBL/EBNA1BP2/RPS21/DDX49/RPL26/KRR1/TRMT112/SART1/WDR3/PWP2/RPS15/IMP3/RPS27/MAK16/URM1/ISG20L2/TSEN34/DDX54/RPS17/NPM3/THG1L	36
9	GO:0006518	8.01685611365123e-08	peptide metabolic process	63/592	401/8728	1.61738859051471e-10	7.75968186934658e-08	RPL37A/EIF2A/MRPL27/RPS25/RPL32/EEF1B2/RPL12/RPS18/POLDIP3/MRPL54/EIF4E2/RPS6/RPS5/RPL37/TCOF1/RPL27/MRPL52/RPL36AL/RPL38/RSL24D1/MRPS23/MRPL21/RPS14/MRPS18B/EIF3G/CLN5/MRPS34/MRPL51/ERBB2/RPS21/RPL26/JMJD4/RPLP2/PPP1CA/RPL28/ABCF1/TUFM/TRMT112/RPL19/PCSK5/RPL30/MRPS16/EIF4A2/RPS15/ABTB1/PTK2B/MTIF3/TMA7/MRPL12/RPL31/MRPL28/RPS27/NCL/RPS20/RPL22L1/HPGDS/RPS17/C1QBP/CHAC1/RELA/GSTM4/RPL8/AKT1	63
9	GO:0006401	1.15488316395437e-07	RNA catabolic process	40/592	198/8728	2.58884367620347e-10	1.11783544839859e-07	RPL37A/RPS25/RPL32/RPL12/RPS18/PSMB1/RPS6/RPS5/LSM3/RPL37/RPL27/PSMD14/RPL38/RPS14/PSMB7/EXOSC4/PSMB3/RPS21/DDX49/RPL26/RPLP2/RPL28/RPL19/HNRNPA0/RPL30/RPS15/RPL31/RPS27/RPS20/TNFSF13/LSM5/ZPR1/HSPA1B/PSMC1/RPS17/PNRC2/SERBP1/RPL8/AKT1/PKP3	40
9	GO:0072594	1.33352565410995e-07	establishment of protein localization to organelle	52/592	304/8728	3.28822734705436e-10	1.29074723230784e-07	RPL37A/RPS25/RPL32/RPL12/RPS18/RPS6/RPS5/RPL37/RPL27/TIMM8B/SRP14/NDUFA13/RAB11A/RPL38/TOMM20/CCT2/TOMM5/RPS14/PIK3R2/EFCAB7/TIMM10/GNPAT/NUP107/RPS21/RPL26/RPLP2/CD68/RPL28/TOMM22/CCT7/RPL19/RPL30/PEX26/RPS15/UBL5/BRCA2/TSPO/RPL31/RPS27/SREBF1/RPS20/HCLS1/AP3B1/ZPR1/LRWD1/FAM53B/RPS17/HSP90AA1/PEX6/BAG3/RPL8/AKT1	52
9	GO:0006613	1.43740742951442e-07	cotranslational protein targeting to membrane	25/592	88/8728	3.86659698591641e-10	1.3912965645815e-07	RPL37A/RPS25/RPL32/RPL12/RPS18/RPS6/RPS5/RPL37/RPL27/SRP14/RPL38/SSR2/RPS14/RPS21/RPL26/RPLP2/RPL28/RPL19/RPL30/RPS15/RPL31/RPS27/RPS20/RPS17/RPL8	25
9	GO:0006402	1.52642438656725e-07	mRNA catabolic process	38/592	185/8728	4.4482217048586e-10	1.47745792982429e-07	RPL37A/RPS25/RPL32/RPL12/RPS18/PSMB1/RPS6/RPS5/LSM3/RPL37/RPL27/PSMD14/RPL38/RPS14/PSMB7/EXOSC4/PSMB3/RPS21/RPL26/RPLP2/RPL28/RPL19/HNRNPA0/RPL30/RPS15/RPL31/RPS27/RPS20/TNFSF13/LSM5/HSPA1B/PSMC1/RPS17/PNRC2/SERBP1/RPL8/AKT1/PKP3	38
9	GO:0043604	2.16759494477769e-07	amide biosynthetic process	59/592	376/8728	6.80258444897728e-10	2.09806025636878e-07	RPL37A/EIF2A/MRPL27/RPS25/RPL32/EEF1B2/RPL12/RPS18/POLDIP3/MRPL54/EIF4E2/RPS6/RPS5/RPL37/TCOF1/RPL27/MRPL52/RPL36AL/RPL38/RSL24D1/MRPS23/MRPL21/RPS14/MRPS18B/EIF3G/MRPS34/MRPL51/ERBB2/RPS21/RPL26/JMJD4/RPLP2/PPP1CA/RPL28/ABCF1/TUFM/TRMT112/RPL19/PCSK5/RPL30/MRPS16/EIF4A2/RPS15/ABTB1/PTK2B/MTIF3/TMA7/MRPL12/RPL31/MRPL28/RPS27/NCL/RPS20/RPL22L1/RPS17/C1QBP/CHAC1/RPL8/AKT1	59
9	GO:0006614	2.97722506365227e-07	SRP-dependent cotranslational protein targeting to membrane	24/592	85/8728	1.00108441951993e-09	2.88171809745316e-07	RPL37A/RPS25/RPL32/RPL12/RPS18/RPS6/RPS5/RPL37/RPL27/SRP14/RPL38/RPS14/RPS21/RPL26/RPLP2/RPL28/RPL19/RPL30/RPS15/RPL31/RPS27/RPS20/RPS17/RPL8	24
9	GO:0006397	3.04161226601463e-07	mRNA processing	43/592	233/8728	1.09091675086828e-09	2.94403981056691e-07	SCNM1/SF3A1/DHX38/POLDIP3/SNRPB/PHRF1/LSM3/FRG1/SNRPB2/ALYREF/RNU11/SF3A2/BUD31/SF3A3/CD2BP2/MFAP1/SNRPD2/ZC3H13/CPSF7/SNRPG/RNU2-1/DDX47/SF3B6/CHERP/PCBP1/NELFE/SART1/SNRPA/HNRNPA0/UBL5/NCL/SRSF4/LSM5/TSEN34/HNRNPLL/ZPR1/SUPT5H/RNVU1-14/C1QBP/PHF5A/RNVU1-1/C9orf78/POLR2F	43
9	GO:0000184	3.41580137212371e-07	nuclear-transcribed mRNA catabolic process, nonsense-mediated decay	24/592	86/8728	1.3016952101794e-09	3.30622523353306e-07	RPL37A/RPS25/RPL32/RPL12/RPS18/RPS6/RPS5/RPL37/RPL27/RPL38/RPS14/RPS21/RPL26/RPLP2/RPL28/RPL19/RPL30/RPS15/RPL31/RPS27/RPS20/RPS17/PNRC2/RPL8	24
9	GO:0034660	3.51973949259841e-07	ncRNA metabolic process	37/592	184/8728	1.42020423373171e-09	3.40682910337278e-07	NOP10/RPS25/RPS6/RPL27/SHQ1/RPP21/FRG1/KTI12/RSL1D1/CTU1/RPF1/RPS14/EXOSC4/DDX47/TP53RK/FBL/EBNA1BP2/RPS21/DDX49/RPL26/KRR1/TRMT112/SART1/WDR3/PWP2/RPS15/IMP3/RPS27/MAK16/URM1/ISG20L2/TSEN34/DDX54/RPS17/NPM3/RELA/THG1L	37
9	GO:0034655	4.62791360807822e-07	nucleobase-containing compound catabolic process	46/592	264/8728	1.97109075439332e-09	4.47945389170162e-07	RPL37A/RPS25/RPL32/RPL12/RPS18/PSMB1/RPS6/RPS5/LSM3/RPL37/RPL27/PSMD14/RPL38/NUDT1/RPS14/PSMB7/EXOSC4/PSMB3/RPS21/DDX49/RPL26/OGG1/RPLP2/RPL28/RPL19/HNRNPA0/RPL30/RPS15/DPYD/MUS81/RPL31/RPS27/RPS20/TNFSF13/LSM5/ZPR1/CNP/HSPA1B/PSMC1/RPS17/PNRC2/SERBP1/RPL8/ENTPD7/AKT1/PKP3	46
9	GO:0046700	4.82829659464592e-07	heterocycle catabolic process	48/592	283/8728	2.18892596290439e-09	4.67340875452461e-07	RPL37A/RPS25/RPL32/RPL12/RPS18/PSMB1/RPS6/RPS5/LSM3/RPL37/RPL27/PSMD14/RPL38/NUDT1/RPS14/PSMB7/EXOSC4/PSMB3/RPS21/DDX49/RPL26/OGG1/RPLP2/RPL28/RPL19/MTHFS/KMO/HNRNPA0/RPL30/RPS15/DPYD/MUS81/RPL31/RPS27/RPS20/TNFSF13/LSM5/ZPR1/CNP/HSPA1B/PSMC1/RPS17/PNRC2/SERBP1/RPL8/ENTPD7/AKT1/PKP3	48
9	GO:0006413	4.82829659464592e-07	translational initiation	29/592	124/8728	2.38113707873145e-09	4.67340875452461e-07	RPL37A/EIF2A/RPS25/RPL32/RPL12/RPS18/EIF4E2/RPS6/RPS5/RPL37/RPL27/RPL38/RPS14/EIF3G/RPS21/RPL26/RPLP2/PPP1CA/RPL28/RPL19/RPL30/EIF4A2/RPS15/MTIF3/RPL31/RPS27/RPS20/RPS17/RPL8	29
9	GO:0019083	4.82829659464592e-07	viral transcription	29/592	124/8728	2.38113707873145e-09	4.67340875452461e-07	RPL37A/RPS25/RPL32/RPL12/RPS18/RPS6/RPS5/RPL37/TRIM21/RPL27/RPL38/RPS14/NUP107/RPS21/RPL26/NELFE/RPLP2/RPL28/RPL19/RPL30/RPS15/RPL31/UBP1/RPS27/RPS20/SUPT5H/RPS17/RPL8/POLR2F	29
9	GO:0044270	6.08405612270592e-07	cellular nitrogen compound catabolic process	48/592	286/8728	3.13681440982372e-09	5.88888453505579e-07	RPL37A/RPS25/RPL32/RPL12/RPS18/PSMB1/RPS6/RPS5/LSM3/RPL37/RPL27/PSMD14/RPL38/NUDT1/RPS14/PSMB7/EXOSC4/PSMB3/RPS21/DDX49/RPL26/OGG1/RPLP2/RPL28/RPL19/MTHFS/KMO/HNRNPA0/RPL30/RPS15/DPYD/MUS81/RPL31/RPS27/RPS20/TNFSF13/LSM5/ZPR1/CNP/HSPA1B/PSMC1/RPS17/PNRC2/SERBP1/RPL8/ENTPD7/AKT1/PKP3	48
9	GO:0006605	6.46975411544032e-07	protein targeting	41/592	224/8728	3.48070160884483e-09	6.26220964889538e-07	RPL37A/RPS25/RPL32/RPL12/RPS18/RPS6/RPS5/RPL37/RPL27/TIMM8B/SRP14/NDUFA13/RPL38/TOMM20/TOMM5/SSR2/RPS14/TIMM10/GNPAT/ERBB2/RPS21/RPL26/RPLP2/RPL28/TOMM22/RPL19/RPL30/PEX26/RPS15/UBL5/TSPO/RPL31/RPS27/SREBF1/RPS20/AP3B1/RPS17/HSP90AA1/PEX6/BAG3/RPL8	41
9	GO:0019080	6.80574906228282e-07	viral gene expression	30/592	134/8728	3.81402659845484e-09	6.58742615025758e-07	RPL37A/RPS25/RPL32/RPL12/RPS18/RPS6/RPS5/RPL37/TRIM21/RPL27/RPL38/RPS14/EIF3G/NUP107/RPS21/RPL26/NELFE/RPLP2/RPL28/RPL19/RPL30/RPS15/RPL31/UBP1/RPS27/RPS20/SUPT5H/RPS17/RPL8/POLR2F	30
9	GO:0019439	7.22908906550809e-07	aromatic compound catabolic process	49/592	298/8728	4.31701246797632e-09	6.99718574941049e-07	RPL37A/RPS25/RPL32/RPL12/RPS18/PSMB1/RPS6/RPS5/LSM3/RPL37/RPL27/PSMD14/RPL38/NUDT1/RPS14/PSMB7/EXOSC4/PSMB3/RPS21/DDX49/RPL26/OGG1/RPLP2/RPL28/RPL19/MTHFS/KMO/HNRNPA0/RPL30/RPS15/DPYD/MUS81/RPL31/RPS27/PAH/RPS20/TNFSF13/LSM5/ZPR1/CNP/HSPA1B/PSMC1/RPS17/PNRC2/SERBP1/RPL8/ENTPD7/AKT1/PKP3	49
9	GO:0070972	7.22908906550809e-07	protein localization to endoplasmic reticulum	26/592	105/8728	4.44537766108054e-09	6.99718574941049e-07	RPL37A/RPS25/RPL32/RPL12/RPS18/RPS6/RPS5/RPL37/RPL27/SRP14/RPL38/RPS14/GPAA1/RPS21/RPL26/RPLP2/RPL28/RPL19/RPL30/RPS15/KDELR3/RPL31/RPS27/RPS20/RPS17/RPL8	26
9	GO:0045047	7.22908906550809e-07	protein targeting to ER	24/592	91/8728	4.53742420610236e-09	6.99718574941049e-07	RPL37A/RPS25/RPL32/RPL12/RPS18/RPS6/RPS5/RPL37/RPL27/SRP14/RPL38/RPS14/RPS21/RPL26/RPLP2/RPL28/RPL19/RPL30/RPS15/RPL31/RPS27/RPS20/RPS17/RPL8	24
9	GO:0000956	7.97845306897308e-07	nuclear-transcribed mRNA catabolic process	27/592	113/8728	5.18662046626809e-09	7.7225107632057e-07	RPL37A/RPS25/RPL32/RPL12/RPS18/RPS6/RPS5/LSM3/RPL37/RPL27/RPL38/RPS14/EXOSC4/RPS21/RPL26/RPLP2/RPL28/RPL19/RPL30/RPS15/RPL31/RPS27/RPS20/LSM5/RPS17/PNRC2/RPL8	27
9	GO:0072599	1.08121630085914e-06	establishment of protein localization to endoplasmic reticulum	24/592	93/8728	7.27112508983957e-09	1.04653175854463e-06	RPL37A/RPS25/RPL32/RPL12/RPS18/RPS6/RPS5/RPL37/RPL27/SRP14/RPL38/RPS14/RPS21/RPL26/RPLP2/RPL28/RPL19/RPL30/RPS15/RPL31/RPS27/RPS20/RPS17/RPL8	24
9	GO:0008380	1.38715215058173e-06	RNA splicing	39/592	214/8728	9.63947919032359e-09	1.34265343425152e-06	SCNM1/SF3A1/DHX38/SNRPB/LSM3/FRG1/SNRPB2/ALYREF/RNU11/SF3A2/BUD31/SF3A3/CD2BP2/MFAP1/SNRPD2/ZC3H13/CPSF7/SNRPG/RNU2-1/DDX47/SF3B6/CHERP/PCBP1/SART1/SNRPA/HNRNPA0/UBL5/NCL/SRSF4/LSM5/TSEN34/HNRNPLL/ZPR1/RNVU1-14/C1QBP/PHF5A/RNVU1-1/C9orf78/POLR2F	39
9	GO:1901361	1.73505062021178e-06	organic cyclic compound catabolic process	50/592	317/8728	1.24460031039626e-08	1.67939160304127e-06	RPL37A/RPS25/RPL32/RPL12/RPS18/PSMB1/RPS6/RPS5/LSM3/RPL37/RPL27/PSMD14/RPL38/NUDT1/RPS14/PSMB7/EXOSC4/PSMB3/RPS21/DDX49/RPL26/OGG1/RPLP2/RPL28/RPL19/CYP19A1/MTHFS/KMO/HNRNPA0/RPL30/RPS15/DPYD/MUS81/RPL31/RPS27/PAH/RPS20/TNFSF13/LSM5/ZPR1/CNP/HSPA1B/PSMC1/RPS17/PNRC2/SERBP1/RPL8/ENTPD7/AKT1/PKP3	50
9	GO:0000377	3.42816023636342e-06	RNA splicing, via transesterification reactions with bulged adenosine as nucleophile	34/592	178/8728	2.61280986407434e-08	3.31818763542816e-06	SCNM1/SF3A1/DHX38/SNRPB/LSM3/FRG1/SNRPB2/ALYREF/RNU11/SF3A2/BUD31/SF3A3/CD2BP2/MFAP1/SNRPD2/CPSF7/SNRPG/RNU2-1/SF3B6/CHERP/PCBP1/SART1/SNRPA/HNRNPA0/UBL5/NCL/SRSF4/LSM5/RNVU1-14/C1QBP/PHF5A/RNVU1-1/C9orf78/POLR2F	34
9	GO:0000398	3.42816023636342e-06	mRNA splicing, via spliceosome	34/592	178/8728	2.61280986407434e-08	3.31818763542816e-06	SCNM1/SF3A1/DHX38/SNRPB/LSM3/FRG1/SNRPB2/ALYREF/RNU11/SF3A2/BUD31/SF3A3/CD2BP2/MFAP1/SNRPD2/CPSF7/SNRPG/RNU2-1/SF3B6/CHERP/PCBP1/SART1/SNRPA/HNRNPA0/UBL5/NCL/SRSF4/LSM5/RNVU1-14/C1QBP/PHF5A/RNVU1-1/C9orf78/POLR2F	34
9	GO:0090150	3.87969612949311e-06	establishment of protein localization to membrane	37/592	205/8728	3.04392209218245e-08	3.75523862319771e-06	RPL37A/RPS25/RPL32/RPL12/RPS18/RPS6/RPS5/RPL37/RPL27/TIMM8B/SRP14/NDUFA13/RAB11A/RPL38/SSR2/RPS14/TIMM10/ERBB2/RPS21/RPL26/RPLP2/RPL28/TOMM22/RPL19/RPL30/PEX26/RPS15/RPL31/CLN3/RPS27/RPS20/AP3B1/VAMP3/RPS17/RAB26/HSP90AA1/RPL8	37
9	GO:0000375	4.32924050584325e-06	RNA splicing, via transesterification reactions	34/592	180/8728	3.49367088568386e-08	4.19036198043134e-06	SCNM1/SF3A1/DHX38/SNRPB/LSM3/FRG1/SNRPB2/ALYREF/RNU11/SF3A2/BUD31/SF3A3/CD2BP2/MFAP1/SNRPD2/CPSF7/SNRPG/RNU2-1/SF3B6/CHERP/PCBP1/SART1/SNRPA/HNRNPA0/UBL5/NCL/SRSF4/LSM5/RNVU1-14/C1QBP/PHF5A/RNVU1-1/C9orf78/POLR2F	34
9	GO:0022618	1.96736734143055e-05	ribonucleoprotein complex assembly	24/592	108/8728	1.6317550242755e-07	1.90425579219861e-05	SF3A1/SNRPB/RPS5/SHQ1/RPL38/RNU11/RSL24D1/SF3A2/SF3A3/CD2BP2/SNRPD2/RPS14/EIF3G/CPSF7/SNRPG/RNU2-1/TRAF7/SART1/PWP2/RPS15/RPS27/RNVU1-14/HSP90AA1/RNVU1-1	24
9	GO:0044265	2.47449440906718e-05	cellular macromolecule catabolic process	64/592	491/8728	2.1078410119828e-07	2.39511463466854e-05	RPL37A/RPS25/RPL32/RPL12/RPS18/PSMB1/RPS6/PPP1R11/RPS5/LSM3/RPL37/UBL7/RPL27/PSMD14/RPL38/CTSO/DNAJB9/RPS14/RNF6/PSMB7/EXOSC4/SYVN1/RHBDD2/PSMB3/TMUB1/RPS21/DDX49/RPL26/RPLP2/RPL28/RPL19/DACT1/SUMO1/HNRNPA0/RPL30/RPS15/MUS81/PTK2B/RPL31/CLN3/RPS27/RPS20/TNFSF13/UBE2C/TGFB1I1/LSM5/AURKB/ADAMTS7/ZPR1/RNF213/HSPA1B/PSMC1/RPS17/UBXN1/PNRC2/HSP90AA1/RNF166/SERBP1/UBE2I/RPL8/FBXL15/AKT1/SIAH2/PKP3	64
9	GO:0006414	2.62337585735349e-05	translational elongation	16/592	53/8728	2.29937599555266e-07	2.53922008680235e-05	MRPL27/EEF1B2/MRPL54/MRPL52/MRPS23/MRPL21/MRPS18B/MRPS34/MRPL51/RPLP2/TUFM/RPL30/MRPS16/ABTB1/MRPL12/MRPL28	16
9	GO:0071826	2.62337585735349e-05	ribonucleoprotein complex subunit organization	24/592	110/8728	2.35227604335664e-07	2.53922008680235e-05	SF3A1/SNRPB/RPS5/SHQ1/RPL38/RNU11/RSL24D1/SF3A2/SF3A3/CD2BP2/SNRPD2/RPS14/EIF3G/CPSF7/SNRPG/RNU2-1/TRAF7/SART1/PWP2/RPS15/RPS27/RNVU1-14/HSP90AA1/RNVU1-1	24
9	GO:0006415	3.31675479108054e-05	translational termination	13/592	36/8728	3.04835118660171e-07	3.21035598650583e-05	MRPL27/MRPL54/MRPL52/MRPS23/MRPL21/MRPS18B/MRPS34/MRPL51/JMJD4/TRMT112/MRPS16/MRPL12/MRPL28	13
9	GO:0032543	3.55957945240035e-05	mitochondrial translation	14/592	42/8728	3.35131891954303e-07	3.4453910295653e-05	MRPL27/MRPL54/MRPL52/MRPS23/MRPL21/MRPS18B/MRPS34/MRPL51/TUFM/MRPS16/MTIF3/MRPL12/MRPL28/C1QBP	14
9	GO:0006612	3.90602964339029e-05	protein targeting to membrane	27/592	137/8728	3.76505883581669e-07	3.78072737931947e-05	RPL37A/RPS25/RPL32/RPL12/RPS18/RPS6/RPS5/RPL37/RPL27/SRP14/RPL38/SSR2/RPS14/ERBB2/RPS21/RPL26/RPLP2/RPL28/RPL19/RPL30/PEX26/RPS15/RPL31/RPS27/RPS20/RPS17/RPL8	27
9	GO:0070125	5.52259177148395e-05	mitochondrial translational elongation	12/592	32/8728	5.44707549754077e-07	5.34543150500293e-05	MRPL27/MRPL54/MRPL52/MRPS23/MRPL21/MRPS18B/MRPS34/MRPL51/TUFM/MRPS16/MRPL12/MRPL28	12
9	GO:0140053	7.93556968856219e-05	mitochondrial gene expression	15/592	51/8728	8.00494588624296e-07	7.68100304686985e-05	MRPL27/MRPL54/MRPL52/POLRMT/MRPS23/MRPL21/MRPS18B/MRPS34/MRPL51/TUFM/MRPS16/MTIF3/MRPL12/MRPL28/C1QBP	15
9	GO:0033365	8.52633364586916e-05	protein localization to organelle	62/592	489/8728	8.79200510446047e-07	8.25281577539973e-05	CENPQ/RPL37A/RPS25/RPL32/RPL12/RPS18/RPS6/RPS5/RPL37/CDCA5/RPL27/TIMM8B/SRP14/NDUFA13/RAB11A/RPL38/TOMM20/CCT2/TOMM5/RPS14/PIK3R2/EFCAB7/TIMM10/ABHD17C/GNPAT/NUP107/GPAA1/RPS21/RPL26/RPLP2/CD68/RPL28/TOMM22/CCT7/RPL19/NEDD1/RPL30/PEX26/RPS15/KDELR3/UBL5/BRCA2/TSPO/RPL31/RPS27/SREBF1/RPS20/SPAG5/AURKB/HCLS1/PARP3/AP3B1/ZPR1/LRWD1/FAM53B/RPS17/CHGA/HSP90AA1/PEX6/BAG3/RPL8/AKT1	62
9	GO:0070126	0.000293177276187312	mitochondrial translational termination	11/592	31/8728	3.08884375270201e-06	0.000283772386866375	MRPL27/MRPL54/MRPL52/MRPS23/MRPL21/MRPS18B/MRPS34/MRPL51/MRPS16/MRPL12/MRPL28	11
9	GO:0042274	0.000303211698659798	ribosomal small subunit biogenesis	12/592	37/8728	3.26253340857887e-06	0.000293484913201546	RPS25/RPS6/RPS5/RPL38/RPS14/RPS21/WDR3/LTV1/PWP2/RPS15/RPS27/RPS17	12
9	GO:0042255	0.00386137484438282	ribosome assembly	10/592	33/8728	4.24136667506744e-05	0.00373750507005943	EIF2A/RPS5/RPL38/RSL24D1/RPS14/TRAF7/PWP2/RPS15/RPS27/C1QBP	10
9	GO:0042773	0.00418889885479012	ATP synthesis coupled electron transport	13/592	54/8728	4.69502225374369e-05	0.00405452237575929	UQCRH/SDHAF2/UQCRQ/NDUFA13/COA6/NDUFB3/COX6A1/NDUFA2/CHCHD2/COX5B/COX4I1/COX6B1/NDUFA8	13
9	GO:0007005	0.00637135614736908	mitochondrion organization	33/592	240/8728	7.28399828549256e-05	0.00616696820786181	SDHAF2/PRELID1/SMIM20/PET100/TIMM8B/NDUFA13/NDUFB3/TOMM20/TOMM5/NDUFA2/POLRMT/STOML2/MUL1/CHCHD2/TIMM10/COX14/RHOT2/TOMM22/GABPA/UBL5/TSPO/SREBF1/AP3B1/CNP/HSP90AA1/THG1L/BAG3/TMEM14A/AKT1/SDHAF1/HGF/NDUFA8/ATP23	33
9	GO:0006626	0.00851638401576715	protein targeting to mitochondrion	11/592	43/8728	9.92719051378372e-05	0.00824318532136454	TIMM8B/NDUFA13/TOMM20/TOMM5/TIMM10/TOMM22/UBL5/TSPO/SREBF1/HSP90AA1/BAG3	11
9	GO:0000028	0.00908188874957761	ribosomal small subunit assembly	6/592	13/8728	0.000107899597338627	0.00879054912180827	RPS5/RPL38/RPS14/PWP2/RPS15/RPS27	6
9	GO:0045333	0.0113620918556637	cellular respiration	16/592	84/8728	0.000137537090384632	0.01099760516097	UQCRH/SDHAF2/UQCRQ/PRELID1/MDH2/NDUFA13/COA6/NDUFB3/COX6A1/NDUFA2/CHCHD2/COX5B/COX4I1/COX6B1/SUCLG2/NDUFA8	16
9	GO:0006119	0.0122331586806211	oxidative phosphorylation	14/592	68/8728	0.00015082352105675	0.011840728868417	UQCRH/SDHAF2/UQCRQ/NDUFA13/COA6/NDUFB3/COX6A1/NDUFA2/STOML2/CHCHD2/COX5B/COX4I1/COX6B1/NDUFA8	14
9	GO:0042775	0.0137332954210268	mitochondrial ATP synthesis coupled electron transport	12/592	53/8728	0.000172397342205223	0.0132927424384554	UQCRH/SDHAF2/UQCRQ/NDUFA13/NDUFB3/COX6A1/NDUFA2/CHCHD2/COX5B/COX4I1/COX6B1/NDUFA8	12
9	GO:0002181	0.014026419985135	cytoplasmic translation	13/592	61/8728	0.000179221237200783	0.0135764638042034	RPL32/RPL38/EIF3G/RPS21/RPL26/RPLP2/RPL19/RPL30/EIF4A2/TMA7/RPL31/RPL22L1/RPL8	13
9	GO:0006914	0.0142158726071494	autophagy	31/592	231/8728	0.000188015351674919	0.013759838939706	TRAPPC4/TMEM208/TRIM21/RRAGA/MCL1/TOMM20/TOMM5/CSNK2B/MUL1/VPS51/PIK3R2/RAB5A/NPRL2/PHF23/TOMM22/WDR24/ATG101/STBD1/TSPO/CLN3/EXOC7/SREBF1/CPTP/SUPT5H/RAB1B/HSP90AA1/RNF166/BAG3/AKT1/HGF/SNAP29	31
9	GO:0061919	0.0142158726071494	process utilizing autophagic mechanism	31/592	231/8728	0.000188015351674919	0.013759838939706	TRAPPC4/TMEM208/TRIM21/RRAGA/MCL1/TOMM20/TOMM5/CSNK2B/MUL1/VPS51/PIK3R2/RAB5A/NPRL2/PHF23/TOMM22/WDR24/ATG101/STBD1/TSPO/CLN3/EXOC7/SREBF1/CPTP/SUPT5H/RAB1B/HSP90AA1/RNF166/BAG3/AKT1/HGF/SNAP29	31
9	GO:0022904	0.01583546146967	respiratory electron transport chain	13/592	62/8728	0.000212985359376866	0.0153274727046299	UQCRH/SDHAF2/UQCRQ/NDUFA13/COA6/NDUFB3/COX6A1/NDUFA2/CHCHD2/COX5B/COX4I1/COX6B1/NDUFA8	13
9	GO:0032984	0.0160344429635083	protein-containing complex disassembly	23/592	152/8728	0.000219256001070165	0.015520071033474	MRPL27/MRPL54/GRWD1/CHMP1B/MRPL52/MRPS23/MRPL21/MRPS18B/MRPS34/MRPL51/PHF23/JMJD4/PPP1CA/TRMT112/MRPS16/MRPL12/CLN3/MRPL28/VILL/SYNJ1/SH3BP1/SNAP29/PLEKHH2	23
9	GO:0070925	0.017570679836407	organelle assembly	48/592	422/8728	0.00024793537649609	0.0170070266730239	EIF2A/RPS5/LSM3/INCENP/CHMP1B/RAB11A/RPL38/RSL24D1/RPS14/TRAF7/DCTN3/KIFC1/RAB5A/NPRL2/PHF23/DLGAP5/TTC30B/FUZ/ATG101/NEDD1/KRT8/TRAPPC6A/PWP2/RPS15/BBS10/CLN3/TUBGCP6/RPS27/SPAG5/AURKB/TPGS1/TUBB4B/KIF9/CAPN3/SMAD4/BSCL2/RAB20/HSPA1B/RAB1B/C1QBP/PLK4/HSP90AA1/BAG3/EDN1/PLA2G5/SNAP29/TTC12/TNNT3	48
9	GO:0050000	0.017570679836407	chromosome localization	10/592	40/8728	0.000252078796128682	0.0170070266730239	CENPQ/INCENP/CDCA5/CHMP1B/RAB11A/KIFC1/DLGAP5/PSRC1/SPAG5/AURKB	10
9	GO:0051303	0.017570679836407	establishment of chromosome localization	10/592	40/8728	0.000252078796128682	0.0170070266730239	CENPQ/INCENP/CDCA5/CHMP1B/RAB11A/KIFC1/DLGAP5/PSRC1/SPAG5/AURKB	10
9	GO:0072657	0.0220936532364602	protein localization to membrane	44/592	381/8728	0.000321920524628987	0.0213849067534916	RPL37A/RPS25/RPL32/RPL12/RPS18/RPS6/RPS5/RPL37/RPL27/TIMM8B/SRP14/NDUFA13/RAB11A/RPL38/SSR2/SAV1/RPS14/EFCAB7/TIMM10/ERBB2/RPS21/RPL26/RPLP2/RPL28/TOMM22/RPL19/RPL30/PEX26/RPS15/RPL31/CLN3/RPS27/RPS20/RAPGEF6/AP3B1/CAPN3/VAMP3/RPS17/RAB26/HSP90AA1/RPL8/AKT1/ANK1/PKP3	44
9	GO:0006839	0.0230625733280169	mitochondrial transport	19/592	118/8728	0.000341208213326411	0.0223227446740819	TIMM8B/NDUFA13/TOMM20/TOMM5/STOML2/MUL1/TIMM10/RHOT2/TOMM22/SLC25A20/UBL5/TSPO/SREBF1/SLC25A24/CNP/HSP90AA1/BAG3/CPT1B/TMEM14A	19
9	GO:0000245	0.0268084567619877	spliceosomal complex assembly	9/592	35/8728	0.0004086471777214	0.0259484632045384	SF3A1/RNU11/SF3A2/SF3A3/SNRPD2/SNRPG/RNU2-1/RNVU1-14/RNVU1-1	9
9	GO:0051310	0.0268084567619877	metaphase plate congression	9/592	35/8728	0.0004086471777214	0.0259484632045384	CENPQ/INCENP/CDCA5/CHMP1B/RAB11A/KIFC1/PSRC1/SPAG5/AURKB	9
9	GO:0000726	0.0327975883775492	non-recombinational repair	8/592	29/8728	0.000511946767921502	0.0317454683336771	PSMD14/BABAM1/OGG1/RAD50/SUMO1/SLX1B/PARP3/ATP23	8
9	GO:0043624	0.0327975883775492	cellular protein complex disassembly	17/592	103/8728	0.00051464496445381	0.0317454683336771	MRPL27/MRPL54/MRPL52/MRPS23/MRPL21/MRPS18B/MRPS34/MRPL51/JMJD4/TRMT112/MRPS16/MRPL12/MRPL28/VILL/SYNJ1/SH3BP1/PLEKHH2	17
9	GO:0006302	0.0388073180292799	double-strand break repair	18/592	114/8728	0.000617646173521379	0.0375624107306849	EME1/CDCA5/FANCD2/PSMD14/TRIP13/BABAM1/OGG1/RAD50/MCM5/SUMO1/MUS81/BRCA2/GINS2/EME2/SLX1B/PARP3/GEN1/ATP23	18
9	GO:0009060	0.0407208367324388	aerobic respiration	8/592	30/8728	0.000657229375641244	0.0394145453052688	UQCRH/SDHAF2/MDH2/COX6A1/COX5B/COX4I1/COX6B1/SUCLG2	8
9	GO:0051656	0.0438659507731919	establishment of organelle localization	26/592	196/8728	0.00072680870067662	0.0424587666375567	CENPQ/TRAPPC1/TRAPPC4/INCENP/CDCA5/CHMP1B/RAB11A/KIFC1/DLGAP5/BLOC1S6/RHOT2/LTV1/TRAPPC6A/RPS15/SPRY2/BLOC1S4/CLN3/PSRC1/SPAG5/AURKB/AP3B1/RAB1B/CHGA/AP1AR/SYNJ1/SNAP29	26
9	GO:0070585	0.0438659507731919	protein localization to mitochondrion	13/592	70/8728	0.000737490766193543	0.0424587666375567	TIMM8B/NDUFA13/TOMM20/TOMM5/TIMM10/TOMM22/UBL5/TSPO/SREBF1/AP3B1/HSP90AA1/BAG3/AKT1	13
9	GO:0072655	0.0438659507731919	establishment of protein localization to mitochondrion	13/592	70/8728	0.000737490766193543	0.0424587666375567	TIMM8B/NDUFA13/TOMM20/TOMM5/TIMM10/TOMM22/UBL5/TSPO/SREBF1/AP3B1/HSP90AA1/BAG3/AKT1	13

## Sheet: ALPACA_female_REVIGO
Supplementary Table 3D: GO terms selected with REVIGO using genes from ALPACA's female-biased modules.
Differential module	GO TermID	GO Description	Frequency	PlotX	PlotY	LogSize	Value	Uniqueness	Dispensability	Representative	Eliminated
1	GO:0001816	cytokine production	0.00275919738676664	-3.31458810712862	5.14362256263333	2.82412583391655	-7.64551287027756	0.835025591641538	0	null	False
1	GO:0001817	regulation of cytokine production	0.121433685590866	5.90540591427935	1.50623116407635	4.46704545198776	-6.15028371310926	0.767464423578958	0	null	False
1	GO:0019079	viral genome replication	0.0198985361090693	5.35687438455794	-6.87357990079714	3.68160299873087	-2.69238638815354	0.994517847186899	0	null	False
1	GO:0043691	reverse cholesterol transport	0.00299534491085928	-1.3280210995855	-7.3799635631523	2.85973856619715	-1.56266171050393	0.995491496118931	0	null	False
1	GO:0045229	external encapsulating structure organization	1.03756179089974	-2.67429303469121	-5.8756558611266	5.39870716335096	-8.05353838271871	0.988426517144792	0	null	False
1	GO:0098542	defense response to other organism	0.596135781346285	1.78445575396754	-5.68384661333207	5.15803966721445	-7.58106181411117	0.828362295612947	0	null	False
1	GO:0048659	smooth muscle cell proliferation	0.000546867950530325	4.77142847519053	6.94780441298993	2.12385164096709	-1.86768552619542	0.965729829826108	0.00652832	null	False
1	GO:0010742	macrophage derived foam cell differentiation	0.000770586657565458	1.00742208018249	7.22350254712184	2.2718416065365	-1.58221508490062	0.860523936656732	0.00666532	null	False
1	GO:0072577	endothelial cell apoptotic process	0.00081201604775715	-5.92403977076801	-3.26500535100069	2.29446622616159	-2.40980202388003	0.993716501817903	0.00668675	null	False
1	GO:0007159	leukocyte cell-cell adhesion	0.00776386772192295	6.79667613915565	-5.63254316923706	3.27300127206374	-2.86721300847875	0.98597128621267	0.00776265	null	False
1	GO:0032964	collagen biosynthetic process	0.00171931969295519	-4.19191926456765	-1.57453881926218	2.61909333062674	-1.36407776453965	0.991849395341134	0.0162266	null	False
1	GO:0072593	reactive oxygen species metabolic process	0.272858106741498	3.62519290652124	7.25780577285359	4.81863491458991	-2.53725965146035	0.990709155502866	0.02123945	null	False
1	GO:0032963	collagen metabolic process	0.0154863060536542	-2.56502473193679	-3.29362175450867	3.57275546515422	-1.67245061588483	0.996238170240352	0.02373578	null	False
1	GO:0009308	amine metabolic process	0.586462018736525	-3.13133712169814	1.31119859636791	5.15093441808599	-1.7810211074755	0.988810584916029	0.03351047	null	False
1	GO:0008202	steroid metabolic process	0.230359838282861	-6.20051352835087	-1.2332543556721	4.74510603466555	-1.46999931204473	0.987953453589014	0.04673492	null	False
1	GO:1901615	organic hydroxy compound metabolic process	1.22253158928858	-1.21738640130072	0.925679988717167	5.46995302065435	-1.60191576530097	0.992956588031242	0.05490863	null	False
1	GO:0042180	cellular ketone metabolic process	0.466706223448422	-4.80888679389917	-3.77939801515307	5.05173890650151	-1.60191576530097	0.989200924462655	0.05706186	null	False
1	GO:2001057	reactive nitrogen species metabolic process	0.107285548840404	-1.83536754426672	-1.50193332783618	4.4132494567875	-1.6523670421858	0.993131877539082	0.07212755	null	False
1	GO:0045055	regulated exocytosis	0.0279234089891999	-4.51144066164371	-5.1456474915859	3.82872432713879	-1.30842344128185	0.988430534785708	0.15122183	null	False
1	GO:0061614	pri-miRNA transcription by RNA polymerase II	8.70017194025517E-05	-5.47632373543139	2.39833287370947	1.34242268082221	-3.12894384943462	0.972789052934108	0.15533406	null	False
1	GO:0050878	regulation of body fluid levels	0.0887997549368711	7.25945369705228	-1.71540967063617	4.33112348784665	-2.13666136582266	0.855934021214753	0.16202584	null	False
1	GO:0009309	amine biosynthetic process	0.33716894913606	-5.296226354011	1.19265374971174	4.91054436781887	-1.73172893885231	0.961800068455356	0.1717043	null	False
1	GO:0002684	positive regulation of immune system process	0.163409943733088	7.45883471345787	0.661270771955542	4.59598095012925	-4.41729369703124	0.702473709259514	0.18171465	null	False
1	GO:0030155	regulation of cell adhesion	0.12730008724201	6.11822636942737	-0.797209970733833	4.48753429415712	-2.7288739237865	0.862934321244599	0.18236993	null	False
1	GO:0031347	regulation of defense response	0.144538856500773	7.25014084604268	-0.539675952331586	4.54268852173513	-3.80441946253055	0.809324618749327	0.18415761	null	False
1	GO:0050865	regulation of cell activation	0.095776464245152	5.09569944787024	-0.618913085849713	4.36396904497884	-2.71521407756965	0.865431358125803	0.19014626	null	False
1	GO:0009713	catechol-containing compound biosynthetic process	0.0230761703367721	-6.08279563679957	0.179943566634647	3.74593315845944	-1.35137730720705	0.978109501030483	0.20155261	null	False
1	GO:0080164	regulation of nitric oxide metabolic process	0.0082403057091274	5.42401528341262	3.54508073139015	3.29885307640971	-1.75681207436579	0.874938580571952	0.21530122	null	False
1	GO:0033238	regulation of cellular amine metabolic process	0.0185603668058777	6.76205665498463	1.54759074398808	3.65137494391304	-1.34105372910974	0.864937813454239	0.22672347	null	False
1	GO:0006809	nitric oxide biosynthetic process	0.0109912172178557	-6.29381495209776	1.58057694342321	3.42390091852842	-1.57468267671829	0.978936710105232	0.22781279	null	False
1	GO:2000377	regulation of reactive oxygen species metabolic process	0.0212159907171651	4.54873023754654	2.2776537663705	3.70943957413241	-1.86768552619542	0.864413618865152	0.22872185	null	False
1	GO:1902893	regulation of pri-miRNA transcription by RNA polymerase II	0.010141914718926	6.23849219565354	3.02881041870601	3.38898878512471	-3.33101181172549	0.864886554829798	0.23209692	null	False
1	GO:0046890	regulation of lipid biosynthetic process	0.0466246357217294	5.50086366302079	2.48952999020261	4.05134549933654	-1.67736532356452	0.861528829625324	0.24124168	null	False
1	GO:0051604	protein maturation	0.567972081893973	-4.82879790695052	3.55298768251647	5.13702161589814	-1.47813520504354	0.974374498787792	0.24241382	null	False
1	GO:0010565	regulation of cellular ketone metabolic process	0.0505852854240551	5.96703513035036	0.825705888010965	4.08675123124206	-1.40072056563784	0.857202270270383	0.24261685	null	False
1	GO:0062012	regulation of small molecule metabolic process	0.107397408193921	5.143163167458	1.57800234994623	4.41370201278111	-1.56797033895805	0.855574733874535	0.25609737	null	False
1	GO:0002250	adaptive immune response	0.0573548477813774	2.57128851109527	-6.54872463598292	4.14129296008159	-3.9871558072726	0.796661695132367	0.27231984	null	False
1	GO:0010951	negative regulation of endopeptidase activity	0.239482590003072	4.94565710397728	0.911328352508236	4.76197291855294	-2.45354616081991	0.79165545001299	0.2756709	null	False
1	GO:0071214	cellular response to abiotic stimulus	0.105628373232736	2.92480853598037	-5.89099233409755	4.40648908395976	-1.72748150615532	0.904038181621909	0.28620636	null	False
1	GO:0104004	cellular response to environmental stimulus	0.105628373232736	2.54577440040436	-5.50633784885637	4.40648908395976	-1.72748150615532	0.912456620544761	0.28620636	null	False
1	GO:0019221	cytokine-mediated signaling pathway	0.110289179629301	3.81651144147453	-2.66890183802876	4.4252406791002	-5.7669533946591	0.731677051206701	0.28724204	null	False
1	GO:0038061	NIK/NF-kappaB signaling	0.0086297419769293	3.83439538431674	-3.35932509563284	3.31889771462749	-2.01915984591292	0.818305349865256	0.30173353	null	False
1	GO:0032635	interleukin-6 production	0.000399103125513293	-3.06800152010597	4.88124333432059	2.72591163229505	-2.35214253568014	0.823959052212329	0.31088097	null	False
1	GO:0030522	intracellular receptor signaling pathway	0.0664651706845304	4.22304326134064	-2.79359437223029	4.20531265330961	-2.07138404188264	0.795270239417345	0.3453393	null	False
1	GO:0090077	foam cell differentiation	0.000820301925795488	1.31608622862511	6.98639721280424	2.29885307640971	-1.58221508490062	0.860105267622457	0.37297526	null	False
1	GO:0030198	extracellular matrix organization	0.0637598315050129	-2.66906932342019	-6.24914995899359	4.18726683817929	-8.05353838271871	0.98624327635532	0.40619642	null	False
1	GO:0043062	extracellular structure organization	0.0654750082589489	-3.0144543530239	-5.9469561730043	4.1987945001756	-8.05353838271871	0.990036967436495	0.40710255	null	False
1	GO:0001944	vasculature development	0.121690547810055	-1.03388654803051	6.14457161294691	4.46796309053514	-3.83938310833811	0.744708508849945	0.41421062	null	False
1	GO:0033197	response to vitamin E	0.000211289889977626	0.971049846179268	-5.18364324700609	1.7160033436348	-1.87312618333956	0.89611606251542	0.44929476	null	False
1	GO:0060325	face morphogenesis	0.00587468752918183	1.02390756553214	6.6428485328551	3.15198239545747	-1.34105372910974	0.838672120382522	0.45519958	null	False
1	GO:0007565	female pregnancy	0.0135101241415105	-2.70493092346408	5.84598527910818	3.51348395670426	-1.80835021173234	0.826666264977734	0.45633188	null	False
1	GO:0048771	tissue remodeling	0.0185645097448969	-2.33733509489846	5.79393707314036	3.65147185219904	-1.92632720095345	0.824591154059716	0.4658089	null	False
1	GO:0045444	fat cell differentiation	0.0164433249670823	0.828732812348349	6.98430516974421	3.59879050676312	-2.2684134350234	0.836613838322457	0.46922187	null	False
1	GO:0035150	regulation of tube size	0.0471673607332406	7.31548932470756	-2.05771495061216	4.05637117947553	-1.86768552619542	0.855447463999945	0.46988678	null	False
1	GO:0006694	steroid biosynthetic process	0.130502579103828	-5.93574800216063	-0.356295095495163	4.49832434069717	-1.54909726379665	0.982051488413475	0.47017166	null	False
1	GO:0042060	wound healing	0.0749954821249996	1.72279929170281	-6.32827641170974	4.25775055141525	-2.95966960112824	0.901922836325042	0.47040672	null	False
1	GO:0048525	negative regulation of viral process	0.0124661035086799	2.87906546258406	0.825172070922783	3.47856649559384	-1.6523670421858	0.854013914909893	0.47583439	null	False
1	GO:1902895	positive regulation of pri-miRNA transcription by RNA polymerase II	0.0080787310873798	6.76612308174102	2.51102478562028	3.29025726939452	-3.73772895680332	0.801922115840864	0.4770261	null	False
1	GO:0009611	response to wounding	0.107099116584541	1.96267349792213	-6.13618405555851	4.41249414725064	-3.83938310833811	0.902934649280309	0.48441974	null	False
1	GO:0045429	positive regulation of nitric oxide biosynthetic process	0.0060528339070061	7.14128428276623	2.22211531321144	3.16494737262184	-1.73172893885231	0.801204510280353	0.49411127	null	False
1	GO:0001503	ossification	0.0455060421865537	-2.5692031757436	5.53251686320291	4.04080006125653	-1.51618872414497	0.815438616756941	0.49479863	null	False
1	GO:0050817	coagulation	0.0513144426914289	-2.28815512035683	5.39544735999873	4.09296613759436	-1.83099104493387	0.814140033600009	0.49895914	null	False
2	GO:0032990	cell part morphogenesis	0.153135454965549	5.22435128369278	1.89089829354099	4.56777896157218	-3.08376716324981	0.402575087829255	0	null	False
2	GO:0043087	regulation of GTPase activity	0.15656995141244	-2.50719420969581	4.90926047050271	4.5774113674855	-2.68743996698419	0.84721514268997	0	null	False
2	GO:0030029	actin filament-based process	0.377363743500039	3.46371505140214	-5.4176529192391	4.95945639858514	-2.56737108557204	0.986401557083974	0.00903082	null	False
2	GO:0007264	small GTPase mediated signal transduction	0.256468639981665	-4.09502666797097	-1.70625434324572	4.7917327433757	-2.13308488581602	0.803775394183217	0.17917021	null	False
2	GO:0032880	regulation of protein localization	0.154411480183453	-4.95233539121657	3.69383516807611	4.57138269744016	-1.44889937318564	0.932280792681233	0.19180887	null	False
2	GO:0051056	regulation of small GTPase mediated signal transduction	0.133961933184834	-5.97339665254753	1.24439255018704	4.50968629617123	-1.41375143745332	0.931587208747813	0.20580373	null	False
2	GO:0099536	synaptic signaling	0.15626751686404	-3.31945907097111	-5.32277442847965	4.57657168406529	-1.95796586197167	0.765876908538043	0.38898536	null	False
2	GO:0030036	actin cytoskeleton organization	0.361612289349158	4.85487317560333	3.28088343938005	4.94093961624909	-2.72031802069438	0.645554901792157	0.40022773	null	False
9	GO:0016071	mRNA metabolic process	1.14793382930942	5.36386143456323	0.519609942407985	5.44260988113166	-14.9320138639711	0.705084724643344	0	null	False
9	GO:0019080	viral gene expression	0.00699742400337666	1.61776319039424	6.40550545215291	3.22788670461367	-6.16712406800468	0.982076005409849	0	null	False
9	GO:0061919	process utilizing autophagic mechanism	0.229232958869647	-5.64529843620621	0.313395013505592	4.74297636826703	-1.84722647703308	0.982364819896185	0.01032902	null	False
9	GO:0072594	establishment of protein localization to organelle	0.486426613179667	-3.92886445328824	3.06050361915507	5.06971248590183	-6.87499862502006	0.659240566763206	0.01112254	null	False
9	GO:0022613	ribonucleoprotein complex biogenesis	1.9202315206898	-3.47197830822006	-4.59416286799196	5.66604599050765	-12.6261537018704	0.787538323064065	0.01293639	null	False
9	GO:0042773	ATP synthesis coupled electron transport	0.268624023063907	-1.66399736391028	5.23718826607804	4.81184300617648	-2.37790012599277	0.833256088784408	0.06192036	null	False
9	GO:0006413	translational initiation	0.515302898143276	5.31650546550432	-3.18302152544499	5.09475753577048	-6.31620605973009	0.710406920552954	0.2029986	null	False
9	GO:1901361	organic cyclic compound catabolic process	1.31843234170431	5.61811681528123	3.84954626019379	5.50275067173314	-5.76068785011924	0.756903566524385	0.26340451	null	False
9	GO:0140053	mitochondrial gene expression	0.0909333685317432	4.42639668627225	-5.90050261168903	4.34143452457814	-4.1004218901167	0.83427233532796	0.30953897	null	False
9	GO:0006302	double-strand break repair	0.221386232367341	6.37087188878458	1.08369969940158	4.72785019562734	-1.41108637028065	0.77756271212021	0.32485042	null	False
9	GO:0032543	mitochondrial translation	0.0729985855177601	4.78149518813556	-4.01213224465632	4.24603055119058	-4.44860130885033	0.72979135555322	0.44749124	null	False
9	GO:0007005	mitochondrion organization	0.346486418990172	-2.79368526956184	-5.76312911014862	4.92238286847419	-2.19576811795766	0.818130554436154	0.45433605	null	False
9	GO:0071826	ribonucleoprotein complex subunit organization	0.358906950169641	-3.38920031618674	-5.26487648657073	4.93767834070557	-4.5811394825394	0.784955997174697	0.4560059	null	False
9	GO:0002181	cytoplasmic translation	0.129048407508099	5.85399304297223	-3.85512920163154	4.49345805099519	-1.8530531614093	0.741307511331432	0.46887862	null	False
