# Supplementary material for: Sex differences in gene regulatory networks during mid-gestational brain development
Source: Front Hum Neurosci. 2022 Aug 17;16:955607. doi: 10.3389/fnhum.2022.955607 (PMC9428411; doi:10.3389/fnhum.2022.955607)
Supplement: Supplementary Table S4 — Female-biased TFs and genes with the highest contribution to differential modularity. [file Table_4.XLSX]

## Sheet: top_tfs_genes_female
Supplementary Table 4: Female-biased TFs and genes with the highest contribution to differential modularity.
IDs	Score	Type	Membership	logScore
GSC	0.152694	TF	9	-1.87932
DMBX1	0.143896	TF	9	-1.93866
PITX3	0.13961	TF	9	-1.96891
GSC2	0.136565	TF	9	-1.99095
PITX1	0.129697	TF	9	-2.04256
CRX	0.125931	TF	9	-2.07202
ATF7	0.12374	TF	7	-2.08957
CREB3	0.120791	TF	7	-2.1137
DPRX	0.120073	TF	9	-2.11966
CREB1	0.114068	TF	7	-2.17096
ATF2	0.111667	TF	7	-2.19223
CREB5	0.110149	TF	7	-2.20592
BHLHE23	0.108193	TF	5	-2.22384
BHLHA15	0.107423	TF	5	-2.23098
OLIG1	0.103917	TF	5	-2.26416
OLIG2	0.100936	TF	5	-2.29327
OLIG3	0.0992508	TF	5	-2.31011
CREM	0.0973929	TF	7	-2.329
ATF1	0.096508	TF	7	-2.33813
E4F1	0.0948728	TF	7	-2.35522
NEUROD2	0.0901542	TF	5	-2.40623
BHLHE22	0.087713	TF	5	-2.43368
NEUROG1	0.0863605	TF	5	-2.44923
NEUROG2	0.0858154	TF	5	-2.45556
BATF3	0.0752807	TF	7	-2.58653
ETV1	0.0736046	TF	8	-2.60905
ETV3	0.0732707	TF	8	-2.6136
ENSG00000235187	0.0728467	TF	8	-2.6194
ELK1	0.0726022	TF	8	-2.62276
TCF23	0.0677729	TF	5	-2.69159
ERF	0.0659989	TF	8	-2.71812
GABPA	0.0653489	TF	8	-2.72801
TWIST2	0.0624647	TF	5	-2.77315
ERG	0.0577576	TF	8	-2.8515
ELK4	0.0572357	TF	8	-2.86058
MNT	0.0557029	TF	3	-2.88772
JUN	0.0555297	TF	7	-2.89084
MLXIP	0.0541104	TF	3	-2.91673
ELF4	0.053363	TF	8	-2.93064
ID2	0.0516803	TF	3	-2.96268
OTX1	0.0515334	TF	9	-2.96552
NPAS2	0.0510333	TF	3	-2.97528
MXI1	0.047989	TF	3	-3.03678
MYCL1	0.0457722	TF	3	-3.08408
MYCN	0.0446185	TF	3	-3.10961
ETV2	0.0398554	TF	8	-3.2225
ELF1	0.0391258	TF	8	-3.24097
MYC	0.0381769	TF	3	-3.26553
HEY1	0.0381381	TF	3	-3.26654
BHLHE40	0.0379272	TF	3	-3.27209
CROT	0.0166096	Gene	9	-4.09778
MRPL50	0.0156291	Gene	9	-4.15862
SPECC1L	0.0148727	Gene	9	-4.20823
MIR889	0.0146435	Gene	9	-4.22376
FGFR1OP2	0.0144819	Gene	9	-4.23485
DSCR8	0.0144792	Gene	9	-4.23504
CNDP1	0.0143821	Gene	9	-4.24177
MTRNR2L8	0.0142898	Gene	9	-4.24821
SLC10A2	0.013967	Gene	9	-4.27106
PPM1N	0.013733	Gene	9	-4.28796
HYPK	0.0135459	Gene	9	-4.30167
LINC01446	0.0134735	Gene	9	-4.30703
OR7E2P	0.0133131	Gene	9	-4.31901
INSL4	0.0131403	Gene	9	-4.33207
BDKRB1	0.0128555	Gene	9	-4.35398
EIF1B-AS1	0.0128474	Gene	9	-4.35462
MRM3	0.0126619	Gene	7	-4.36916
GDNF	0.0126538	Gene	9	-4.3698
CLIC6	0.012534	Gene	9	-4.37931
LOC101929457	0.0122718	Gene	9	-4.40045
FAM230B	0.0122238	Gene	9	-4.40437
GAS5	0.0120046	Gene	7	-4.42247
LINC00560	0.01196	Gene	9	-4.42619
PSMD13	0.011937	Gene	9	-4.42811
METTL21EP	0.0118051	Gene	9	-4.43922
LRRTM2	0.0116327	Gene	7	-4.45394
MIR4755	0.0114691	Gene	9	-4.4681
CA5A	0.0114454	Gene	9	-4.47017
C3orf62	0.0112441	Gene	9	-4.48791
LINC01205	0.0110519	Gene	9	-4.50516
LOC105371592	0.0109398	Gene	9	-4.51535
NANOG	0.010837	Gene	9	-4.52479
MRPL22	0.0107382	Gene	9	-4.53394
LOC644135	0.0106753	Gene	9	-4.53983
EMSY	0.0106486	Gene	9	-4.54232
ATF7	0.0105757	Gene	9	-4.5492
CASC17	0.0105501	Gene	9	-4.55162
RRS1-AS1	0.010535	Gene	9	-4.55305
LINC01091	0.0105281	Gene	9	-4.5537
SH3BP5-AS1	0.0105228	Gene	9	-4.55421
TAS2R4	0.0102328	Gene	9	-4.58216
SNORD115-3	0.0102131	Gene	9	-4.58409
CEP290	0.0101706	Gene	9	-4.58825
LRTM1	0.0101506	Gene	9	-4.59023
PREPL	0.0100202	Gene	9	-4.60315
MIR128-1	0.00995751	Gene	9	-4.60943
MIR654	0.00988846	Gene	5	-4.61639
LOC102724421	0.00988346	Gene	9	-4.61689
YIPF5	0.00987615	Gene	9	-4.61763
NLRP8	0.00976974	Gene	9	-4.62847
RBM18	0.00972136	Gene	7	-4.63343
LOC107985164	0.00969366	Gene	9	-4.63628
SNORD115-44	0.00961692	Gene	9	-4.64423
GCNT4	0.0094214	Gene	9	-4.66477
TSC22D2	0.00927877	Gene	7	-4.68003
LINC01111	0.00926952	Gene	9	-4.68102
IFI44	0.00915219	Gene	9	-4.69376
EPN2	0.00912226	Gene	9	-4.69704
TMEM50B	0.00909289	Gene	9	-4.70026
SULT1B1	0.00906499	Gene	9	-4.70334
CFAP53	0.00903095	Gene	9	-4.7071
NTN4	0.00900547	Gene	9	-4.70992
RNU6-2	0.0089754	Gene	7	-4.71327
ST13	0.00892623	Gene	7	-4.71876
IQCF1	0.00885192	Gene	9	-4.72712
SNORD27	0.00873488	Gene	5	-4.74043
KIAA1143	0.00872059	Gene	7	-4.74207
MDH1B	0.00863812	Gene	5	-4.75157
MIR4637	0.00859885	Gene	9	-4.75613
MIRLET7F1	0.00855956	Gene	5	-4.76071
DAB1-AS1	0.00852741	Gene	5	-4.76447
ENPP3	0.00850503	Gene	9	-4.7671
NDC80	0.00848241	Gene	7	-4.76976
LOC101928894	0.00843288	Gene	9	-4.77562
ZNF266	0.00832631	Gene	7	-4.78833
NOC4L	0.00820954	Gene	7	-4.80246
PTPRG-AS1	0.00816589	Gene	7	-4.80779
UGT2B4	0.00816514	Gene	9	-4.80788
LINC01441	0.00814316	Gene	5	-4.81058
LY86-AS1	0.00809407	Gene	5	-4.81662
TRAPPC2B	0.00805711	Gene	7	-4.8212
TARM1	0.00804275	Gene	9	-4.82298
LINC01104	0.00802411	Gene	9	-4.8253
RNF207	0.00800219	Gene	9	-4.82804
C8orf34	0.00794411	Gene	9	-4.83532
DLGAP1-AS5	0.00790118	Gene	9	-4.84074
LINC00221	0.00788092	Gene	9	-4.84331
NEGR1-IT1	0.00786514	Gene	5	-4.84531
MLF1	0.00781378	Gene	7	-4.85187
ASAP1	0.00779913	Gene	9	-4.85374
DNAH11	0.00778569	Gene	9	-4.85547
NUP133	0.00776215	Gene	7	-4.8585
LINC00410	0.00768505	Gene	5	-4.86848
LOC101927575	0.00761953	Gene	5	-4.87704
LINC00570	0.0075907	Gene	7	-4.88083
USP42	0.00758916	Gene	9	-4.88103
UBE2D4	0.00753339	Gene	5	-4.88841
PCP4	0.00752813	Gene	9	-4.88911
CSE1L-AS1	0.0074889	Gene	5	-4.89433
NEUROD6	0.00748628	Gene	7	-4.89468
LINC01524	0.00747942	Gene	5	-4.8956
MOAP1	0.00744756	Gene	7	-4.89987
SAMD15	0.00744571	Gene	9	-4.90012
LINC01483	0.00744272	Gene	5	-4.90052
KERA	0.00740176	Gene	9	-4.90604
MIR4307HG	0.00738011	Gene	5	-4.90897
IFT20	0.00727234	Gene	7	-4.92368
ADNP-AS1	0.00725741	Gene	9	-4.92573
GNAL	0.0072517	Gene	9	-4.92652
AQP4-AS1	0.00724458	Gene	5	-4.9275
TMEM88	0.00723718	Gene	9	-4.92852
CPS1	0.00720965	Gene	9	-4.93233
LINC01586	0.00720463	Gene	7	-4.93303
DNAJC27-AS1	0.00720398	Gene	7	-4.93312
MIR619	0.00720033	Gene	5	-4.93363
RABGGTB	0.00715439	Gene	5	-4.94003
TUSC1	0.00712815	Gene	9	-4.9437
LOC101927531	0.00712783	Gene	5	-4.94375
MIR137HG	0.00712613	Gene	5	-4.94399
UBQLN3	0.00711547	Gene	7	-4.94548
LINC01504	0.00711058	Gene	9	-4.94617
LINC01048	0.00706353	Gene	5	-4.95281
LINC01095	0.00705381	Gene	5	-4.95419
PWAR1	0.0069384	Gene	5	-4.97068
LINC01249	0.00689329	Gene	5	-4.97721
OSR1	0.00687062	Gene	9	-4.9805
TUBB8	0.00686314	Gene	9	-4.98159
MIR8058	0.00683753	Gene	5	-4.98533
NUDT6	0.0068336	Gene	9	-4.9859
