# Supplementary material for: Sex differences in gene regulatory networks during mid-gestational brain development
Source: Front Hum Neurosci. 2022 Aug 17;16:955607. doi: 10.3389/fnhum.2022.955607 (PMC9428411; doi:10.3389/fnhum.2022.955607)
Supplement: Supplementary Table S5 — Shared top TFs between male- and female-biased regulation modules and their membership in CEMiTool co-expression modules. [file Table_5.XLSX]

## Sheet: shared_tfs
Supplementary Table 5: Shared top TFs between male- and female-biased regulation modules and their membership in CEMiTool co-expression modules.
IDs	Female-biased Module	Male-biased Module	CEMiTool Membership	More active in	CEMiTool Enrichment
ATF1	7	6	2	Males (NES = 1.64, p-value < 0.001)	None
ATF2	7	6	2	Males (NES = 1.64, p-value < 0.001)	None
ATF7	7	6	1	Females (NES = 2.35, p-value < 0.001)	Neurotransmitters, membrane receptors, ion channels, and signal transduction proteins, extracellular matrix organization and O-glycosylation of proteins
CREB1	7	6	11	Males (NES = 2.85, p-value < 0.001)	None
CREB3	7	6	4	No difference (NES = 0.37, p-value = 1)	Eukariotic translation initiation
CREB5	7	6	1	Females (NES = 2.35, p-value < 0.001)	Neurotransmitters, membrane receptors, ion channels, and signal transduction proteins, extracellular matrix organization and O-glycosylation of proteins
CREM	7	6	Not present	Not present	Not present
ELF4	8	7	Not present	Not present	Not present
ELK1	8	7	Not present	Not present	Not present
ELK4	8	7	11	Males (NES = 2.85, p-value < 0.001)	None
ENSG00000235187	8	7	Not present	Not present	Not present
ERF	8	7	9	Males (NES = 3.43, p-value < 0.001)	Cell cycle checkpoints and GTPase effectors
ERG	8	7	3	Males (NES = 1.45, p-value < 0.001)	Respiratory electron transport ATP synthesis
ETV1	8	7	2	Males (NES = 1.64, p-value < 0.001)	None
ETV2	8	7	29	No difference (NES = 0.62, p-value = 1)	None
ETV3	8	7	Not present	Not present	Not present
GABPA	8	7	8	Males (NES = 1.58, p-value < 0.001)	mRNA modification
