# Supplementary material for: Sex differences in gene regulatory networks during mid-gestational brain development
Source: Front Hum Neurosci. 2022 Aug 17;16:955607. doi: 10.3389/fnhum.2022.955607 (PMC9428411; doi:10.3389/fnhum.2022.955607)
Supplement: Supplementary Table S6 — (A) MSET enrichment results for ALPACA's differential modules using mid-gestational cell type gene lists as background. (B) MSET enrichment results for each ALPACA's differential modules using neuropsychiatric disorders associated genes as background. (C) MSET enrichment results for ALPACA's differential modules using lists of gene targets of sex steroid hormones receptors as background. [file Table_6.XLSX]

## Sheet: cell_type
Supplementary Table 6A: MSET enrichment results for ALPACA's differential modules using mid-gestational cell type gene lists as background.
Tissue	Abbreviation	Number of genes	Number of matches	Fold enrichment	p-value	Adjusted p-value	Baseline Sex	Module	Module size	Background
Cycling progenitors (G2/M phase)	PgG2M	483	24	0.299	1	1	Female	M1	2399	10417
Cycling progenitors (S phase)	PgS	599	34	0.334	1	1	Female	M1	2399	10417
Endothelial	End	570	107	1.22	0.0121	0.0847	Female	M1	2399	10417
Excitatory deep layer 1	ExDp1	512	46	0.618	1	1	Female	M1	2399	10417
Excitatory deep layer 2	ExDp2	722	69	0.692	0.9999	0.9999	Female	M1	2399	10417
Intermediate progenitor	IP	258	19	0.4	1	1	Female	M1	2399	10417
Interneuron CGE	InCGE	157	22	0.927	0.6959	0.9884	Female	M1	2399	10417
Interneuron MGE	InMGE	173	22	0.946	0.648	0.993	Female	M1	2399	10417
Maturing excitatory	ExM	238	30	0.819	0.9159	0.9986	Female	M1	2399	10417
Maturing excitatory upper enriched	ExM-U	241	25	0.683	0.9916	0.9916	Female	M1	2399	10417
Microglia	Mic	760	109	1.08	0.2018	0.470866666666667	Female	M1	2399	10417
Migrating excitatory	ExN	80	11	0.724	0.9165	0.9165	Female	M1	2399	10417
Oligodendrocyte precursors	OPC	523	57	0.705	0.9995	0.9995	Female	M1	2399	10417
Outer radial glia	oRG	593	60	0.663	1	1	Female	M1	2399	10417
Pericyte	Per	895	140	1.03	0.3666	0.51324	Female	M1	2399	10417
Ventricular radial glia	vRG	467	43	0.58	1	1	Female	M1	2399	10417
Cycling progenitors (G2/M phase)	PgG2M	483	51	0.803	0.966	1	Female	M2	1900	10417
Cycling progenitors (S phase)	PgS	599	68	0.843	0.9552	1	Female	M2	1900	10417
Endothelial	End	570	61	0.878	0.8846	0.9994	Female	M2	1900	10417
Excitatory deep layer 1	ExDp1	512	62	1.05	0.3525	0.8225	Female	M2	1900	10417
Excitatory deep layer 2	ExDp2	722	79	1	0.5226	0.91455	Female	M2	1900	10417
Intermediate progenitor	IP	258	39	1.04	0.4261	0.74935	Female	M2	1900	10417
Interneuron CGE	InCGE	157	11	0.586	0.9884	0.9884	Female	M2	1900	10417
Interneuron MGE	InMGE	173	15	0.814	0.8487	0.993	Female	M2	1900	10417
Maturing excitatory	ExM	238	26	0.897	0.7579	0.9986	Female	M2	1900	10417
Maturing excitatory upper enriched	ExM-U	241	25	0.862	0.819	0.9916	Female	M2	1900	10417
Microglia	Mic	760	92	1.15	0.079	0.470866666666667	Female	M2	1900	10417
Migrating excitatory	ExN	80	9	0.748	0.8729	0.9165	Female	M2	1900	10417
Oligodendrocyte precursors	OPC	523	64	1	0.5306	0.92855	Female	M2	1900	10417
Outer radial glia	oRG	593	69	0.963	0.6601	1	Female	M2	1900	10417
Pericyte	Per	895	104	0.966	0.666	0.777	Female	M2	1900	10417
Ventricular radial glia	vRG	467	61	1.04	0.3983	0.55762	Female	M2	1900	10417
Cycling progenitors (G2/M phase)	PgG2M	483	58	1.18	0.0965	0.168875	Female	M3	1472	10417
Cycling progenitors (S phase)	PgS	599	70	1.12	0.1659	0.290325	Female	M3	1472	10417
Endothelial	End	570	62	1.15	0.1224	0.4284	Female	M3	1472	10417
Excitatory deep layer 1	ExDp1	512	90	1.97	0	0	Female	M3	1472	10417
Excitatory deep layer 2	ExDp2	722	107	1.75	0	0	Female	M3	1472	10417
Intermediate progenitor	IP	258	29	0.996	0.5491	0.74935	Female	M3	1472	10417
Interneuron CGE	InCGE	157	22	1.51	0.0296	0.16695	Female	M3	1472	10417
Interneuron MGE	InMGE	173	24	1.68	0.0062	0.0434	Female	M3	1472	10417
Maturing excitatory	ExM	238	35	1.56	0.0047	0.0329	Female	M3	1472	10417
Maturing excitatory upper enriched	ExM-U	241	43	1.91	1e-04	7e-04	Female	M3	1472	10417
Microglia	Mic	760	65	1.05	0.3647	0.638225	Female	M3	1472	10417
Migrating excitatory	ExN	80	12	1.29	0.2173	0.76055	Female	M3	1472	10417
Oligodendrocyte precursors	OPC	523	72	1.45	0.001	0.007	Female	M3	1472	10417
Outer radial glia	oRG	593	76	1.37	0.0023	0.00805	Female	M3	1472	10417
Pericyte	Per	895	92	1.1	0.1589	0.51324	Female	M3	1472	10417
Ventricular radial glia	vRG	467	61	1.34	0.0091	0.03185	Female	M3	1472	10417
Cycling progenitors (G2/M phase)	PgG2M	483	76	1.31	0.0057	0.01995	Female	M4	1742	10417
Cycling progenitors (S phase)	PgS	599	91	1.23	0.0168	0.0392	Female	M4	1742	10417
Endothelial	End	570	68	1.07	0.2904	0.5082	Female	M4	1742	10417
Excitatory deep layer 1	ExDp1	512	54	1	0.526	0.9205	Female	M4	1742	10417
Excitatory deep layer 2	ExDp2	722	80	1.1	0.174	0.594766666666667	Female	M4	1742	10417
Intermediate progenitor	IP	258	34	0.987	0.5744	0.74935	Female	M4	1742	10417
Interneuron CGE	InCGE	157	24	1.39	0.0477	0.16695	Female	M4	1742	10417
Interneuron MGE	InMGE	173	21	1.24	0.158	0.553	Female	M4	1742	10417
Maturing excitatory	ExM	238	29	1.09	0.3365	0.588875	Female	M4	1742	10417
Maturing excitatory upper enriched	ExM-U	241	28	1.05	0.4161	0.9709	Female	M4	1742	10417
Microglia	Mic	760	65	0.883	0.8799	0.9731	Female	M4	1742	10417
Migrating excitatory	ExN	80	10	0.906	0.6889	0.9165	Female	M4	1742	10417
Oligodendrocyte precursors	OPC	523	66	1.12	0.1644	0.3836	Female	M4	1742	10417
Outer radial glia	oRG	593	83	1.26	0.0105	0.0245	Female	M4	1742	10417
Pericyte	Per	895	103	1.04	0.3301	0.51324	Female	M4	1742	10417
Ventricular radial glia	vRG	467	59	1.1	0.2414	0.554575	Female	M4	1742	10417
Cycling progenitors (G2/M phase)	PgG2M	483	61	0.91	0.8206	1	Female	M5	2007	10417
Cycling progenitors (S phase)	PgS	599	85	0.998	0.5369	0.75166	Female	M5	2007	10417
Endothelial	End	570	57	0.777	0.9885	0.9994	Female	M5	2007	10417
Excitatory deep layer 1	ExDp1	512	42	0.675	0.999	1	Female	M5	2007	10417
Excitatory deep layer 2	ExDp2	722	64	0.767	0.9939	0.9999	Female	M5	2007	10417
Intermediate progenitor	IP	258	38	0.957	0.6423	0.74935	Female	M5	2007	10417
Interneuron CGE	InCGE	157	16	0.806	0.8625	0.9884	Female	M5	2007	10417
Interneuron MGE	InMGE	173	11	0.565	0.993	0.993	Female	M5	2007	10417
Maturing excitatory	ExM	238	17	0.555	0.9986	0.9986	Female	M5	2007	10417
Maturing excitatory upper enriched	ExM-U	241	23	0.751	0.9517	0.9916	Female	M5	2007	10417
Microglia	Mic	760	70	0.826	0.9731	0.9731	Female	M5	2007	10417
Migrating excitatory	ExN	80	11	0.865	0.7494	0.9165	Female	M5	2007	10417
Oligodendrocyte precursors	OPC	523	60	0.887	0.8706	0.9995	Female	M5	2007	10417
Outer radial glia	oRG	593	60	0.792	0.9861	1	Female	M5	2007	10417
Pericyte	Per	895	89	0.783	0.9973	0.9973	Female	M5	2007	10417
Ventricular radial glia	vRG	467	48	0.774	0.9834	1	Female	M5	2007	10417
Cycling progenitors (G2/M phase)	PgG2M	483	56	3.51	0	0	Female	M6	478	10417
Cycling progenitors (S phase)	PgS	599	62	3.06	0	0	Female	M6	478	10417
Endothelial	End	570	21	1.2	0.221	0.5082	Female	M6	478	10417
Excitatory deep layer 1	ExDp1	512	21	1.42	0.0712	0.2492	Female	M6	478	10417
Excitatory deep layer 2	ExDp2	722	23	1.16	0.2549	0.594766666666667	Female	M6	478	10417
Intermediate progenitor	IP	258	21	2.22	8e-04	0.0028	Female	M6	478	10417
Interneuron CGE	InCGE	157	6	1.27	0.3349	0.781433333333333	Female	M6	478	10417
Interneuron MGE	InMGE	173	6	1.29	0.316	0.737333333333333	Female	M6	478	10417
Maturing excitatory	ExM	238	14	1.92	0.0149	0.05215	Female	M6	478	10417
Maturing excitatory upper enriched	ExM-U	241	9	1.23	0.3036	0.9709	Female	M6	478	10417
Microglia	Mic	760	25	1.24	0.1602	0.470866666666667	Female	M6	478	10417
Migrating excitatory	ExN	80	10	3.3	0.0011	0.0077	Female	M6	478	10417
Oligodendrocyte precursors	OPC	523	23	1.43	0.0553	0.19355	Female	M6	478	10417
Outer radial glia	oRG	593	31	1.72	0.0014	0.00805	Female	M6	478	10417
Pericyte	Per	895	36	1.33	0.0462	0.3234	Female	M6	478	10417
Ventricular radial glia	vRG	467	35	2.37	0	0	Female	M6	478	10417
Cycling progenitors (G2/M phase)	PgG2M	483	22	1.57	0.0235	0.0548333333333333	Female	M7	419	10417
Cycling progenitors (S phase)	PgS	599	32	1.8	9e-04	0.00315	Female	M7	419	10417
Endothelial	End	570	5	0.326	0.9994	0.9994	Female	M7	419	10417
Excitatory deep layer 1	ExDp1	512	8	0.616	0.954	1	Female	M7	419	10417
Excitatory deep layer 2	ExDp2	722	11	0.632	0.9651	0.9999	Female	M7	419	10417
Intermediate progenitor	IP	258	26	3.14	0	0	Female	M7	419	10417
Interneuron CGE	InCGE	157	2	0.483	0.9251	0.9884	Female	M7	419	10417
Interneuron MGE	InMGE	173	2	0.492	0.921	0.993	Female	M7	419	10417
Maturing excitatory	ExM	238	8	1.25	0.3132	0.588875	Female	M7	419	10417
Maturing excitatory upper enriched	ExM-U	241	6	0.938	0.6245	0.9916	Female	M7	419	10417
Microglia	Mic	760	14	0.791	0.8578	0.9731	Female	M7	419	10417
Migrating excitatory	ExN	80	3	1.13	0.502	0.9165	Female	M7	419	10417
Oligodendrocyte precursors	OPC	523	9	0.637	0.9483	0.9995	Female	M7	419	10417
Outer radial glia	oRG	593	14	0.886	0.724	1	Female	M7	419	10417
Pericyte	Per	895	26	1.1	0.3309	0.51324	Female	M7	419	10417
Ventricular radial glia	vRG	467	15	1.16	0.3169	0.554575	Female	M7	419	10417
Cycling progenitors (G2/M phase)	PgG2M	483	103	1.17	0.0401	0.133666666666667	Male	M1	2669	11151
Cycling progenitors (S phase)	PgS	599	119	1.07	0.2655	0.66375	Male	M1	2669	11151
Endothelial	End	570	134	1.38	0	0	Male	M1	2669	11151
Excitatory deep layer 1	ExDp1	512	64	0.793	0.989	1	Male	M1	2669	11151
Excitatory deep layer 2	ExDp2	722	92	0.848	0.9597	0.9994	Male	M1	2669	11151
Intermediate progenitor	IP	258	46	0.885	0.9124	0.9993	Male	M1	2669	11151
Interneuron CGE	InCGE	157	28	1.06	0.5756	0.959333333333333	Male	M1	2669	11151
Interneuron MGE	InMGE	173	21	0.808	0.9601	1	Male	M1	2669	11151
Maturing excitatory	ExM	238	37	0.931	0.7548	0.9998	Male	M1	2669	11151
Maturing excitatory upper enriched	ExM-U	241	30	0.075	0.9798	0.9918	Male	M1	2669	11151
Microglia	Mic	760	152	1.35	1e-04	0.001	Male	M1	2669	11151
Migrating excitatory	ExN	80	20	1.19	0.2873	0.872	Male	M1	2669	11151
Oligodendrocyte precursors	OPC	523	86	0.975	0.7146	0.89325	Male	M1	2669	11151
Outer radial glia	oRG	593	127	1.28	0.0023	0.023	Male	M1	2669	11151
Pericyte	Per	895	184	1.24	7e-04	0.007	Male	M1	2669	11151
Ventricular radial glia	vRG	467	108	1.31	0.0021	0.021	Male	M1	2669	11151
Cycling progenitors (G2/M phase)	PgG2M	483	86	1.07	0.2841	0.71025	Male	M2	2436	11151
Cycling progenitors (S phase)	PgS	599	110	1.09	0.2321	0.66375	Male	M2	2436	11151
Endothelial	End	570	97	1.09	0.2342	0.99	Male	M2	2436	11151
Excitatory deep layer 1	ExDp1	512	107	1.45	0	0	Male	M2	2436	11151
Excitatory deep layer 2	ExDp2	722	130	1.31	0	0	Male	M2	2436	11151
Intermediate progenitor	IP	258	69	1.45	9e-04	0.0045	Male	M2	2436	11151
Interneuron CGE	InCGE	157	26	1.08	0.5368	0.959333333333333	Male	M2	2436	11151
Interneuron MGE	InMGE	173	32	1.35	0.097	0.323333333333333	Male	M2	2436	11151
Maturing excitatory	ExM	238	56	1.54	7e-04	0.007	Male	M2	2436	11151
Maturing excitatory upper enriched	ExM-U	241	55	1.51	4e-04	0.004	Male	M2	2436	11151
Microglia	Mic	760	117	1.14	0.112	0.373333333333333	Male	M2	2436	11151
Migrating excitatory	ExN	80	21	1.37	0.0945	0.872	Male	M2	2436	11151
Oligodendrocyte precursors	OPC	523	92	1.14	0.1154	0.384666666666667	Male	M2	2436	11151
Outer radial glia	oRG	593	108	1.2	0.0357	0.1785	Male	M2	2436	11151
Pericyte	Per	895	154	1.13	0.0481	0.2405	Male	M2	2436	11151
Ventricular radial glia	vRG	467	92	1.23	0.0346	0.173	Male	M2	2436	11151
Cycling progenitors (G2/M phase)	PgG2M	483	19	0.574	0.9989	1	Male	M3	1007	11151
Cycling progenitors (S phase)	PgS	599	28	0.669	0.9954	1	Male	M3	1007	11151
Endothelial	End	570	22	0.598	0.9986	0.9986	Male	M3	1007	11151
Excitatory deep layer 1	ExDp1	512	37	1.22	0.126	0.315	Male	M3	1007	11151
Excitatory deep layer 2	ExDp2	722	47	1.15	0.139	0.3475	Male	M3	1007	11151
Intermediate progenitor	IP	258	12	0.612	0.9866	0.9993	Male	M3	1007	11151
Interneuron CGE	InCGE	157	17	1.7	0.038	0.38	Male	M3	1007	11151
Interneuron MGE	InMGE	173	21	2.14	0.0023	0.023	Male	M3	1007	11151
Maturing excitatory	ExM	238	16	1.07	0.4639	0.9278	Male	M3	1007	11151
Maturing excitatory upper enriched	ExM-U	241	14	0.928	0.6724	0.9918	Male	M3	1007	11151
Microglia	Mic	760	28	0.66	0.9973	1	Male	M3	1007	11151
Migrating excitatory	ExN	80	8	1.27	0.3488	0.872	Male	M3	1007	11151
Oligodendrocyte precursors	OPC	523	38	1.14	0.2627	0.5254	Male	M3	1007	11151
Outer radial glia	oRG	593	31	0.83	0.9193	0.9978	Male	M3	1007	11151
Pericyte	Per	895	36	0.641	0.9994	0.9994	Male	M3	1007	11151
Ventricular radial glia	vRG	467	22	0.709	0.9842	1	Male	M3	1007	11151
Cycling progenitors (G2/M phase)	PgG2M	483	35	0.916	0.765	1	Male	M4	1163	11151
Cycling progenitors (S phase)	PgS	599	38	0.786	0.968	1	Male	M4	1163	11151
Endothelial	End	570	47	1.11	0.297	0.99	Male	M4	1163	11151
Excitatory deep layer 1	ExDp1	512	49	1.39	0.0113	0.0565	Male	M4	1163	11151
Excitatory deep layer 2	ExDp2	722	65	1.38	0.0027	0.0135	Male	M4	1163	11151
Intermediate progenitor	IP	258	17	0.751	0.9471	0.9993	Male	M4	1163	11151
Interneuron CGE	InCGE	157	15	1.3	0.2704	0.901333333333333	Male	M4	1163	11151
Interneuron MGE	InMGE	173	20	1.77	0.0218	0.109	Male	M4	1163	11151
Maturing excitatory	ExM	238	22	1.27	0.1554	0.3885	Male	M4	1163	11151
Maturing excitatory upper enriched	ExM-U	241	24	1.38	0.0678	0.333666666666667	Male	M4	1163	11151
Microglia	Mic	760	37	0.755	0.9868	1	Male	M4	1163	11151
Migrating excitatory	ExN	80	5	0.685	0.895	1	Male	M4	1163	11151
Oligodendrocyte precursors	OPC	523	44	1.14	0.2284	0.5254	Male	M4	1163	11151
Outer radial glia	oRG	593	52	1.21	0.1288	0.429333333333333	Male	M4	1163	11151
Pericyte	Per	895	63	0.971	0.6567	0.9994	Male	M4	1163	11151
Ventricular radial glia	vRG	467	35	0.977	0.6829	1	Male	M4	1163	11151
Cycling progenitors (G2/M phase)	PgG2M	483	52	0.946	0.723	1	Male	M5	1673	11151
Cycling progenitors (S phase)	PgS	599	69	0.992	0.629	1	Male	M5	1673	11151
Endothelial	End	570	58	0.949	0.7531	0.9986	Male	M5	1673	11151
Excitatory deep layer 1	ExDp1	512	24	0.474	1	1	Male	M5	1673	11151
Excitatory deep layer 2	ExDp2	722	45	0.662	0.999	0.9994	Male	M5	1673	11151
Intermediate progenitor	IP	258	33	1.01	0.6068	0.9993	Male	M5	1673	11151
Interneuron CGE	InCGE	157	11	0.663	0.9773	1	Male	M5	1673	11151
Interneuron MGE	InMGE	173	5	0.307	1	1	Male	M5	1673	11151
Maturing excitatory	ExM	238	11	0.442	0.9998	0.9998	Male	M5	1673	11151
Maturing excitatory upper enriched	ExM-U	241	15	0.599	0.9918	0.9918	Male	M5	1673	11151
Microglia	Mic	760	71	1.01	0.6301	1	Male	M5	1673	11151
Migrating excitatory	ExN	80	8	0.762	0.8816	1	Male	M5	1673	11151
Oligodendrocyte precursors	OPC	523	32	0.579	0.9999	0.9999	Male	M5	1673	11151
Outer radial glia	oRG	593	45	0.725	0.9978	0.9978	Male	M5	1673	11151
Pericyte	Per	895	89	0.953	0.7421	0.9994	Male	M5	1673	11151
Ventricular radial glia	vRG	467	45	0.873	0.9165	1	Male	M5	1673	11151
Cycling progenitors (G2/M phase)	PgG2M	483	13	0.686	0.9598	1	Male	M6	577	11151
Cycling progenitors (S phase)	PgS	599	19	0.792	0.902	1	Male	M6	577	11151
Endothelial	End	570	15	0.712	0.9488	0.9986	Male	M6	577	11151
Excitatory deep layer 1	ExDp1	512	16	0.917	0.688	1	Male	M6	577	11151
Excitatory deep layer 2	ExDp2	722	16	0.682	0.9582	0.9994	Male	M6	577	11151
Intermediate progenitor	IP	258	7	0.623	0.9561	0.9993	Male	M6	577	11151
Interneuron CGE	InCGE	157	9	1.57	0.1763	0.8815	Male	M6	577	11151
Interneuron MGE	InMGE	173	9	1.6	0.166	0.415	Male	M6	577	11151
Maturing excitatory	ExM	238	4	0.466	0.9783	0.9998	Male	M6	577	11151
Maturing excitatory upper enriched	ExM-U	241	10	1.16	0.3648	0.7296	Male	M6	577	11151
Microglia	Mic	760	18	0.74	0.955	1	Male	M6	577	11151
Migrating excitatory	ExN	80	2	0.553	0.9057	1	Male	M6	577	11151
Oligodendrocyte precursors	OPC	523	27	1.42	0.0511	0.302	Male	M6	577	11151
Outer radial glia	oRG	593	13	0.608	0.9905	0.9978	Male	M6	577	11151
Pericyte	Per	895	21	0.652	0.991	0.9994	Male	M6	577	11151
Ventricular radial glia	vRG	467	8	0.45	0.9983	1	Male	M6	577	11151
Cycling progenitors (G2/M phase)	PgG2M	483	15	1.75	0.0297	0.133666666666667	Male	M7	261	11151
Cycling progenitors (S phase)	PgS	599	19	1.75	0.016	0.08	Male	M7	261	11151
Endothelial	End	570	9	0.944	0.643	0.9986	Male	M7	261	11151
Excitatory deep layer 1	ExDp1	512	13	1.65	0.0541	0.180333333333333	Male	M7	261	11151
Excitatory deep layer 2	ExDp2	722	16	1.51	0.0587	0.195666666666667	Male	M7	261	11151
Intermediate progenitor	IP	258	7	1.38	0.2885	0.961666666666667	Male	M7	261	11151
Interneuron CGE	InCGE	157	3	1.16	0.5363	0.959333333333333	Male	M7	261	11151
Interneuron MGE	InMGE	173	4	1.57	0.303	0.606	Male	M7	261	11151
Maturing excitatory	ExM	238	8	2.06	0.0442	0.174666666666667	Male	M7	261	11151
Maturing excitatory upper enriched	ExM-U	241	7	1.79	0.1001	0.333666666666667	Male	M7	261	11151
Microglia	Mic	760	16	1.46	0.1108	0.373333333333333	Male	M7	261	11151
Migrating excitatory	ExN	80	3	1.83	0.2514	0.872	Male	M7	261	11151
Oligodendrocyte precursors	OPC	523	14	1.62	0.0604	0.302	Male	M7	261	11151
Outer radial glia	oRG	593	8	0.827	0.7842	0.9978	Male	M7	261	11151
Pericyte	Per	895	15	1.03	0.5015	0.9994	Male	M7	261	11151
Ventricular radial glia	vRG	467	10	1.24	0.3283	1	Male	M7	261	11151
Cycling progenitors (G2/M phase)	PgG2M	483	0	0	1	1	Male	M8	93	11151
Cycling progenitors (S phase)	PgS	599	1	0.259	0.9828	1	Male	M8	93	11151
Endothelial	End	570	2	0.589	0.8727	0.9986	Male	M8	93	11151
Excitatory deep layer 1	ExDp1	512	2	0.711	0.782	1	Male	M8	93	11151
Excitatory deep layer 2	ExDp2	722	3	0.794	0.7224	0.9994	Male	M8	93	11151
Intermediate progenitor	IP	258	1	0.552	0.8501	0.9993	Male	M8	93	11151
Interneuron CGE	InCGE	157	0	0	1	1	Male	M8	93	11151
Interneuron MGE	InMGE	173	1	1.1	0.636	1	Male	M8	93	11151
Maturing excitatory	ExM	238	4	2.89	0.0524	0.174666666666667	Male	M8	93	11151
Maturing excitatory upper enriched	ExM-U	241	3	2.15	0.1699	0.42475	Male	M8	93	11151
Microglia	Mic	760	0	0	1	1	Male	M8	93	11151
Migrating excitatory	ExN	80	1	1.71	0.4629	0.9258	Male	M8	93	11151
Oligodendrocyte precursors	OPC	523	4	1.3	0.3847	0.641166666666667	Male	M8	93	11151
Outer radial glia	oRG	593	1	0.29	0.9742	0.9978	Male	M8	93	11151
Pericyte	Per	895	2	0.385	0.9723	0.9994	Male	M8	93	11151
Ventricular radial glia	vRG	467	0	0	1	1	Male	M8	93	11151
Cycling progenitors (G2/M phase)	PgG2M	483	33	1.4	0.0363	0.133666666666667	Male	M9	716	11151
Cycling progenitors (S phase)	PgS	599	47	1.58	0.0012	0.012	Male	M9	716	11151
Endothelial	End	570	14	0.536	0.9984	0.9986	Male	M9	716	11151
Excitatory deep layer 1	ExDp1	512	15	0.693	0.955	1	Male	M9	716	11151
Excitatory deep layer 2	ExDp2	722	15	0.516	0.9994	0.9994	Male	M9	716	11151
Intermediate progenitor	IP	258	29	2.08	0	0	Male	M9	716	11151
Interneuron CGE	InCGE	157	6	0.844	0.7935	1	Male	M9	716	11151
Interneuron MGE	InMGE	173	2	0.287	0.997	1	Male	M9	716	11151
Maturing excitatory	ExM	238	6	0.563	0.9664	0.9998	Male	M9	716	11151
Maturing excitatory upper enriched	ExM-U	241	5	0.466	0.9871	0.9918	Male	M9	716	11151
Microglia	Mic	760	34	1.13	0.3396	0.849	Male	M9	716	11151
Migrating excitatory	ExN	80	4	0.891	0.7107	1	Male	M9	716	11151
Oligodendrocyte precursors	OPC	523	24	1.01	0.5475	0.782142857142857	Male	M9	716	11151
Outer radial glia	oRG	593	21	0.791	0.9234	0.9978	Male	M9	716	11151
Pericyte	Per	895	46	1.15	0.1858	0.619333333333333	Male	M9	716	11151
Ventricular radial glia	vRG	467	23	1.04	0.5247	1	Male	M9	716	11151
Cycling progenitors (G2/M phase)	PgG2M	483	14	0	1	1	Male	M10	482	11151
Cycling progenitors (S phase)	PgS	599	0	0	1	1	Male	M10	482	11151
Endothelial	End	570	18	1.02	0.5339	0.9986	Male	M10	482	11151
Excitatory deep layer 1	ExDp1	512	9	0.617	0.963	1	Male	M10	482	11151
Excitatory deep layer 2	ExDp2	722	14	0.715	0.921	0.9994	Male	M10	482	11151
Intermediate progenitor	IP	258	2	0.213	0.9993	0.9993	Male	M10	482	11151
Interneuron CGE	InCGE	157	3	0.627	0.9017	1	Male	M10	482	11151
Interneuron MGE	InMGE	173	3	0.639	0.895	1	Male	M10	482	11151
Maturing excitatory	ExM	238	4	0.557	0.9347	0.9998	Male	M10	482	11151
Maturing excitatory upper enriched	ExM-U	241	5	0.0692	0.8562	0.9918	Male	M10	482	11151
Microglia	Mic	760	11	0.542	0.9966	1	Male	M10	482	11151
Migrating excitatory	ExN	80	0	0	1	1	Male	M10	482	11151
Oligodendrocyte precursors	OPC	523	13	0.816	0.8425	0.936111111111111	Male	M10	482	11151
Outer radial glia	oRG	593	17	0.951	0.6673	0.9978	Male	M10	482	11151
Pericyte	Per	895	15	0.558	0.9976	0.9994	Male	M10	482	11151
Ventricular radial glia	vRG	467	0	0	1	1	Male	M10	482	11151

## Sheet: disorders
Supplementary Table 6B: MSET enrichment results for each ALPACA's differential modules using neuropsychiatric disorders associated genes as background.
Disorder dataset	Abbreviation	Number of genes	Number of matches	Fold enrichment	p-value	Ajusted p-value	Baseline Sex	Module	Module size	Background
AD (Jansen et al., 2019)	AD	21	6	2	0.058	0.406	Female	M1	2399	10417
ADHD (Demontis et al., 2019)	ADHD	18	3	1.18	0.4792	1	Female	M1	2399	10417
ASD (Grove, 2019)	ASD	30	2	0.789	0.762	1	Female	M1	2399	10417
ASD (Sanders, 2015)	ASD	65	3	0.501	0.9569	0.9569	Female	M1	2399	10417
Intelectual Disability (Ilyas et al., 2019)	ID	1397	162	1.04	0.273	0.47775	Female	M1	2399	10417
Schizophrenia (Lam et al., 2019)	SCZ	710	46	0.708	0.9973	0.9973	Female	M1	2399	10417
Bipolar Disorder (Stahl et al., 2019)	BD	29	2	0.457	0.952	1	Female	M1	2399	10417
MDD (Howard et al., 2019)	MDD	269	31	1.01	0.5139	0.77518	Female	M1	2399	10417
Cross-disorder (CDG-PGC, 2019)	CD	296	31	0.955	0.6494	0.914433333333333	Female	M1	2399	10417
Cross-disorder (DDD, 2017)	DDD	93	5	0.493	0.9841	0.9969	Female	M1	2399	10417
Macrocephaly (UCGS - Testing Panel)	MAC	64	3	0.686	0.8515	0.9666	Female	M1	2399	10417
Microcephaly (UCGS - Testing Panel)	MIC	132	7	0.533	0.988	0.988	Female	M1	2399	10417
Microcephaly (OMIM)	MIC	25	3	1.09	0.5439	1	Female	M1	2399	10417
SFARI non-syndromic	SFARI nS	793	112	1.06	0.256	0.597333333333333	Female	M1	2399	10417
SFARI non-syndromic (scores 1/2)	SFARI nS	316	33	0.814	0.93	0.93	Female	M1	2399	10417
SFARI syndromic	SFARI S	230	22	0.901	0.749	0.9911	Female	M1	2399	10417
AD (Jansen et al., 2019)	AD	21	2	0.843	0.7184	1	Female	M2	1900	10417
ADHD (Demontis et al., 2019)	ADHD	18	3	1.5	0.3551	1	Female	M2	1900	10417
ASD (Grove, 2019)	ASD	30	1	0.498	0.8909	1	Female	M2	1900	10417
ASD (Sanders, 2015)	ASD	65	7	1.48	0.1834	0.6419	Female	M2	1900	10417
Intelectual Disability (Ilyas et al., 2019)	ID	1397	121	0.984	0.594	0.8316	Female	M2	1900	10417
Schizophrenia (Lam et al., 2019)	SCZ	710	51	0.992	0.547	0.638166666666667	Female	M2	1900	10417
Bipolar Disorder (Stahl et al., 2019)	BD	29	5	1.44	0.2569	0.89915	Female	M2	1900	10417
MDD (Howard et al., 2019)	MDD	269	24	0.989	0.5537	0.77518	Female	M2	1900	10417
Cross-disorder (CDG-PGC, 2019)	CD	296	30	1.17	0.2034	0.7119	Female	M2	1900	10417
Cross-disorder (DDD, 2017)	DDD	93	8	0.997	0.5651	0.988925	Female	M2	1900	10417
Macrocephaly (UCGS - Testing Panel)	MAC	64	5	1.44	0.256	0.6447	Female	M2	1900	10417
Microcephaly (UCGS - Testing Panel)	MIC	132	10	0.962	0.6169	0.988	Female	M2	1900	10417
Microcephaly (OMIM)	MIC	25	1	0.457	0.9122	1	Female	M2	1900	10417
SFARI non-syndromic	SFARI nS	793	103	1.23	0.0133	0.04655	Female	M2	1900	10417
SFARI non-syndromic (scores 1/2)	SFARI nS	316	41	1.28	0.0528	0.1848	Female	M2	1900	10417
SFARI syndromic	SFARI S	230	20	1.03	0.4809	0.9911	Female	M2	1900	10417
AD (Jansen et al., 2019)	AD	21	3	1.63	0.2715	0.95025	Female	M3	1472	10417
ADHD (Demontis et al., 2019)	ADHD	18	1	1.29	0.469	1	Female	M3	1472	10417
ASD (Grove, 2019)	ASD	30	1	0.643	0.813	1	Female	M3	1472	10417
ASD (Sanders, 2015)	ASD	65	6	1.63	0.1531	0.6419	Female	M3	1472	10417
Intelectual Disability (Ilyas et al., 2019)	ID	1397	104	1.09	0.1736	0.405066666666667	Female	M3	1472	10417
Schizophrenia (Lam et al., 2019)	SCZ	710	48	1.2	0.0919	0.54355	Female	M3	1472	10417
Bipolar Disorder (Stahl et al., 2019)	BD	29	7	2.61	0.0131	0.0917	Female	M3	1472	10417
MDD (Howard et al., 2019)	MDD	269	29	1.54	0.0085	0.0595	Female	M3	1472	10417
Cross-disorder (CDG-PGC, 2019)	CD	296	25	1.25	0.1328	0.7119	Female	M3	1472	10417
Cross-disorder (DDD, 2017)	DDD	93	16	2.57	0	0	Female	M3	1472	10417
Macrocephaly (UCGS - Testing Panel)	MAC	64	4	1.49	0.2763	0.6447	Female	M3	1472	10417
Microcephaly (UCGS - Testing Panel)	MIC	132	12	1.49	0.0949	0.221433333333333	Female	M3	1472	10417
Microcephaly (OMIM)	MIC	25	4	2.36	0.0743	0.3766	Female	M3	1472	10417
SFARI non-syndromic	SFARI nS	793	86	1.32	0.0016	0.0112	Female	M3	1472	10417
SFARI non-syndromic (scores 1/2)	SFARI nS	316	36	1.45	0.0138	0.0966	Female	M3	1472	10417
SFARI syndromic	SFARI S	230	26	1.74	0.0045	0.0301	Female	M3	1472	10417
AD (Jansen et al., 2019)	AD	21	0	0	1	1	Female	M4	1742	10417
ADHD (Demontis et al., 2019)	ADHD	18	1	0.544	0.8673	1	Female	M4	1742	10417
ASD (Grove, 2019)	ASD	30	3	1.63	0.2755	0.96425	Female	M4	1742	10417
ASD (Sanders, 2015)	ASD	65	3	0.69	0.8301	0.9569	Female	M4	1742	10417
Intelectual Disability (Ilyas et al., 2019)	ID	1397	96	0.852	0.9695	0.9695	Female	M4	1742	10417
Schizophrenia (Lam et al., 2019)	SCZ	710	49	1.04	0.4048	0.56672	Female	M4	1742	10417
Bipolar Disorder (Stahl et al., 2019)	BD	29	2	1	0.8522	1	Female	M4	1742	10417
MDD (Howard et al., 2019)	MDD	269	18	0.809	0.8656	0.9821	Female	M4	1742	10417
Cross-disorder (CDG-PGC, 2019)	CD	296	18	0.763	0.9182	0.9182	Female	M4	1742	10417
Cross-disorder (DDD, 2017)	DDD	93	2	0.272	0.9969	0.9969	Female	M4	1742	10417
Macrocephaly (UCGS - Testing Panel)	MAC	64	1	0.315	0.9666	0.9666	Female	M4	1742	10417
Microcephaly (UCGS - Testing Panel)	MIC	132	6	0.629	0.9295	0.988	Female	M4	1742	10417
Microcephaly (OMIM)	MIC	25	0	0	1	1	Female	M4	1742	10417
SFARI non-syndromic	SFARI nS	793	60	0.78	0.9894	0.9965	Female	M4	1742	10417
SFARI non-syndromic (scores 1/2)	SFARI nS	316	24	0.815	0.888	0.93	Female	M4	1742	10417
SFARI syndromic	SFARI S	230	11	0.621	0.9766	0.9911	Female	M4	1742	10417
AD (Jansen et al., 2019)	AD	21	2	0.799	0.7423	1	Female	M5	2007	10417
ADHD (Demontis et al., 2019)	ADHD	18	2	0.944	0.662	1	Female	M5	2007	10417
ASD (Grove, 2019)	ASD	30	1	0.472	0.9038	1	Female	M5	2007	10417
ASD (Sanders, 2015)	ASD	65	4	0.799	0.7775	0.9569	Female	M5	2007	10417
Intelectual Disability (Ilyas et al., 2019)	ID	1397	113	0.87	0.9635	0.9695	Female	M5	2007	10417
Schizophrenia (Lam et al., 2019)	SCZ	710	58	1.07	0.3106	0.54355	Female	M5	2007	10417
Bipolar Disorder (Stahl et al., 2019)	BD	29	2	0.546	0.9073	1	Female	M5	2007	10417
MDD (Howard et al., 2019)	MDD	269	17	0.663	0.9821	0.9821	Female	M5	2007	10417
Cross-disorder (CDG-PGC, 2019)	CD	296	24	0.883	0.7838	0.914433333333333	Female	M5	2007	10417
Cross-disorder (DDD, 2017)	DDD	93	4	0.472	0.9793	0.9969	Female	M5	2007	10417
Macrocephaly (UCGS - Testing Panel)	MAC	64	3	0.82	0.7252	0.9666	Female	M5	2007	10417
Microcephaly (UCGS - Testing Panel)	MIC	132	9	0.82	0.791	0.988	Female	M5	2007	10417
Microcephaly (OMIM)	MIC	25	2	0.865	0.7057	1	Female	M5	2007	10417
SFARI non-syndromic	SFARI nS	793	73	0.824	0.9781	0.9965	Female	M5	2007	10417
SFARI non-syndromic (scores 1/2)	SFARI nS	316	29	0.855	0.851	0.93	Female	M5	2007	10417
SFARI syndromic	SFARI S	230	12	0.588	0.9911	0.9911	Female	M5	2007	10417
AD (Jansen et al., 2019)	AD	21	0	0	1	1	Female	M6	478	10417
ADHD (Demontis et al., 2019)	ADHD	18	0	0	1	1	Female	M6	478	10417
ASD (Grove, 2019)	ASD	30	3	5.94	0	0	Female	M6	478	10417
ASD (Sanders, 2015)	ASD	65	2	1.68	0.3382	0.789133333333333	Female	M6	478	10417
Intelectual Disability (Ilyas et al., 2019)	ID	1397	38	1.23	0.1064	0.3724	Female	M6	478	10417
Schizophrenia (Lam et al., 2019)	SCZ	710	16	1.24	0.2282	0.54355	Female	M6	478	10417
Bipolar Disorder (Stahl et al., 2019)	BD	29	1	1.15	0.5901	1	Female	M6	478	10417
MDD (Howard et al., 2019)	MDD	269	8	1.31	0.2678	0.77518	Female	M6	478	10417
Cross-disorder (CDG-PGC, 2019)	CD	296	8	1.24	0.3213	0.7497	Female	M6	478	10417
Cross-disorder (DDD, 2017)	DDD	93	7	3.47	0.0046	0.0161	Female	M6	478	10417
Macrocephaly (UCGS - Testing Panel)	MAC	64	2	2.29	0.221	0.6447	Female	M6	478	10417
Microcephaly (UCGS - Testing Panel)	MIC	132	6	2.29	0.0459	0.16065	Female	M6	478	10417
Microcephaly (OMIM)	MIC	25	2	3.63	0.1076	0.3766	Female	M6	478	10417
SFARI non-syndromic	SFARI nS	793	17	0.805	0.8459	0.9965	Female	M6	478	10417
SFARI non-syndromic (scores 1/2)	SFARI nS	316	7	0.867	0.705	0.93	Female	M6	478	10417
SFARI syndromic	SFARI S	230	11	2.26	0.0086	0.0301	Female	M6	478	10417
AD (Jansen et al., 2019)	AD	21	0	0	1	1	Female	M7	419	10417
ADHD (Demontis et al., 2019)	ADHD	18	0	0	1	1	Female	M7	419	10417
ASD (Grove, 2019)	ASD	30	0	0	1	1	Female	M7	419	10417
ASD (Sanders, 2015)	ASD	65	1	0.956	0.6531	0.9569	Female	M7	419	10417
Intelectual Disability (Ilyas et al., 2019)	ID	1397	40	1.48	0.0093	0.0651	Female	M7	419	10417
Schizophrenia (Lam et al., 2019)	SCZ	710	14	1.232	0.2458	0.54355	Female	M7	419	10417
Bipolar Disorder (Stahl et al., 2019)	BD	29	0	0	1	1	Female	M7	419	10417
MDD (Howard et al., 2019)	MDD	269	6	1.12	0.4418	0.77518	Female	M7	419	10417
Cross-disorder (CDG-PGC, 2019)	CD	296	5	0.882	0.6696	0.914433333333333	Female	M7	419	10417
Cross-disorder (DDD, 2017)	DDD	93	2	1.13	0.5285	0.988925	Female	M7	419	10417
Macrocephaly (UCGS - Testing Panel)	MAC	64	1	1.31	0.5464	0.9562	Female	M7	419	10417
Microcephaly (UCGS - Testing Panel)	MIC	132	7	3.05	0.0073	0.0511	Female	M7	419	10417
Microcephaly (OMIM)	MIC	25	0	0	1	1	Female	M7	419	10417
SFARI non-syndromic	SFARI nS	793	9	0.486	0.9965	0.9965	Female	M7	419	10417
SFARI non-syndromic (scores 1/2)	SFARI nS	316	6	0.848	0.725	0.93	Female	M7	419	10417
SFARI syndromic	SFARI S	230	4	0.938	0.6221	0.9911	Female	M7	419	10417
AD (Jansen et al., 2019)	AD	21	6	1.85	0.0758	0.5425	Male	M1	2669	11151
ADHD (Demontis et al., 2019)	ADHD	18	3	1.09	0.564	1	Male	M1	2669	11151
ASD (Grove, 2019)	ASD	30	1	0.333	0.9733	1	Male	M1	2669	11151
ASD (Sanders, 2015)	ASD	65	8	1.23	0.3959	1	Male	M1	2669	11151
Intelectual Disability (Ilyas et al., 2019)	ID	1397	177	1.01	0.743	0.9911	Male	M1	2669	11151
Schizophrenia (Lam et al., 2019)	SCZ	710	57	0.798	0.9843	0.9843	Male	M1	2669	11151
Bipolar Disorder (Stahl et al., 2019)	BD	29	1	0.222	0.9947	1	Male	M1	2669	11151
MDD (Howard et al., 2019)	MDD	269	31	0.912	0.8141	1	Male	M1	2669	11151
Cross-disorder (CDG-PGC, 2019)	CD	296	33	0.924	0.7678	0.9568	Male	M1	2669	11151
Cross-disorder (DDD, 2017)	DDD	93	12	1.04	0.6306	1	Male	M1	2669	11151
Macrocephaly (UCGS - Testing Panel)	MAC	64	5	1	0.6669	1	Male	M1	2669	11151
Microcephaly (UCGS - Testing Panel)	MIC	132	10	0.69	0.953	1	Male	M1	2669	11151
Microcephaly (OMIM)	MIC	25	1	0.333	0.9616	1	Male	M1	2669	11151
SFARI non-syndromic	SFARI nS	793	98	0.834	0.992	0.993	Male	M1	2669	11151
SFARI non-syndromic (scores 1/2)	SFARI nS	316	35	0.778	0.979	1	Male	M1	2669	11151
SFARI syndromic	SFARI S	230	20	0.715	0.993	0.993	Male	M1	2669	11151
AD (Jansen et al., 2019)	AD	21	2	0.675	0.8093	1	Male	M2	2436	11151
ADHD (Demontis et al., 2019)	ADHD	18	2	0.797	0.7746	1	Male	M2	2436	11151
ASD (Grove, 2019)	ASD	30	4	1.46	0.2992	0.82725	Male	M2	2436	11151
ASD (Sanders, 2015)	ASD	65	9	1.52	0.1638	1	Male	M2	2436	11151
Intelectual Disability (Ilyas et al., 2019)	ID	1397	209	1.31	1e-04	0.001	Male	M2	2436	11151
Schizophrenia (Lam et al., 2019)	SCZ	710	76	1.17	0.0747	0.3735	Male	M2	2436	11151
Bipolar Disorder (Stahl et al., 2019)	BD	29	6	1.46	0.2157	0.719	Male	M2	2436	11151
MDD (Howard et al., 2019)	MDD	269	36	1.16	0.2245	0.8735	Male	M2	2436	11151
Cross-disorder (CDG-PGC, 2019)	CD	296	41	1.26	0.0723	0.3615	Male	M2	2436	11151
Cross-disorder (DDD, 2017)	DDD	93	20	1.91	0.0056	0.056	Male	M2	2436	11151
Macrocephaly (UCGS - Testing Panel)	MAC	64	12	2.63	4e-04	0.004	Male	M2	2436	11151
Microcephaly (UCGS - Testing Panel)	MIC	132	20	1.51	0.0349	0.1745	Male	M2	2436	11151
Microcephaly (OMIM)	MIC	25	4	1.46	0.2578	0.859333333333333	Male	M2	2436	11151
SFARI non-syndromic	SFARI nS	793	161	1.5	0	0	Male	M2	2436	11151
SFARI non-syndromic (scores 1/2)	SFARI nS	316	66	1.61	0	0	Male	M2	2436	11151
SFARI syndromic	SFARI S	230	42	1.64	0.0017	0.017	Male	M2	2436	11151
AD (Jansen et al., 2019)	AD	21	0	0	1	1	Male	M3	1007	11151
ADHD (Demontis et al., 2019)	ADHD	18	1	0.964	0.685	1	Male	M3	1007	11151
ASD (Grove, 2019)	ASD	30	2	1.77	0.3309	0.82725	Male	M3	1007	11151
ASD (Sanders, 2015)	ASD	65	3	1.22	0.5126	1	Male	M3	1007	11151
Intelectual Disability (Ilyas et al., 2019)	ID	1397	59	0.894	0.9346	0.9911	Male	M3	1007	11151
Schizophrenia (Lam et al., 2019)	SCZ	710	22	0.816	0.8808	0.9843	Male	M3	1007	11151
Bipolar Disorder (Stahl et al., 2019)	BD	29	4	2.36	0.0925	0.645	Male	M3	1007	11151
MDD (Howard et al., 2019)	MDD	269	15	1.17	0.3494	0.8735	Male	M3	1007	11151
Cross-disorder (CDG-PGC, 2019)	CD	296	12	0.89	0.7302	0.9568	Male	M3	1007	11151
Cross-disorder (DDD, 2017)	DDD	93	2	0.461	0.9615	1	Male	M3	1007	11151
Macrocephaly (UCGS - Testing Panel)	MAC	64	0	0	1	1	Male	M3	1007	11151
Microcephaly (UCGS - Testing Panel)	MIC	132	4	0.732	0.8303	1	Male	M3	1007	11151
Microcephaly (OMIM)	MIC	25	0	0	1	1	Male	M3	1007	11151
SFARI non-syndromic	SFARI nS	793	54	1.22	0.0946	0.473	Male	M3	1007	11151
SFARI non-syndromic (scores 1/2)	SFARI nS	316	23	1.36	0.0969	0.4845	Male	M3	1007	11151
SFARI syndromic	SFARI S	230	10	0.947	0.7583	0.947875	Male	M3	1007	11151
AD (Jansen et al., 2019)	AD	21	1	0.706	0.7611	1	Male	M4	1163	11151
ADHD (Demontis et al., 2019)	ADHD	18	2	1.67	0.3528	1	Male	M4	1163	11151
ASD (Grove, 2019)	ASD	30	0	0	1	1	Male	M4	1163	11151
ASD (Sanders, 2015)	ASD	65	3	1.06	0.6254	1	Male	M4	1163	11151
Intelectual Disability (Ilyas et al., 2019)	ID	1397	78	1.02	0.6508	0.9911	Male	M4	1163	11151
Schizophrenia (Lam et al., 2019)	SCZ	710	38	1.22	0.1177	0.392333333333333	Male	M4	1163	11151
Bipolar Disorder (Stahl et al., 2019)	BD	29	4	2.04	0.129	0.645	Male	M4	1163	11151
MDD (Howard et al., 2019)	MDD	269	19	1.28	0.1827	0.8735	Male	M4	1163	11151
Cross-disorder (CDG-PGC, 2019)	CD	296	14	0.899	0.7303	0.9568	Male	M4	1163	11151
Cross-disorder (DDD, 2017)	DDD	93	6	1.2	0.4793	1	Male	M4	1163	11151
Macrocephaly (UCGS - Testing Panel)	MAC	64	1	0.459	0.9194	1	Male	M4	1163	11151
Microcephaly (UCGS - Testing Panel)	MIC	132	6	0.95	0.633	1	Male	M4	1163	11151
Microcephaly (OMIM)	MIC	25	3	2.3	0.1193	0.859333333333333	Male	M4	1163	11151
SFARI non-syndromic	SFARI nS	793	59	1.15	0.1731	0.577	Male	M4	1163	11151
SFARI non-syndromic (scores 1/2)	SFARI nS	316	24	1.22	0.211	0.703333333333333	Male	M4	1163	11151
SFARI syndromic	SFARI S	230	18	1.48	0.1229	0.610666666666667	Male	M4	1163	11151
AD (Jansen et al., 2019)	AD	21	1	0.491	0.8807	1	Male	M5	1673	11151
ADHD (Demontis et al., 2019)	ADHD	18	2	1.16	0.5484	1	Male	M5	1673	11151
ASD (Grove, 2019)	ASD	30	2	1.06	0.6064	1	Male	M5	1673	11151
ASD (Sanders, 2015)	ASD	65	4	0.982	0.6713	1	Male	M5	1673	11151
Intelectual Disability (Ilyas et al., 2019)	ID	1397	102	0.93	0.9349	0.9911	Male	M5	1673	11151
Schizophrenia (Lam et al., 2019)	SCZ	710	57	1.27	0.0305	0.305	Male	M5	1673	11151
Bipolar Disorder (Stahl et al., 2019)	BD	29	2	0.709	0.8082	1	Male	M5	1673	11151
MDD (Howard et al., 2019)	MDD	269	21	0.986	0.6262	1	Male	M5	1673	11151
Cross-disorder (CDG-PGC, 2019)	CD	296	31	1.38	0.0407	0.3615	Male	M5	1673	11151
Cross-disorder (DDD, 2017)	DDD	93	6	0.833	0.8372	1	Male	M5	1673	11151
Macrocephaly (UCGS - Testing Panel)	MAC	64	2	0.638	0.8827	1	Male	M5	1673	11151
Microcephaly (UCGS - Testing Panel)	MIC	132	8	0.881	0.726	1	Male	M5	1673	11151
Microcephaly (OMIM)	MIC	25	2	1.06	0.5616	1	Male	M5	1673	11151
SFARI non-syndromic	SFARI nS	793	53	0.72	0.993	0.993	Male	M5	1673	11151
SFARI non-syndromic (scores 1/2)	SFARI nS	316	19	0.674	0.986	1	Male	M5	1673	11151
SFARI syndromic	SFARI S	230	15	0.855	0.8936	0.992888888888889	Male	M5	1673	11151
AD (Jansen et al., 2019)	AD	21	1	1.42	0.5036	1	Male	M6	577	11151
ADHD (Demontis et al., 2019)	ADHD	18	1	1.68	0.4774	1	Male	M6	577	11151
ASD (Grove, 2019)	ASD	30	1	1.54	0.5007	1	Male	M6	577	11151
ASD (Sanders, 2015)	ASD	65	1	0.712	0.8012	1	Male	M6	577	11151
Intelectual Disability (Ilyas et al., 2019)	ID	1397	39	1.03	0.6079	0.9911	Male	M6	577	11151
Schizophrenia (Lam et al., 2019)	SCZ	710	10	0.647	0.9511	0.9843	Male	M6	577	11151
Bipolar Disorder (Stahl et al., 2019)	BD	29	0	0	1	1	Male	M6	577	11151
MDD (Howard et al., 2019)	MDD	269	5	0.681	0.8902	1	Male	M6	577	11151
Cross-disorder (CDG-PGC, 2019)	CD	296	4	0.518	0.9568	0.9568	Male	M6	577	11151
Cross-disorder (DDD, 2017)	DDD	93	1	0.402	0.9445	1	Male	M6	577	11151
Macrocephaly (UCGS - Testing Panel)	MAC	64	1	0.319	0.9643	1	Male	M6	577	11151
Microcephaly (UCGS - Testing Panel)	MIC	132	1	0.905	0.6737	1	Male	M6	577	11151
Microcephaly (OMIM)	MIC	25	0	0	1	1	Male	M6	577	11151
SFARI non-syndromic	SFARI nS	793	25	0.985	0.6106	0.993	Male	M6	577	11151
SFARI non-syndromic (scores 1/2)	SFARI nS	316	6	0.617	0.942	1	Male	M6	577	11151
SFARI syndromic	SFARI S	230	6	0.992	0.681	0.947875	Male	M6	577	11151
AD (Jansen et al., 2019)	AD	21	0	0	1	1	Male	M7	261	11151
ADHD (Demontis et al., 2019)	ADHD	18	0	0	1	1	Male	M7	261	11151
ASD (Grove, 2019)	ASD	30	1	3.41	0.2613	0.82725	Male	M7	261	11151
ASD (Sanders, 2015)	ASD	65	0	0	1	1	Male	M7	261	11151
Intelectual Disability (Ilyas et al., 2019)	ID	1397	20	1.17	0.3564	0.9911	Male	M7	261	11151
Schizophrenia (Lam et al., 2019)	SCZ	710	8	1.14	0.4075	0.9843	Male	M7	261	11151
Bipolar Disorder (Stahl et al., 2019)	BD	29	1	2.27	0.3641	0.91025	Male	M7	261	11151
MDD (Howard et al., 2019)	MDD	269	1	0.301	0.9692	1	Male	M7	261	11151
Cross-disorder (CDG-PGC, 2019)	CD	296	2	0.572	0.8684	0.9568	Male	M7	261	11151
Cross-disorder (DDD, 2017)	DDD	93	3	2.67	0.1268	0.634	Male	M7	261	11151
Macrocephaly (UCGS - Testing Panel)	MAC	64	1	2.05	0.4185	1	Male	M7	261	11151
Microcephaly (UCGS - Testing Panel)	MIC	132	2	1.41	0.4426	1	Male	M7	261	11151
Microcephaly (OMIM)	MIC	25	1	3.41	0.243	0.859333333333333	Male	M7	261	11151
SFARI non-syndromic	SFARI nS	793	5	0.435	0.9921	0.993	Male	M7	261	11151
SFARI non-syndromic (scores 1/2)	SFARI nS	316	0	0	1	1	Male	M7	261	11151
SFARI syndromic	SFARI S	230	5	1.83	0.1832	0.610666666666667	Male	M7	261	11151
AD (Jansen et al., 2019)	AD	21	1	8.83	0.1085	0.5425	Male	M8	93	11151
ADHD (Demontis et al., 2019)	ADHD	18	0	0	1	1	Male	M8	93	11151
ASD (Grove, 2019)	ASD	30	0	0	1	1	Male	M8	93	11151
ASD (Sanders, 2015)	ASD	65	0	0	1	1	Male	M8	93	11151
Intelectual Disability (Ilyas et al., 2019)	ID	1397	1	0.328	0.9911	0.9911	Male	M8	93	11151
Schizophrenia (Lam et al., 2019)	SCZ	710	2	0.803	0.7174	0.9843	Male	M8	93	11151
Bipolar Disorder (Stahl et al., 2019)	BD	29	0	0	1	1	Male	M8	93	11151
MDD (Howard et al., 2019)	MDD	269	0	0	1	1	Male	M8	93	11151
Cross-disorder (CDG-PGC, 2019)	CD	296	1	0.803	0.7282	0.9568	Male	M8	93	11151
Cross-disorder (DDD, 2017)	DDD	93	0	0	1	1	Male	M8	93	11151
Macrocephaly (UCGS - Testing Panel)	MAC	64	0	0	1	1	Male	M8	93	11151
Microcephaly (UCGS - Testing Panel)	MIC	132	0	0	1	1	Male	M8	93	11151
Microcephaly (OMIM)	MIC	25	0	0	1	1	Male	M8	93	11151
SFARI non-syndromic	SFARI nS	793	2	0.489	0.9286	0.993	Male	M8	93	11151
SFARI non-syndromic (scores 1/2)	SFARI nS	316	1	0.638	0.805	1	Male	M8	93	11151
SFARI syndromic	SFARI S	230	1	1.03	0.6665	0.947875	Male	M8	93	11151
AD (Jansen et al., 2019)	AD	21	0	0	1	1	Male	M9	716	11151
ADHD (Demontis et al., 2019)	ADHD	18	0	0	1	1	Male	M9	716	11151
ASD (Grove, 2019)	ASD	30	0	0	1	1	Male	M9	716	11151
ASD (Sanders, 2015)	ASD	65	0	0	1	1	Male	M9	716	11151
Intelectual Disability (Ilyas et al., 2019)	ID	1397	58	1.24	0.1151	0.5755	Male	M9	716	11151
Schizophrenia (Lam et al., 2019)	SCZ	710	17	0.887	0.7417	0.9843	Male	M9	716	11151
Bipolar Disorder (Stahl et al., 2019)	BD	29	0	0	1	1	Male	M9	716	11151
MDD (Howard et al., 2019)	MDD	269	11	1.21	0.3406	0.8735	Male	M9	716	11151
Cross-disorder (CDG-PGC, 2019)	CD	296	9	0.939	0.6523	0.9568	Male	M9	716	11151
Cross-disorder (DDD, 2017)	DDD	93	2	0.649	0.8641	1	Male	M9	716	11151
Macrocephaly (UCGS - Testing Panel)	MAC	64	2	1.49	0.4455	1	Male	M9	716	11151
Microcephaly (UCGS - Testing Panel)	MIC	132	9	2.31	0.015	0.15	Male	M9	716	11151
Microcephaly (OMIM)	MIC	25	1	1.24	0.5507	1	Male	M9	716	11151
SFARI non-syndromic	SFARI nS	793	23	0.73	0.9663	0.993	Male	M9	716	11151
SFARI non-syndromic (scores 1/2)	SFARI nS	316	10	0.829	0.804	1	Male	M9	716	11151
SFARI syndromic	SFARI S	230	7	0.932	0.7418	0.947875	Male	M9	716	11151
AD (Jansen et al., 2019)	AD	21	1	1.7	0.4481	1	Male	M10	482	11151
ADHD (Demontis et al., 2019)	ADHD	18	1	2.01	0.4127	1	Male	M10	482	11151
ASD (Grove, 2019)	ASD	30	2	3.69	0.1108	0.82725	Male	M10	482	11151
ASD (Sanders, 2015)	ASD	65	1	0.852	0.7367	1	Male	M10	482	11151
Intelectual Disability (Ilyas et al., 2019)	ID	1397	28	0.886	0.8716	0.9911	Male	M10	482	11151
Schizophrenia (Lam et al., 2019)	SCZ	710	12	0.93	0.6484	0.9843	Male	M10	482	11151
Bipolar Disorder (Stahl et al., 2019)	BD	29	1	1.23	0.5589	1	Male	M10	482	11151
MDD (Howard et al., 2019)	MDD	269	7	1.14	0.4591	0.9182	Male	M10	482	11151
Cross-disorder (CDG-PGC, 2019)	CD	296	5	0.775	0.7967	0.9568	Male	M10	482	11151
Cross-disorder (DDD, 2017)	DDD	93	2	0.963	0.6806	1	Male	M10	482	11151
Macrocephaly (UCGS - Testing Panel)	MAC	64	0	0	1	1	Male	M10	482	11151
Microcephaly (UCGS - Testing Panel)	MIC	132	2	0.764	0.76	1	Male	M10	482	11151
Microcephaly (OMIM)	MIC	25	0	0	1	1	Male	M10	482	11151
SFARI non-syndromic	SFARI nS	793	18	0.849	0.8217	0.993	Male	M10	482	11151
SFARI non-syndromic (scores 1/2)	SFARI nS	316	6	0.739	0.843	1	Male	M10	482	11151
SFARI syndromic	SFARI S	230	5	0.989	0.6772	0.947875	Male	M10	482	11151

## Sheet: hormones
Supplementary Table 6C: MSET enrichment results for ALPACA's differential modules using lists of gene targets of sex steroid hormones receptors as background.
Steroid hormone effector	Abbreviation	Number of genes	Number of matches	Fold enrichment	p-value	Adjusted p-value	Baseline Sex	Module	Module size	Background
Androgen receptor	AR	537	78	1.1	0.1798	0.419533333333333	Female	M1	2399	10417
Androgen receptor	AR	537	56	0.997	0.5463	0.76482	Female	M2	1900	10417
Androgen receptor	AR	537	50	1.15	0.1589	0.419533333333333	Female	M3	1472	10417
Androgen receptor	AR	537	58	1.13	0.1711	0.419533333333333	Female	M4	1742	10417
Androgen receptor	AR	537	43	0.725	0.9955	0.9955	Female	M5	2007	10417
Androgen receptor	AR	537	15	1.06	0.441	0.76482	Female	M6	478	10417
Androgen receptor	AR	537	8	0.646	0.9348	0.9955	Female	M7	419	10417
Estrogen receptor	ER	1534	245	1.27	0	0	Female	M1	2399	10417
Estrogen receptor	ER	1534	147	0.964	0.7094	1	Female	M2	1900	10417
Estrogen receptor	ER	1534	134	1.13	0.0568	0.132533333333333	Female	M3	1472	10417
Estrogen receptor	ER	1534	134	0.959	0.7352	1	Female	M4	1742	10417
Estrogen receptor	ER	1534	102	0.633	1	1	Female	M5	2007	10417
Estrogen receptor	ER	1534	56	1.46	0.0028	0.0098	Female	M6	478	10417
Estrogen receptor	ER	1534	18	0.535	0.9994	1	Female	M7	419	10417
Androgen receptor	AR	537	82	1.03	0.6306	0.9676	Male	M1	2669	11151
Androgen receptor	AR	537	97	1.33	0.0051	0.051	Male	M2	2436	11151
Androgen receptor	AR	537	27	0.895	0.8501	0.9676	Male	M3	1007	11151
Androgen receptor	AR	537	44	1.26	0.1223	0.6115	Male	M4	1163	11151
Androgen receptor	AR	537	42	0.838	0.9676	0.9676	Male	M5	1673	11151
Androgen receptor	AR	537	17	0.983	0.6731	0.9676	Male	M6	577	11151
Androgen receptor	AR	537	7	0.895	0.7383	0.9676	Male	M7	261	11151
Androgen receptor	AR	537	3	1.08	0.571	0.9676	Male	M8	93	11151
Androgen receptor	AR	537	716	0.839	0.8809	0.9676	Male	M9	716	11151
Androgen receptor	AR	537	13	0.9	0.773	0.9676	Male	M10	482	11151
Estrogen receptor	ER	1534	223	1.02	0.7155	0.9977	Male	M1	2669	11151
Estrogen receptor	ER	1534	258	1.29	0	0	Male	M2	2436	11151
Estrogen receptor	ER	1534	76	0.922	0.9225	0.9977	Male	M3	1007	11151
Estrogen receptor	ER	1534	122	1.28	0.0126	0.063	Male	M4	1163	11151
Estrogen receptor	ER	1534	119	0.869	0.9954	0.9977	Male	M5	1673	11151
Estrogen receptor	ER	1534	41	0.868	0.9294	0.9977	Male	M6	577	11151
Estrogen receptor	ER	1534	28	1.31	0.1452	0.484	Male	M7	261	11151
Estrogen receptor	ER	1534	8	1.05	0.5708	0.9977	Male	M8	93	11151
Estrogen receptor	ER	1534	43	0.734	0.9977	0.9977	Male	M9	716	11151
Estrogen receptor	ER	1534	39	0.989	0.7084	0.9977	Male	M10	482	11151
